# Supplementary material for: Comparison of epiphytic and intestinal bacterial communities in freshwater snails (Bellamya aeruginosa) living on submerged plants
Source: PeerJ. 2022 Nov 3;10:e14318. doi: 10.7717/peerj.14318 (PMC9637354; doi:10.7717/peerj.14318)
Supplement: Supplemental Information 5 [file peerj-10-14318-s005.csv]

Domain	Kingdom	Phylum	Class	Order	Family	Genus	Species	OTU	CBM_1	CBM_2	CBM_3	CLM_1	CLM_2	CLM_3	VBM_1	VBM_2	VBM_3	VLM_1	VLM_2	VLM_3	WM_1	WM_2	WM_3	SUM
d__Bacteria	k__norank_d__Bacteria	p__Proteobacteria	c__Alphaproteobacteria	o__Rhizobiales	f__Rhodomicrobiaceae	g__Rhodomicrobium	s__unclassified_g__Rhodomicrobium	OTU263	5	0	0	0	0	0	0	0	0	1	0	0	0	0	0	6
d__Bacteria	k__norank_d__Bacteria	p__Firmicutes	c__Bacilli	o__Lactobacillales	f__Streptococcaceae	g__Lactococcus	s__Lactococcus_garvieae	OTU3409	1	9	1	0	3	0	5	4	0	0	2	5	0	0	0	30
d__Bacteria	k__norank_d__Bacteria	p__Proteobacteria	c__Alphaproteobacteria	o__Defluviicoccales	f__Defluviicoccaceae	g__Defluviicoccus	s__uncultured_Defluviicoccus_sp.	OTU434	4	0	0	0	0	0	0	0	0	0	2	0	0	0	0	6
d__Bacteria	k__norank_d__Bacteria	p__Firmicutes	c__Bacilli	o__Paenibacillales	f__Paenibacillaceae	g__Paenibacillus	s__Paenibacillus_alginolyticus	OTU1047	2	2	2	2	0	1	8	1	1	1	1	1	0	0	0	22
d__Bacteria	k__norank_d__Bacteria	p__Proteobacteria	c__Gammaproteobacteria	o__Burkholderiales	f__Nitrosomonadaceae	g__Nitrosomonas	s__unclassified_g__Nitrosomonas	OTU1743	0	0	0	0	1	7	0	0	0	0	1	0	0	0	0	9
d__Bacteria	k__norank_d__Bacteria	p__Proteobacteria	c__Gammaproteobacteria	o__Methylococcales	f__Methylomonadaceae	g__Methyloglobulus	s__uncultured_bacterium_g__Methyloglobulus	OTU700	0	5	0	0	0	0	0	0	0	0	0	0	0	0	0	5
d__Bacteria	k__norank_d__Bacteria	p__Dadabacteria	c__Dadabacteriia	o__Dadabacteriales	f__norank_o__Dadabacteriales	g__norank_f__norank_o__Dadabacteriales	s__uncultured_candidate_division_SBR1093_bacterium	OTU2190	0	0	1	0	1	0	2	1	0	0	0	0	0	0	0	5
d__Bacteria	k__norank_d__Bacteria	p__Proteobacteria	c__Gammaproteobacteria	o__Burkholderiales	f__Nitrosomonadaceae	g__Ellin6067	s__uncultured_Nitrosomonadaceae_bacterium_g__Ellin6067	OTU3058	1	9	9	9	0	1	13	6	5	19	1	1	0	0	0	74
d__Bacteria	k__norank_d__Bacteria	p__Verrucomicrobiota	c__Verrucomicrobiae	o__Pedosphaerales	f__Pedosphaeraceae	g__ADurb.Bin063-1	s__uncultured_bacterium_g__ADurb.Bin063-1	OTU2863	1	0	0	0	0	0	0	0	3	0	0	0	0	0	0	4
d__Bacteria	k__norank_d__Bacteria	p__Myxococcota	c__Polyangia	o__Polyangiales	f__unclassified_o__Polyangiales	g__unclassified_o__Polyangiales	s__unclassified_o__Polyangiales	OTU2048	0	0	0	0	0	0	2	0	0	0	0	0	0	0	0	2
d__Bacteria	k__norank_d__Bacteria	p__Actinobacteriota	c__Actinobacteria	o__Micromonosporales	f__Micromonosporaceae	g__unclassified_f__Micromonosporaceae	s__unclassified_f__Micromonosporaceae	OTU239	15	2	1	2	0	3	8	1	1	0	4	1	0	0	0	38
d__Bacteria	k__norank_d__Bacteria	p__Actinobacteriota	c__Actinobacteria	o__Micromonosporales	f__Micromonosporaceae	g__Rhizocola	s__unclassified_g__Rhizocola	OTU659	0	2	0	0	0	0	1	0	0	0	1	0	0	0	0	4
d__Bacteria	k__norank_d__Bacteria	p__Proteobacteria	c__Gammaproteobacteria	o__Gammaproteobacteria_Incertae_Sedis	f__unclassified_o__Gammaproteobacteria_Incertae_Sedis	g__Candidatus_Berkiella	s__uncultured_bacterium_g__Candidatus_Berkiella	OTU1614	0	1	0	0	1	0	0	0	0	0	0	0	0	0	0	2
d__Bacteria	k__norank_d__Bacteria	p__Bacteroidota	c__Bacteroidia	o__Chitinophagales	f__norank_o__Chitinophagales	g__norank_f__norank_o__Chitinophagales	s__uncultured_Cytophagales_bacterium_g__norank_f__norank	OTU1560	0	0	0	0	2	0	0	0	0	1	0	0	0	0	0	3
d__Bacteria	k__norank_d__Bacteria	p__Chloroflexi	c__Anaerolineae	o__SJA-15	f__norank_o__SJA-15	g__norank_f__norank_o__SJA-15	s__unclassified_g__norank_f__norank_o__SJA-15	OTU982	17	1	8	5	2	1	5	4	2	0	1	1	0	0	0	47
d__Bacteria	k__norank_d__Bacteria	p__Chloroflexi	c__Chloroflexia	o__Thermomicrobiales	f__JG30-KF-CM45	g__norank_f__JG30-KF-CM45	s__uncultured_bacterium_g__norank_f__JG30-KF-CM45	OTU2004	8	17	12	0	5	5	20	7	7	21	22	30	0	0	0	154
d__Bacteria	k__norank_d__Bacteria	p__Bacteroidota	c__Bacteroidia	o__Cytophagales	f__Cyclobacteriaceae	g__Marivirga	s__uncultured_bacterium_g__Marivirga	OTU4008	0	0	0	0	0	0	0	0	0	0	0	0	0	7	18	25
d__Bacteria	k__norank_d__Bacteria	p__Proteobacteria	c__Gammaproteobacteria	o__Diplorickettsiales	f__Diplorickettsiaceae	g__Aquicella	s__unclassified_g__Aquicella	OTU950	0	0	1	1	0	0	0	0	0	0	1	0	0	0	0	3
d__Bacteria	k__norank_d__Bacteria	p__Fibrobacterota	c__Fibrobacteria	o__Fibrobacterales	f__TG3	g__norank_f__TG3	s__uncultured_bacterium_g__norank_f__TG3	OTU650	0	2	0	0	0	0	0	0	0	0	0	0	0	0	0	2
d__Bacteria	k__norank_d__Bacteria	p__Desulfobacterota	c__Desulfomonilia	o__Desulfomonilales	f__Desulfomonilaceae	g__Desulfomonile	s__unclassified_g__Desulfomonile	OTU688	0	1	0	0	0	0	0	0	0	0	0	0	0	0	0	1
d__Bacteria	k__norank_d__Bacteria	p__Campilobacterota	c__Campylobacteria	o__Campylobacterales	f__Arcobacteraceae	g__norank_f__Arcobacteraceae	s__uncultured_Campylobacteraceae_bacterium_g__norank	OTU4007	0	0	0	0	0	0	0	0	0	0	0	0	2	4	0	6
d__Bacteria	k__norank_d__Bacteria	p__Bacteroidota	c__Bacteroidia	o__Chitinophagales	f__Chitinophagaceae	g__unclassified_f__Chitinophagaceae	s__unclassified_f__Chitinophagaceae	OTU3077	0	0	0	0	0	0	0	0	0	1	0	1	0	0	0	2
d__Bacteria	k__norank_d__Bacteria	p__Myxococcota	c__Myxococcia	o__Myxococcales	f__Myxococcaceae	g__norank_f__Myxococcaceae	s__uncultured_bacterium_g__norank_f__Myxococcaceae	OTU1115	0	0	0	0	0	1	0	0	0	0	0	0	0	0	0	1
d__Bacteria	k__norank_d__Bacteria	p__Firmicutes	c__Clostridia	o__Christensenellales	f__Christensenellaceae	g__Christensenellaceae_R-7_group	s__unclassified_g__Christensenellaceae_R-7_group	OTU47	3	0	0	0	0	1	0	0	0	0	0	0	0	0	0	4
d__Bacteria	k__norank_d__Bacteria	p__Firmicutes	c__Clostridia	o__Oscillospirales	f__Eubacterium_coprostanoligenes_group	g__norank_f__Eubacterium_coprostanoligenes_group	s__unclassified_g__norank_f__Eubacterium_coprostanoligenes_group	OTU1565	0	1	0	0	3	0	0	0	1	0	1	0	0	0	0	6
d__Bacteria	k__norank_d__Bacteria	p__Verrucomicrobiota	c__Verrucomicrobiae	o__Verrucomicrobiales	f__Rubritaleaceae	g__Luteolibacter	s__unclassified_g__Luteolibacter	OTU1898	3	2	3	3	3	3	0	2	9	3	8	6	0	0	0	45
d__Bacteria	k__norank_d__Bacteria	p__Chloroflexi	c__Anaerolineae	o__RBG-13-54-9	f__norank_o__RBG-13-54-9	g__norank_f__norank_o__RBG-13-54-9	s__unclassified_g__norank_f__norank_o__RBG-13-54-9	OTU25	2	0	0	0	0	0	2	0	0	2	0	0	0	0	0	6
d__Bacteria	k__norank_d__Bacteria	p__Acidobacteriota	c__d142	o__norank_c__d142	f__norank_o__norank_c__d142	g__norank_f__norank_o__norank_c__d142	s__uncultured_bacterium_g__norank_f__norank_o__norank_c__d142	OTU2172	0	1	0	0	0	0	1	0	0	0	0	0	0	0	0	2
d__Bacteria	k__norank_d__Bacteria	p__unclassified_k__norank_d__Bacteria	c__unclassified_k__norank_d__Bacteria	o__unclassified_k__norank_d__Bacteria	f__unclassified_k__norank_d__Bacteria	g__unclassified_k__norank_d__Bacteria	s__unclassified_k__norank_d__Bacteria	OTU799	0	7	0	0	0	0	0	0	3	0	0	0	0	0	0	10
d__Bacteria	k__norank_d__Bacteria	p__Bacteroidota	c__Bacteroidia	o__Chitinophagales	f__Chitinophagaceae	g__Rurimicrobium	s__uncultured_bacterium_g__Rurimicrobium	OTU1404	0	0	0	2	0	0	0	0	0	3	0	0	0	0	0	5
d__Bacteria	k__norank_d__Bacteria	p__Firmicutes	c__Clostridia	o__Peptostreptococcales-Tissierellales	f__norank_o__Peptostreptococcales-Tissierellales	g__Gottschalkia	s__uncultured_bacterium_g__Gottschalkia	OTU1933	0	0	0	3	0	1	0	0	0	0	0	0	0	0	0	4
d__Bacteria	k__norank_d__Bacteria	p__Actinobacteriota	c__Actinobacteria	o__Propionibacteriales	f__Nocardioidaceae	g__unclassified_f__Nocardioidaceae	s__unclassified_f__Nocardioidaceae	OTU1111	56	59	111	29	31	48	76	25	38	23	66	39	0	0	0	601
d__Bacteria	k__norank_d__Bacteria	p__Proteobacteria	c__Gammaproteobacteria	o__Oceanospirillales	f__Halomonadaceae	g__Halomonas	s__Halomonas_aquamarina	OTU3976	0	0	0	0	0	0	0	0	0	0	0	0	0	64	95	159
d__Bacteria	k__norank_d__Bacteria	p__Deinococcota	c__Deinococci	o__Deinococcales	f__Deinococcaceae	g__Deinococcus	s__Deinococcus_yunweiensis	OTU1285	0	0	0	4	1	0	0	0	0	0	0	0	0	0	0	5
d__Bacteria	k__norank_d__Bacteria	p__Proteobacteria	c__Gammaproteobacteria	o__Burkholderiales	f__Rhodocyclaceae	g__norank_f__Rhodocyclaceae	s__unclassified_g__norank_f__Rhodocyclaceae	OTU2659	0	2	0	2	0	0	0	1	9	1	0	0	0	0	2	17
d__Bacteria	k__norank_d__Bacteria	p__Bacteroidota	c__Bacteroidia	o__Sphingobacteriales	f__Lentimicrobiaceae	g__norank_f__Lentimicrobiaceae	s__uncultured_bacterium_g__norank_f__Lentimicrobiaceae	OTU177	2	0	0	0	0	0	0	0	2	3	0	0	0	0	0	7
d__Bacteria	k__norank_d__Bacteria	p__Actinobacteriota	c__Acidimicrobiia	o__Microtrichales	f__norank_o__Microtrichales	g__norank_f__norank_o__Microtrichales	s__metagenome_g__norank_f__norank_o__Microtrichales	OTU3146	0	0	2	5	4	3	0	0	0	21	20	32	0	0	0	87
d__Bacteria	k__norank_d__Bacteria	p__Proteobacteria	c__Gammaproteobacteria	o__Burkholderiales	f__Sutterellaceae	g__Parasutterella	s__uncultured_organism_g__Parasutterella	OTU2510	0	0	0	0	0	0	0	1	0	0	0	0	0	3	0	4
d__Bacteria	k__norank_d__Bacteria	p__Cyanobacteria	c__Cyanobacteriia	o__Cyanobacteriales	f__Xenococcaceae	g__Chroococcidiopsis_PCC-6712	s__uncultured_cyanobacterium_g__Chroococcidiopsis_PCC-6712	OTU1548	0	0	0	6	111	8	0	0	0	2	6	4	0	0	0	137
d__Bacteria	k__norank_d__Bacteria	p__Proteobacteria	c__Gammaproteobacteria	o__unclassified_c__Gammaproteobacteria	f__unclassified_c__Gammaproteobacteria	g__unclassified_c__Gammaproteobacteria	s__unclassified_c__Gammaproteobacteria	OTU2045	0	0	2	0	0	0	0	0	0	1	1	3	0	0	0	7
d__Bacteria	k__norank_d__Bacteria	p__Desulfobacterota	c__Desulfomonilia	o__Desulfomonilales	f__Desulfomonilaceae	g__Desulfomonile	s__uncultured_bacterium_g__Desulfomonile	OTU2094	5	0	2	0	1	2	7	0	3	2	4	2	0	0	0	28
d__Bacteria	k__norank_d__Bacteria	p__SAR324_cladeMarine_group_B	c__norank_p__SAR324_cladeMarine_group_B	o__norank_c__norank_p__SAR324_cladeMarine_group_B	f__norank_o__norank_c__norank_p__SAR324_cladeMarine_group_B	g__norank_f__norank_o__norank_c__norank_p__SAR324_cladeMarine_group_B	s__unclassified_g__norank_f__norank_o__norank_c__norank_p__SAR324_cladeMarine_group_B	OTU537	0	0	0	0	0	0	0	0	1	0	0	0	0	0	0	1
d__Bacteria	k__norank_d__Bacteria	p__Firmicutes	c__Clostridia	o__Peptostreptococcales-Tissierellales	f__norank_o__Peptostreptococcales-Tissierellales	g__Gallicola	s__uncultured_bacterium_g__Gallicola	OTU785	0	1	0	0	1	0	0	1	0	0	1	0	0	0	0	4
d__Bacteria	k__norank_d__Bacteria	p__Firmicutes	c__Clostridia	o__Oscillospirales	f__Ethanoligenenaceae	g__norank_f__Ethanoligenenaceae	s__unclassified_g__norank_f__Ethanoligenenaceae	OTU272	11	0	2	0	1	0	0	1	0	0	0	0	0	0	0	15
d__Bacteria	k__norank_d__Bacteria	p__Desulfobacterota	c__Syntrophobacteria	o__Syntrophobacterales	f__Syntrophobacteraceae	g__Syntrophobacter	s__unclassified_g__Syntrophobacter	OTU2547	0	0	0	0	0	0	1	1	0	0	0	0	0	0	0	2
d__Bacteria	k__norank_d__Bacteria	p__Cyanobacteria	c__Cyanobacteriia	o__Cyanobacteriales	f__Phormidiaceae	g__Tychonema_CCAP_1459-11B	s__unclassified_g__Tychonema_CCAP_1459-11B	OTU1525	0	0	0	0	4	1	0	0	0	0	2	0	0	0	0	7
d__Bacteria	k__norank_d__Bacteria	p__Proteobacteria	c__Alphaproteobacteria	o__Rhizobiales	f__Xanthobacteraceae	g__Xanthobacter	s__uncultured_bacterium_g__Xanthobacter	OTU3779	5	1	0	12	3	0	0	4	2	27	31	13	0	0	0	98
d__Bacteria	k__norank_d__Bacteria	p__Acidobacteriota	c__Acidobacteriae	o__norank_c__Acidobacteriae	f__norank_o__norank_c__Acidobacteriae	g__Paludibaculum	s__unclassified_g__Paludibaculum	OTU1327	1	0	2	1	1	1	5	1	5	1	3	17	0	0	0	38
d__Bacteria	k__norank_d__Bacteria	p__Deinococcota	c__Deinococci	o__Deinococcales	f__Deinococcaceae	g__Deinococcus	s__Deinococcus_ficus	OTU1295	0	0	0	5	1	0	0	0	0	0	2	0	0	0	0	8
d__Bacteria	k__norank_d__Bacteria	p__Proteobacteria	c__Alphaproteobacteria	o__Sphingomonadales	f__Sphingomonadaceae	g__norank_f__Sphingomonadaceae	s__uncultured_bacterium_g__norank_f__Sphingomonadaceae	OTU1349	0	0	1	160	5	17	0	0	4	105	66	141	21	32	37	589
d__Bacteria	k__norank_d__Bacteria	p__Firmicutes	c__Clostridia	o__Lachnospirales	f__Lachnospiraceae	g__Epulopiscium	s__uncultured_bacterium_g__Epulopiscium	OTU1610	6	1	4	1	0	1	8	1	1	0	0	0	0	0	0	23
d__Bacteria	k__norank_d__Bacteria	p__Firmicutes	c__Clostridia	o__Peptostreptococcales-Tissierellales	f__Peptostreptococcaceae	g__Romboutsia	s__Romboutsia_ilealis	OTU959	326	1089	550	72	562	443	600	549	321	38	458	108	12	9	1	5138
d__Bacteria	k__norank_d__Bacteria	p__Margulisbacteria	c__norank_p__Margulisbacteria	o__norank_c__norank_p__Margulisbacteria	f__norank_o__norank_c__norank_p__Margulisbacteria	g__norank_f__norank_o__norank_c__norank_p__Margulisbacteria	s__unclassified_g__norank_f__norank_o__norank_c__norank_p__Margulisbacteria	OTU3914	0	0	0	0	0	0	1	0	0	0	0	0	14	0	1	16
d__Bacteria	k__norank_d__Bacteria	p__Proteobacteria	c__Gammaproteobacteria	o__unclassified_c__Gammaproteobacteria	f__unclassified_c__Gammaproteobacteria	g__unclassified_c__Gammaproteobacteria	s__unclassified_c__Gammaproteobacteria	OTU2196	0	0	0	0	0	0	1	0	0	1	0	0	0	0	0	2
d__Bacteria	k__norank_d__Bacteria	p__Bacteroidota	c__Bacteroidia	o__Flavobacteriales	f__Flavobacteriaceae	g__Muricauda	s__Muricauda_aquimarina	OTU4201	0	0	0	0	0	0	0	0	0	0	0	0	0	1	82	83
d__Bacteria	k__norank_d__Bacteria	p__Verrucomicrobiota	c__Verrucomicrobiae	o__Pedosphaerales	f__Pedosphaeraceae	g__norank_f__Pedosphaeraceae	s__metagenome_g__norank_f__Pedosphaeraceae	OTU2560	0	0	0	0	0	0	0	2	2	0	0	0	0	0	0	4
d__Bacteria	k__norank_d__Bacteria	p__Actinobacteriota	c__Acidimicrobiia	o__Microtrichales	f__norank_o__Microtrichales	g__norank_f__norank_o__Microtrichales	s__uncultured_bacterium_g__norank_f__norank_o__Microtrichales	OTU1035	0	0	1	0	0	0	1	0	0	0	0	0	0	0	0	2
d__Bacteria	k__norank_d__Bacteria	p__Cyanobacteria	c__Cyanobacteriia	o__Leptolyngbyales	f__Leptolyngbyaceae	g__unclassified_f__Leptolyngbyaceae	s__unclassified_f__Leptolyngbyaceae	OTU1568	0	0	0	2	1	0	0	0	0	0	0	0	0	0	0	3
d__Bacteria	k__norank_d__Bacteria	p__Verrucomicrobiota	c__Verrucomicrobiae	o__Chthoniobacterales	f__unclassified_o__Chthoniobacterales	g__unclassified_o__Chthoniobacterales	s__unclassified_o__Chthoniobacterales	OTU2910	0	0	0	0	0	0	3	0	2	0	0	0	0	0	0	5
d__Bacteria	k__norank_d__Bacteria	p__SAR324_cladeMarine_group_B	c__norank_p__SAR324_cladeMarine_group_B	o__norank_c__norank_p__SAR324_cladeMarine_group_B	f__norank_o__norank_c__norank_p__SAR324_cladeMarine_group_B	g__norank_f__norank_o__norank_c__norank_p__SAR324_cladeMarine_group_B	s__unclassified_g__norank_f__norank_o__norank_c__norank_p__SAR324_cladeMarine_group_B	OTU945	0	0	1	0	0	0	0	0	0	0	0	0	0	0	0	1
d__Bacteria	k__norank_d__Bacteria	p__Cyanobacteria	c__Vampirivibrionia	o__Obscuribacterales	f__Obscuribacteraceae	g__norank_f__Obscuribacteraceae	s__uncultured_bacterium_g__norank_f__Obscuribacteraceae	OTU2605	0	0	0	0	0	0	0	1	1	0	0	0	0	0	0	2
d__Bacteria	k__norank_d__Bacteria	p__Desulfobacterota	c__Desulfuromonadia	o__Geobacterales	f__Geobacteraceae	g__Citrifermentans	s__unclassified_g__Citrifermentans	OTU798	0	1	1	0	0	0	1	0	7	0	0	0	0	0	0	10
d__Bacteria	k__norank_d__Bacteria	p__Proteobacteria	c__Gammaproteobacteria	o__Burkholderiales	f__Comamonadaceae	g__unclassified_f__Comamonadaceae	s__unclassified_f__Comamonadaceae	OTU3227	4	5	6	15	14	2	6	15	9	17	0	14	0	0	1	108
d__Bacteria	k__norank_d__Bacteria	p__Bdellovibrionota	c__Oligoflexia	o__0319-6G20	f__norank_o__0319-6G20	g__norank_f__norank_o__0319-6G20	s__unclassified_g__norank_f__norank_o__0319-6G20	OTU292	1	0	0	0	0	0	0	0	0	0	0	0	0	0	0	1
d__Bacteria	k__norank_d__Bacteria	p__Acidobacteriota	c__Vicinamibacteria	o__Vicinamibacterales	f__norank_o__Vicinamibacterales	g__norank_f__norank_o__Vicinamibacterales	s__unclassified_g__norank_f__norank_o__Vicinamibacterales	OTU2491	0	0	0	0	0	1	0	0	0	0	1	0	0	0	0	2
d__Bacteria	k__norank_d__Bacteria	p__Desulfobacterota	c__Desulfuromonadia	o__Geobacterales	f__Geobacteraceae	g__Geobacter	s__uncultured_bacterium_g__Geobacter	OTU2528	0	1	2	1	0	0	1	3	4	2	1	0	0	0	0	15
d__Bacteria	k__norank_d__Bacteria	p__Myxococcota	c__Polyangia	o__Haliangiales	f__Haliangiaceae	g__Haliangium	s__uncultured_bacterium_g__Haliangium	OTU2024	0	0	0	0	0	1	1	0	0	0	0	0	0	0	0	2
d__Bacteria	k__norank_d__Bacteria	p__Firmicutes	c__Limnochordia	o__norank_c__Limnochordia	f__norank_o__norank_c__Limnochordia	g__Hydrogenispora	s__uncultured_bacterium_g__Hydrogenispora	OTU276	0	0	2	0	0	0	2	0	1	0	1	0	0	0	0	6
d__Bacteria	k__norank_d__Bacteria	p__Planctomycetota	c__Planctomycetes	o__Gemmatales	f__Gemmataceae	g__norank_f__Gemmataceae	s__bacterium_enrichment_culture_clone_B1452011	OTU556	3	2	0	0	1	0	0	3	1	0	1	0	0	0	0	11
d__Bacteria	k__norank_d__Bacteria	p__Actinobacteriota	c__Actinobacteria	o__Corynebacteriales	f__Nocardiaceae	g__Rhodococcus	s__Rhodococcus_sp._MTM3W5.2	OTU398	1	0	0	0	0	0	1	0	0	0	1	1	0	0	0	4
d__Bacteria	k__norank_d__Bacteria	p__WPS-2	c__norank_p__WPS-2	o__norank_c__norank_p__WPS-2	f__norank_o__norank_c__norank_p__WPS-2	g__norank_f__norank_o__norank_c__norank_p__WPS-2	s__unclassified_g__norank_f__norank_o__norank_c__norank_p__WPS-2	OTU1814	0	0	0	0	0	2	1	0	0	0	0	0	0	0	0	3
d__Bacteria	k__norank_d__Bacteria	p__Patescibacteria	c__WWE3	o__norank_c__WWE3	f__norank_o__norank_c__WWE3	g__norank_f__norank_o__norank_c__WWE3	s__unclassified_g__norank_f__norank_o__norank_c__WWE3	OTU205	3	0	0	0	0	0	0	0	0	0	0	0	0	0	0	3
d__Bacteria	k__norank_d__Bacteria	p__SAR324_cladeMarine_group_B	c__norank_p__SAR324_cladeMarine_group_B	o__norank_c__norank_p__SAR324_cladeMarine_group_B	f__norank_o__norank_c__norank_p__SAR324_cladeMarine_group_B	g__norank_f__norank_o__norank_c__norank_p__SAR324_cladeMarine_group_B	s__uncultured_soil_bacterium_g__norank_f__norank_o__norank_c__norank_p__SAR324_cladeMarine_group_B	OTU1025	0	0	2	0	0	0	0	0	0	0	0	0	0	0	0	2
d__Bacteria	k__norank_d__Bacteria	p__Firmicutes	c__Bacilli	o__Paenibacillales	f__Paenibacillaceae	g__Paenibacillus	s__uncultured_Firmicutes_bacterium_g__Paenibacillus	OTU1129	1	0	2	0	0	0	0	0	0	0	0	0	0	0	0	3
d__Bacteria	k__norank_d__Bacteria	p__Bacteroidota	c__Bacteroidia	o__Flavobacteriales	f__Flavobacteriaceae	g__Flavobacterium	s__unclassified_g__Flavobacterium	OTU1250	0	0	0	17	1	4	2	0	1	7	4	2	6	4	10	58
d__Bacteria	k__norank_d__Bacteria	p__Patescibacteria	c__Saccharimonadia	o__Saccharimonadales	f__norank_o__Saccharimonadales	g__norank_f__norank_o__Saccharimonadales	s__unclassified_g__norank_f__norank_o__Saccharimonadales	OTU3395	0	0	0	0	0	0	0	0	0	1	0	0	0	0	0	1
d__Bacteria	k__norank_d__Bacteria	p__Firmicutes	c__Bacilli	o__Paenibacillales	f__Paenibacillaceae	g__unclassified_f__Paenibacillaceae	s__unclassified_f__Paenibacillaceae	OTU933	1	0	4	0	0	0	0	0	2	0	0	0	0	0	0	7
d__Bacteria	k__norank_d__Bacteria	p__Proteobacteria	c__Alphaproteobacteria	o__Sphingomonadales	f__Sphingomonadaceae	g__Novosphingobium	s__metagenome_g__Novosphingobium	OTU1241	0	0	0	130	17	28	0	0	0	24	36	39	20	5	26	325
d__Bacteria	k__norank_d__Bacteria	p__Spirochaetota	c__Spirochaetia	o__Spirochaetales	f__Spirochaetaceae	g__GWE2-31-10	s__unclassified_g__GWE2-31-10	OTU631	0	3	0	0	0	0	0	0	0	0	0	0	0	0	0	3
d__Bacteria	k__norank_d__Bacteria	p__Proteobacteria	c__Gammaproteobacteria	o__Methylococcales	f__Methylomonadaceae	g__Methylomonas	s__uncultured_bacterium_g__Methylomonas	OTU2981	1	14	44	2	1	1	0	145	48	3	1	0	1	3	2	266
d__Bacteria	k__norank_d__Bacteria	p__Proteobacteria	c__Alphaproteobacteria	o__Paracaedibacterales	f__Paracaedibacteraceae	g__Candidatus_Paracaedibacter	s__unclassified_g__Candidatus_Paracaedibacter	OTU1448	0	0	0	5	2	1	0	0	0	0	2	0	0	0	0	10
d__Bacteria	k__norank_d__Bacteria	p__Actinobacteriota	c__Actinobacteria	o__PeM15	f__norank_o__PeM15	g__norank_f__norank_o__PeM15	s__unclassified_g__norank_f__norank_o__PeM15	OTU1418	588	77	94	35	53	79	154	56	100	9	71	16	0	0	0	1332
d__Bacteria	k__norank_d__Bacteria	p__Actinobacteriota	c__Actinobacteria	o__Corynebacteriales	f__Mycobacteriaceae	g__Mycobacterium	s__unclassified_g__Mycobacterium	OTU3898	1243	1645	2712	154	1379	2048	1796	1000	1729	145	1215	842	497	153	265	16823
d__Bacteria	k__norank_d__Bacteria	p__Firmicutes	c__Clostridia	o__Oscillospirales	f__Ruminococcaceae	g__Faecalibacterium	s__Faecalibacterium_prausnitzii	OTU1538	0	0	0	0	4	0	0	0	0	0	2	0	1	13	0	20
d__Bacteria	k__norank_d__Bacteria	p__Verrucomicrobiota	c__Chlamydiae	o__Chlamydiales	f__Parachlamydiaceae	g__unclassified_f__Parachlamydiaceae	s__unclassified_f__Parachlamydiaceae	OTU426	1	0	0	0	0	0	0	0	0	0	0	0	0	0	0	1
d__Bacteria	k__norank_d__Bacteria	p__Firmicutes	c__Clostridia	o__Clostridiales	f__Clostridiaceae	g__Clostridium_sensu_stricto_3	s__uncultured_bacterium_g__Clostridium_sensu_stricto_3	OTU814	14	1	14	1	2	7	9	3	6	0	7	4	0	0	0	68
d__Bacteria	k__norank_d__Bacteria	p__Proteobacteria	c__Gammaproteobacteria	o__Burkholderiales	f__T34	g__norank_f__T34	s__uncultured_beta_proteobacterium_g__norank_f__T34	OTU4066	0	0	1	0	0	0	0	3	1	0	0	0	1	1	10	17
d__Bacteria	k__norank_d__Bacteria	p__Acidobacteriota	c__Vicinamibacteria	o__Vicinamibacterales	f__norank_o__Vicinamibacterales	g__norank_f__norank_o__Vicinamibacterales	s__uncultured_soil_bacterium_g__norank_f__norank_o__Vicinamibacterales	OTU2539	2	0	0	2	0	0	1	2	0	3	1	4	0	0	0	15
d__Bacteria	k__norank_d__Bacteria	p__Bacteroidota	c__Bacteroidia	o__Chitinophagales	f__Chitinophagaceae	g__norank_f__Chitinophagaceae	s__uncultured_Bacteroidetes_bacterium_g__norank_f__Chitinophagaceae	OTU2205	0	0	0	0	0	0	1	0	0	0	0	0	0	0	0	1
d__Bacteria	k__norank_d__Bacteria	p__Firmicutes	c__Bacilli	o__Thermoactinomycetales	f__Thermoactinomycetaceae	g__Thermoflavimicrobium	s__uncultured_Thermoflavimicrobium_sp._g__Thermoflavimicrobium	OTU1225	2	0	0	2	0	0	0	1	0	0	0	0	0	0	0	5
d__Bacteria	k__norank_d__Bacteria	p__Chloroflexi	c__JG30-KF-CM66	o__norank_c__JG30-KF-CM66	f__norank_o__norank_c__JG30-KF-CM66	g__norank_f__norank_o__norank_c__JG30-KF-CM66	s__metagenome_g__norank_f__norank_o__norank_c__JG30-KF-CM66	OTU3283	1	1	0	0	0	1	0	0	0	17	0	3	0	0	0	23
d__Bacteria	k__norank_d__Bacteria	p__Verrucomicrobiota	c__Verrucomicrobiae	o__norank_c__Verrucomicrobiae	f__norank_o__norank_c__Verrucomicrobiae	g__norank_f__norank_o__norank	s__uncultured_bacterium_g__norank_f__norank_o__norank	OTU2658	0	1	2	0	0	0	0	2	9	0	0	0	0	0	0	14
d__Bacteria	k__norank_d__Bacteria	p__Planctomycetota	c__OM190	o__norank_c__OM190	f__norank_o__norank_c__OM190	g__norank_f__norank_o__norank_c__OM190	s__uncultured_soil_bacterium_g__norank_f__norank_o__norank_c__OM190	OTU3603	0	0	0	1	0	0	0	0	0	1	1	0	0	0	0	3
d__Bacteria	k__norank_d__Bacteria	p__Proteobacteria	c__Gammaproteobacteria	o__Legionellales	f__Legionellaceae	g__Legionella	s__uncultured_bacterium_g__Legionella	OTU833	0	1	0	0	0	0	0	0	0	0	0	0	0	0	0	1
d__Bacteria	k__norank_d__Bacteria	p__Firmicutes	c__Bacilli	o__Paenibacillales	f__Paenibacillaceae	g__Paenibacillus	s__unclassified_g__Paenibacillus	OTU2783	0	0	0	0	0	0	0	0	1	0	0	0	0	0	0	1
d__Bacteria	k__norank_d__Bacteria	p__Cyanobacteria	c__Cyanobacteriia	o__Cyanobacteriales	f__unclassified_o__Cyanobacteriales	g__unclassified_o__Cyanobacteriales	s__unclassified_o__Cyanobacteriales	OTU1917	0	0	0	0	2	5	1	0	0	1	32	44	0	0	0	85
d__Bacteria	k__norank_d__Bacteria	p__Planctomycetota	c__Planctomycetes	o__Gemmatales	f__Gemmataceae	g__norank_f__Gemmataceae	s__uncultured_bacterium_g__norank_f__Gemmataceae	OTU359	1	0	1	0	0	0	0	0	0	0	0	0	0	0	0	2
d__Bacteria	k__norank_d__Bacteria	p__Actinobacteriota	c__Acidimicrobiia	o__Microtrichales	f__Ilumatobacteraceae	g__norank_f__Ilumatobacteraceae	s__uncultured_bacterium_g__norank_f__Ilumatobacteraceae	OTU225	1	0	0	0	0	0	0	0	0	0	0	0	0	0	0	1
d__Bacteria	k__norank_d__Bacteria	p__Proteobacteria	c__Alphaproteobacteria	o__Rhizobiales	f__Rhizobiaceae	g__Allorhizobium-Neorhizobium-Pararhizobium-Rhizobium	s__unclassified_g__Allorhizobium-Neorhizobium-Pararhizobium-Rhizobium	OTU1229	5	3	1	124	17	27	17	1	1	18	40	27	0	0	0	281
d__Bacteria	k__norank_d__Bacteria	p__Proteobacteria	c__Gammaproteobacteria	o__Burkholderiales	f__Comamonadaceae	g__Leptothrix	s__metagenome_g__Leptothrix	OTU2944	108	36	43	47	24	10	60	45	74	32	26	14	10	1	13	543
d__Bacteria	k__norank_d__Bacteria	p__Actinobacteriota	c__Actinobacteria	o__Propionibacteriales	f__Propionibacteriaceae	g__Aestuariimicrobium	s__metagenome_g__Aestuariimicrobium	OTU1602	0	0	0	0	2	0	0	2	0	0	2	0	0	0	0	6
d__Bacteria	k__norank_d__Bacteria	p__Myxococcota	c__Polyangia	o__Polyangiales	f__Sandaracinaceae	g__norank_f__Sandaracinaceae	s__unclassified_g__norank_f__Sandaracinaceae	OTU2291	5	0	0	0	0	0	0	0	0	1	0	0	0	0	0	6
d__Bacteria	k__norank_d__Bacteria	p__Firmicutes	c__Clostridia	o__Oscillospirales	f__Oscillospiraceae	g__NK4A214_group	s__unclassified_g__NK4A214_group	OTU393	8	0	0	0	0	1	2	0	1	0	0	0	0	0	0	12
d__Bacteria	k__norank_d__Bacteria	p__Desulfobacterota	c__Desulfobaccia	o__Desulfobaccales	f__Desulfobaccaceae	g__Desulfobacca	s__unclassified_g__Desulfobacca	OTU102	11	3	2	0	2	3	7	1	1	0	1	1	0	0	0	32
d__Bacteria	k__norank_d__Bacteria	p__Firmicutes	c__Clostridia	o__norank_c__Clostridia	f__Hungateiclostridiaceae	g__norank_f__Hungateiclostridiaceae	s__uncultured_bacterium_g__norank_f__Hungateiclostridiaceae	OTU526	2	1	1	0	2	0	0	0	0	0	0	0	0	0	0	6
d__Bacteria	k__norank_d__Bacteria	p__Chloroflexi	c__Chloroflexia	o__Chloroflexales	f__Roseiflexaceae	g__norank_f__Roseiflexaceae	s__unclassified_g__norank_f__Roseiflexaceae	OTU3765	0	0	0	0	2	0	0	0	0	0	7	26	0	0	0	35
d__Bacteria	k__norank_d__Bacteria	p__Actinobacteriota	c__Actinobacteria	o__Propionibacteriales	f__Nocardioidaceae	g__Nocardioides	s__unclassified_g__Nocardioides	OTU2712	1	8	5	0	0	0	1	4	1	0	1	1	0	0	0	22
d__Bacteria	k__norank_d__Bacteria	p__Proteobacteria	c__Gammaproteobacteria	o__Burkholderiales	f__Burkholderiaceae	g__Lautropia	s__metagenome_g__Lautropia	OTU2690	0	0	0	1	0	0	1	1	2	1	0	0	0	0	0	6
d__Bacteria	k__norank_d__Bacteria	p__Actinobacteriota	c__Actinobacteria	o__Streptomycetales	f__Streptomycetaceae	g__Streptomyces	s__unclassified_g__Streptomyces	OTU337	1	0	0	0	0	3	0	0	0	0	0	0	0	0	0	4
d__Bacteria	k__norank_d__Bacteria	p__Firmicutes	c__Bacilli	o__Paenibacillales	f__Paenibacillaceae	g__Paenibacillus	s__unclassified_g__Paenibacillus	OTU852	0	0	1	0	0	0	0	0	0	0	0	1	0	0	0	2
d__Bacteria	k__norank_d__Bacteria	p__Verrucomicrobiota	c__Chlamydiae	o__Chlamydiales	f__Parachlamydiaceae	g__unclassified_f__Parachlamydiaceae	s__unclassified_f__Parachlamydiaceae	OTU392	1	0	0	0	0	0	0	0	0	0	0	0	0	0	0	1
d__Bacteria	k__norank_d__Bacteria	p__Bacteroidota	c__SJA-28	o__norank_c__SJA-28	f__norank_o__norank_c__SJA-28	g__norank_f__norank_o__norank_c__SJA-28	s__metagenome_g__norank_f__norank_o__norank_c__SJA-28	OTU2831	0	0	0	0	0	0	0	0	1	0	0	1	0	0	0	2
d__Bacteria	k__norank_d__Bacteria	p__Proteobacteria	c__Gammaproteobacteria	o__Legionellales	f__Legionellaceae	g__Legionella	s__uncultured_bacterium_g__Legionella	OTU1961	0	0	3	0	0	0	0	1	0	0	0	1	0	0	0	5
d__Bacteria	k__norank_d__Bacteria	p__Acidobacteriota	c__Subgroup_22	o__norank_c__Subgroup_22	f__norank_o__norank_c__Subgroup_22	g__norank_f__norank_o__norank_c__Subgroup_22	s__uncultured_bacterium_g__norank_f__norank_o__norank_c__Subgroup_22	OTU55	26	2	0	1	1	3	6	0	5	1	1	5	0	0	0	51
d__Bacteria	k__norank_d__Bacteria	p__Bacteroidota	c__Bacteroidia	o__Bacteroidales	f__Muribaculaceae	g__norank_f__Muribaculaceae	s__uncultured_bacterium_g__norank_f__Muribaculaceae	OTU1073	0	0	2	0	0	0	0	0	0	0	0	0	0	0	0	2
d__Bacteria	k__norank_d__Bacteria	p__Chloroflexi	c__JG30-KF-CM66	o__norank_c__JG30-KF-CM66	f__norank_o__norank_c__JG30-KF-CM66	g__norank_f__norank_o__norank_c__JG30-KF-CM66	s__unclassified_g__norank_f__norank_o__norank_c__JG30-KF-CM66	OTU807	0	2	0	0	0	2	3	0	0	10	2	10	0	0	0	29
d__Bacteria	k__norank_d__Bacteria	p__Firmicutes	c__Bacilli	o__Lactobacillales	f__Lactobacillaceae	g__Lactobacillus	s__Lactobacillus_murinus	OTU784	0	0	2	0	0	0	3	0	0	0	0	0	0	0	0	5
d__Bacteria	k__norank_d__Bacteria	p__Chloroflexi	c__Anaerolineae	o__SBR1031	f__norank_o__SBR1031	g__norank_f__norank_o__SBR1031	s__unclassified_g__norank_f__norank_o__SBR1031	OTU1277	0	0	0	2	0	0	0	0	0	0	0	0	0	0	0	2
d__Bacteria	k__norank_d__Bacteria	p__Acidobacteriota	c__Vicinamibacteria	o__Vicinamibacterales	f__norank_o__Vicinamibacterales	g__norank_f__norank_o__Vicinamibacterales	s__uncultured_bacterium_g__norank_f__norank_o__Vicinamibacterales	OTU1706	0	0	0	0	0	1	0	0	0	1	0	1	0	0	0	3
d__Bacteria	k__norank_d__Bacteria	p__Bacteroidota	c__Bacteroidia	o__Cytophagales	f__Microscillaceae	g__unclassified_f__Microscillaceae	s__unclassified_f__Microscillaceae	OTU2884	0	0	1	0	0	0	0	0	15	1	0	0	0	0	0	17
d__Bacteria	k__norank_d__Bacteria	p__Proteobacteria	c__Gammaproteobacteria	o__Pseudomonadales	f__Moraxellaceae	g__Acinetobacter	s__unclassified_g__Acinetobacter	OTU4158	0	0	0	0	0	0	0	0	0	0	0	0	3	2	60	65
d__Bacteria	k__norank_d__Bacteria	p__Acidobacteriota	c__Holophagae	o__Holophagales	f__Holophagaceae	g__norank_f__Holophagaceae	s__uncultured_Acidobacteriaceae_bacterium_g__norank_f__Holophagaceae	OTU3048	0	0	0	0	0	0	0	0	1	27	0	0	0	0	0	28
d__Bacteria	k__norank_d__Bacteria	p__Planctomycetota	c__Planctomycetes	o__Isosphaerales	f__Isosphaeraceae	g__Isosphaera	s__uncultured_bacterium_g__Isosphaera	OTU187	1	0	0	0	0	0	0	0	0	0	0	0	0	0	0	1
d__Bacteria	k__norank_d__Bacteria	p__Bdellovibrionota	c__Oligoflexia	o__Oligoflexales	f__norank_o__Oligoflexales	g__norank_f__norank_o__Oligoflexales	s__unclassified_g__norank_f__norank_o__Oligoflexales	OTU2311	1	0	0	0	0	0	4	0	0	0	0	0	0	0	0	5
d__Bacteria	k__norank_d__Bacteria	p__Dependentiae	c__Babeliae	o__Babeliales	f__Vermiphilaceae	g__norank_f__Vermiphilaceae	s__uncultured_bacterium_g__norank_f__Vermiphilaceae	OTU3391	0	0	0	0	0	0	0	0	0	0	1	0	0	0	0	1
d__Bacteria	k__norank_d__Bacteria	p__Actinobacteriota	c__Actinobacteria	o__Streptosporangiales	f__Thermomonosporaceae	g__Actinocorallia	s__Actinocorallia_aurea	OTU1323	2	0	0	1	2	1	0	1	0	0	0	2	0	0	0	9
d__Bacteria	k__norank_d__Bacteria	p__unclassified_k__norank_d__Bacteria	c__unclassified_k__norank_d__Bacteria	o__unclassified_k__norank_d__Bacteria	f__unclassified_k__norank_d__Bacteria	g__unclassified_k__norank_d__Bacteria	s__unclassified_k__norank_d__Bacteria	OTU2562	0	0	0	0	0	0	0	1	0	0	0	0	0	0	0	1
d__Bacteria	k__norank_d__Bacteria	p__Verrucomicrobiota	c__Verrucomicrobiae	o__Chthoniobacterales	f__Chthoniobacteraceae	g__unclassified_f__Chthoniobacteraceae	s__unclassified_f__Chthoniobacteraceae	OTU2191	7	0	0	0	0	0	0	0	0	0	0	0	0	0	0	7
d__Bacteria	k__norank_d__Bacteria	p__Proteobacteria	c__Gammaproteobacteria	o__Gammaproteobacteria_Incertae_Sedis	f__unclassified_o__Gammaproteobacteria_Incertae_Sedis	g__Candidatus_Berkiella	s__unclassified_g__Candidatus_Berkiella	OTU1878	10	7	8	10	18	13	9	3	7	0	9	2	0	0	0	96
d__Bacteria	k__norank_d__Bacteria	p__Proteobacteria	c__Gammaproteobacteria	o__Xanthomonadales	f__norank_o__Xanthomonadales	g__norank_f__norank_o__Xanthomonadales	s__uncultured_bacterium_g__norank_f__norank_o__Xanthomonadales	OTU3055	0	0	0	1	1	1	0	0	0	4	1	0	0	0	0	8
d__Bacteria	k__norank_d__Bacteria	p__Acidobacteriota	c__Holophagae	o__Subgroup_7	f__norank_o__Subgroup_7	g__norank_f__norank_o__Subgroup_7	s__uncultured_Acidobacterium_sp._g__norank_f__norank_o__Subgroup_7	OTU3066	2	1	0	3	0	0	1	3	14	7	2	2	0	0	0	35
d__Bacteria	k__norank_d__Bacteria	p__Proteobacteria	c__Gammaproteobacteria	o__Steroidobacterales	f__Steroidobacteraceae	g__norank_f__Steroidobacteraceae	s__unclassified_g__norank_f__Steroidobacteraceae	OTU1649	0	0	0	0	1	0	0	0	0	0	0	0	10	20	61	92
d__Bacteria	k__norank_d__Bacteria	p__Bacteroidota	c__Bacteroidia	o__Cytophagales	f__Hymenobacteraceae	g__Hymenobacter	s__unclassified_g__Hymenobacter	OTU3635	0	0	0	0	0	0	0	0	0	0	0	8	0	0	0	8
d__Bacteria	k__norank_d__Bacteria	p__Chloroflexi	c__Anaerolineae	o__Anaerolineales	f__Anaerolineaceae	g__Pelolinea	s__uncultured_bacterium_g__Pelolinea	OTU1402	0	0	0	1	0	0	0	0	0	0	0	0	0	0	0	1
d__Bacteria	k__norank_d__Bacteria	p__Firmicutes	c__Clostridia	o__norank_c__Clostridia	f__Hungateiclostridiaceae	g__Anaerobacterium	s__uncultured_bacterium_g__Anaerobacterium	OTU226	99	2	4	3	0	0	0	2	2	0	0	0	0	0	0	112
d__Bacteria	k__norank_d__Bacteria	p__Acidobacteriota	c__Subgroup_18	o__norank_c__Subgroup_18	f__norank_o__norank_c__Subgroup_18	g__norank_f__norank_o__norank_c__Subgroup_18	s__uncultured_bacterium_g__norank_f__norank_o__norank_c__Subgroup_18	OTU1879	0	0	0	0	0	0	0	0	1	0	0	0	0	0	0	1
d__Bacteria	k__norank_d__Bacteria	p__Proteobacteria	c__Gammaproteobacteria	o__Burkholderiales	f__Neisseriaceae	g__norank_f__Neisseriaceae	s__metagenome_g__norank_f__Neisseriaceae	OTU1703	0	2	12	0	1	8	5	2	2	4	8	0	3	0	0	47
d__Bacteria	k__norank_d__Bacteria	p__Planctomycetota	c__Planctomycetes	o__Gemmatales	f__Gemmataceae	g__norank_f__Gemmataceae	s__uncultured_bacterium_g__norank_f__Gemmataceae	OTU2153	0	1	0	0	0	0	1	0	0	0	0	0	0	0	0	2
d__Bacteria	k__norank_d__Bacteria	p__Bdellovibrionota	c__Oligoflexia	o__Oligoflexales	f__norank_o__Oligoflexales	g__norank_f__norank_o__Oligoflexales	s__unclassified_g__norank_f__norank_o__Oligoflexales	OTU2796	0	0	0	0	0	0	0	0	1	0	0	0	0	0	0	1
d__Bacteria	k__norank_d__Bacteria	p__Actinobacteriota	c__Acidimicrobiia	o__Microtrichales	f__Iamiaceae	g__Iamia	s__unclassified_g__Iamia	OTU465	7	0	0	0	1	0	0	1	1	0	1	1	0	0	0	12
d__Bacteria	k__norank_d__Bacteria	p__Proteobacteria	c__Alphaproteobacteria	o__Paracaedibacterales	f__Paracaedibacteraceae	g__Candidatus_Paracaedibacter	s__unclassified_g__Candidatus_Paracaedibacter	OTU1613	0	0	0	0	4	0	0	0	0	0	2	0	0	0	0	6
d__Bacteria	k__norank_d__Bacteria	p__Actinobacteriota	c__Thermoleophilia	o__Solirubrobacterales	f__67-14	g__norank_f__67-14	s__uncultured_soil_bacterium_g__norank_f__67-14	OTU1112	0	0	2	0	0	0	2	0	0	1	0	0	1	0	0	6
d__Bacteria	k__norank_d__Bacteria	p__Patescibacteria	c__Saccharimonadia	o__Saccharimonadales	f__norank_o__Saccharimonadales	g__norank_f__norank_o__Saccharimonadales	s__uncultured_soil_bacterium_g__norank_f__norank_o__Saccharimonadales	OTU1985	0	0	0	2	13	58	2	1	0	11	23	18	0	0	0	128
d__Bacteria	k__norank_d__Bacteria	p__Armatimonadota	c__Armatimonadia	o__Armatimonadales	f__norank_o__Armatimonadales	g__norank_f__norank_o__Armatimonadales	s__unclassified_g__norank_f__norank_o__Armatimonadales	OTU3756	0	0	0	0	0	0	0	0	0	0	1	4	0	0	0	5
d__Bacteria	k__norank_d__Bacteria	p__Proteobacteria	c__Alphaproteobacteria	o__Rickettsiales	f__unclassified_o__Rickettsiales	g__unclassified_o__Rickettsiales	s__unclassified_o__Rickettsiales	OTU1325	0	0	0	2	0	0	0	0	0	0	0	0	0	0	0	2
d__Bacteria	k__norank_d__Bacteria	p__Cyanobacteria	c__Cyanobacteriia	o__Cyanobacteriales	f__Chroococcidiopsaceae	g__Chroococcidiopsis_PCC_7203	s__Chroococcidiopsis_thermalis_PCC_7203	OTU1478	0	0	0	6	9	1	2	2	0	5	18	6	0	0	0	49
d__Bacteria	k__norank_d__Bacteria	p__Cyanobacteria	c__Cyanobacteriia	o__Cyanobacteriales	f__unclassified_o__Cyanobacteriales	g__unclassified_o__Cyanobacteriales	s__unclassified_o__Cyanobacteriales	OTU1104	1	0	0	1	0	0	0	0	0	0	0	0	0	0	0	2
d__Bacteria	k__norank_d__Bacteria	p__Proteobacteria	c__Alphaproteobacteria	o__Micavibrionales	f__norank_o__Micavibrionales	g__norank_f__norank_o__Micavibrionales	s__uncultured_bacterium_g__norank_f__norank_o__Micavibrionales	OTU3381	0	0	0	2	0	0	0	0	0	0	2	0	0	0	0	4
d__Bacteria	k__norank_d__Bacteria	p__Planctomycetota	c__Planctomycetes	o__Gemmatales	f__Gemmataceae	g__norank_f__Gemmataceae	s__uncultured_bacterium_g__norank_f__Gemmataceae	OTU2971	0	0	0	1	0	0	0	0	1	1	0	0	0	0	0	3
d__Bacteria	k__norank_d__Bacteria	p__Acidobacteriota	c__c5LKS83	o__norank_c__c5LKS83	f__norank_o__norank_c__c5LKS83	g__norank_f__norank_o__norank_c__c5LKS83	s__uncultured_bacterium_g__norank_f__norank_o__norank_c__c5LKS83	OTU314	1	0	0	3	0	0	1	0	0	0	0	0	0	0	0	5
d__Bacteria	k__norank_d__Bacteria	p__Planctomycetota	c__Planctomycetes	o__Gemmatales	f__Gemmataceae	g__norank_f__Gemmataceae	s__unclassified_g__norank_f__Gemmataceae	OTU227	1	0	0	0	0	0	0	0	0	0	0	0	0	0	0	1
d__Bacteria	k__norank_d__Bacteria	p__Proteobacteria	c__Gammaproteobacteria	o__Gammaproteobacteria_Incertae_Sedis	f__unclassified_o__Gammaproteobacteria_Incertae_Sedis	g__norank_f__unclassified	s__unclassified_g__norank_f__unclassified	OTU2580	0	2	1	0	0	0	0	2	2	1	0	0	0	0	0	8
d__Bacteria	k__norank_d__Bacteria	p__Entotheonellaeota	c__Entotheonellia	o__Entotheonellales	f__Entotheonellaceae	g__norank_f__Entotheonellaceae	s__uncultured_bacterium_g__norank_f__Entotheonellaceae	OTU2688	1	1	2	0	0	2	0	0	0	0	0	0	0	0	0	6
d__Bacteria	k__norank_d__Bacteria	p__Chloroflexi	c__Anaerolineae	o__SBR1031	f__A4b	g__norank_f__A4b	s__uncultured_Anaerolineae_bacterium_g__norank_f__A4b	OTU3737	0	0	0	0	0	0	0	0	0	1	0	1	0	0	0	2
d__Bacteria	k__norank_d__Bacteria	p__Planctomycetota	c__Planctomycetes	o__Gemmatales	f__Gemmataceae	g__norank_f__Gemmataceae	s__unclassified_g__norank_f__Gemmataceae	OTU222	1	0	0	0	0	0	0	0	0	0	0	0	0	0	0	1
d__Bacteria	k__norank_d__Bacteria	p__Proteobacteria	c__Gammaproteobacteria	o__Cellvibrionales	f__Spongiibacteraceae	g__norank_f__Spongiibacteraceae	s__unclassified_g__norank_f__Spongiibacteraceae	OTU4194	0	0	0	0	0	0	0	0	0	0	0	0	0	0	35	35
d__Bacteria	k__norank_d__Bacteria	p__SAR324_cladeMarine_group_B	c__norank_p__SAR324_cladeMarine_group_B	o__norank_c__norank_p__SAR324_cladeMarine_group_B	f__norank_o__norank_c__norank_p__SAR324_cladeMarine_group_B	g__norank_f__norank_o__norank_c__norank_p__SAR324_cladeMarine_group_B	s__metagenome_g__norank_f__norank_o__norank_c__norank_p__SAR324_cladeMarine_group_B	OTU3115	0	0	0	0	0	0	0	0	0	3	0	0	0	0	0	3
d__Bacteria	k__norank_d__Bacteria	p__Actinobacteriota	c__Thermoleophilia	o__Gaiellales	f__norank_o__Gaiellales	g__norank_f__norank_o__Gaiellales	s__unclassified_g__norank_f__norank_o__Gaiellales	OTU2037	5	0	2	2	1	4	4	0	0	2	2	0	1	0	0	23
d__Bacteria	k__norank_d__Bacteria	p__Spirochaetota	c__Spirochaetia	o__Spirochaetales	f__Spirochaetaceae	g__unclassified_f__Spirochaetaceae	s__unclassified_f__Spirochaetaceae	OTU2604	2	0	0	0	0	0	12	1	0	0	0	0	0	0	0	15
d__Bacteria	k__norank_d__Bacteria	p__Proteobacteria	c__Alphaproteobacteria	o__Rhodobacterales	f__Rhodobacteraceae	g__Roseobacter	s__Sulfitobacter_sp._AM1-D1	OTU4092	0	0	0	0	1	0	0	0	0	0	0	0	0	2	24	27
d__Bacteria	k__norank_d__Bacteria	p__Chloroflexi	c__Anaerolineae	o__1-20	f__norank_o__1-20	g__norank_f__norank_o__1-20	s__uncultured_Chloroflexia_bacterium_g__norank_f__norank	OTU3134	0	2	0	3	1	0	0	0	0	7	2	3	0	0	0	18
d__Bacteria	k__norank_d__Bacteria	p__Firmicutes	c__Clostridia	o__Oscillospirales	f__Ruminococcaceae	g__norank_f__Ruminococcaceae	s__Clostridium_jeddahense	OTU116	2	0	0	0	0	0	0	1	0	0	0	0	0	0	0	3
d__Bacteria	k__norank_d__Bacteria	p__Proteobacteria	c__Gammaproteobacteria	o__Burkholderiales	f__Neisseriaceae	g__norank_f__Neisseriaceae	s__unclassified_g__norank_f__Neisseriaceae	OTU3585	0	0	0	0	0	0	0	0	0	0	3	0	0	0	0	3
d__Bacteria	k__norank_d__Bacteria	p__Proteobacteria	c__Alphaproteobacteria	o__Rickettsiales	f__Mitochondria	g__norank_f__Mitochondria	s__uncultured_bacterium_g__norank_f__Mitochondria	OTU3949	0	0	0	0	0	0	0	0	0	0	0	0	2	0	0	2
d__Bacteria	k__norank_d__Bacteria	p__Actinobacteriota	c__Thermoleophilia	o__Solirubrobacterales	f__67-14	g__norank_f__67-14	s__metagenome_g__norank_f__67-14	OTU1731	1	0	0	0	0	2	0	1	0	1	5	2	0	0	0	12
d__Bacteria	k__norank_d__Bacteria	p__Firmicutes	c__Bacilli	o__Paenibacillales	f__Paenibacillaceae	g__Paenibacillus	s__Paenibacillus_sp._St-s	OTU655	1	2	0	0	1	0	0	0	0	0	0	0	0	0	0	4
d__Bacteria	k__norank_d__Bacteria	p__Planctomycetota	c__Planctomycetes	o__Gemmatales	f__Gemmataceae	g__norank_f__Gemmataceae	s__uncultured_bacterium_g__norank_f__Gemmataceae	OTU2379	1	0	0	0	0	0	0	1	0	0	0	0	0	0	0	2
d__Bacteria	k__norank_d__Bacteria	p__Bacteroidota	c__Bacteroidia	o__Bacteroidales	f__Marinilabiliaceae	g__Cytophaga_xylanolytica_group	s__uncultured_bacterium_g__Cytophaga_xylanolytica_group	OTU2721	0	0	0	0	0	0	0	0	2	0	0	0	0	0	0	2
d__Bacteria	k__norank_d__Bacteria	p__Actinobacteriota	c__Thermoleophilia	o__Solirubrobacterales	f__Solirubrobacteraceae	g__Conexibacter	s__unclassified_g__Conexibacter	OTU1052	3	0	3	2	1	1	9	1	4	3	7	5	0	0	0	39
d__Bacteria	k__norank_d__Bacteria	p__Chloroflexi	c__Anaerolineae	o__RBG-13-54-9	f__norank_o__RBG-13-54-9	g__norank_f__norank_o__RBG-13-54-9	s__unclassified_g__norank_f__norank_o__RBG-13-54-9	OTU2345	0	0	0	0	0	0	0	0	0	0	1	1	0	0	0	2
d__Bacteria	k__norank_d__Bacteria	p__Dependentiae	c__Babeliae	o__Babeliales	f__Vermiphilaceae	g__norank_f__Vermiphilaceae	s__unclassified_g__norank_f__Vermiphilaceae	OTU2031	2	0	0	0	0	0	1	0	0	0	0	0	0	0	0	3
d__Bacteria	k__norank_d__Bacteria	p__SAR324_cladeMarine_group_B	c__norank_p__SAR324_cladeMarine_group_B	o__norank_c__norank_p__SAR324_cladeMarine_group_B	f__norank_o__norank_c__norank_p__SAR324_cladeMarine_group_B	g__norank_f__norank_o__norank_c__norank_p__SAR324_cladeMarine_group_B	s__uncultured_soil_bacterium_g__norank_f__norank_o__norank_c__norank_p__SAR324_cladeMarine_group_B	OTU2476	0	0	0	0	0	0	0	1	0	0	0	1	0	0	0	2
d__Bacteria	k__norank_d__Bacteria	p__Actinobacteriota	c__Actinobacteria	o__Corynebacteriales	f__Nocardiaceae	g__Rhodococcus	s__Rhodococcus_hoagii	OTU3475	6	6	7	0	2	7	9	3	3	2	8	2	0	0	0	55
d__Bacteria	k__norank_d__Bacteria	p__Proteobacteria	c__Gammaproteobacteria	o__Xanthomonadales	f__Rhodanobacteraceae	g__Ahniella	s__uncultured_bacterium_g__Ahniella	OTU1730	0	1	0	1	0	2	1	1	3	0	2	1	0	0	0	12
d__Bacteria	k__norank_d__Bacteria	p__Proteobacteria	c__Alphaproteobacteria	o__unclassified_c__Alphaproteobacteria	f__unclassified_c__Alphaproteobacteria	g__unclassified_c__Alphaproteobacteria	s__unclassified_c__Alphaproteobacteria	OTU93	1	0	0	0	0	0	0	0	0	0	0	0	1	0	1	3
d__Bacteria	k__norank_d__Bacteria	p__Chloroflexi	c__Chloroflexia	o__Chloroflexales	f__Roseiflexaceae	g__norank_f__Roseiflexaceae	s__unclassified_g__norank_f__Roseiflexaceae	OTU305	1	0	0	3	0	2	0	0	0	0	1	0	0	0	0	7
d__Bacteria	k__norank_d__Bacteria	p__Gemmatimonadota	c__Gemmatimonadetes	o__Gemmatimonadales	f__Gemmatimonadaceae	g__Gemmatimonas	s__uncultured_bacterium_g__Gemmatimonas	OTU2994	0	0	0	1	3	1	0	0	0	10	4	7	0	0	0	26
d__Bacteria	k__norank_d__Bacteria	p__Proteobacteria	c__Gammaproteobacteria	o__unclassified_c__Gammaproteobacteria	f__unclassified_c__Gammaproteobacteria	g__unclassified_c__Gammaproteobacteria	s__unclassified_c__Gammaproteobacteria	OTU2576	0	4	2	0	0	0	0	0	1	0	0	1	0	0	0	8
d__Bacteria	k__norank_d__Bacteria	p__Actinobacteriota	c__Actinobacteria	o__Streptosporangiales	f__Thermomonosporaceae	g__Actinocorallia	s__Actinocorallia_aurantiaca	OTU1916	0	0	0	0	1	1	0	0	1	0	0	0	0	0	0	3
d__Bacteria	k__norank_d__Bacteria	p__Latescibacterota	c__norank_p__Latescibacterota	o__norank_c__norank_p__Latescibacterota	f__norank_o__norank_c__norank_p__Latescibacterota	g__norank_f__norank_o__norank_c__norank_p__Latescibacterota	s__unclassified_g__norank_f__norank_o__norank_c__norank_p__Latescibacterota	OTU1183	0	0	0	3	0	0	0	0	0	0	0	1	0	0	0	4
d__Bacteria	k__norank_d__Bacteria	p__Bacteroidota	c__Bacteroidia	o__Bacteroidales	f__Bacteroidaceae	g__Bacteroides	s__Bacteroides_eggerthii	OTU3984	0	0	0	0	0	0	0	0	0	0	0	0	0	9	0	9
d__Bacteria	k__norank_d__Bacteria	p__Verrucomicrobiota	c__Verrucomicrobiae	o__Verrucomicrobiales	f__DEV007	g__norank_f__DEV007	s__uncultured_Verrucomicrobiales_bacterium_g__norank_f__DEV007	OTU2482	1	0	0	2	2	1	1	0	4	0	6	2	0	0	0	19
d__Bacteria	k__norank_d__Bacteria	p__Proteobacteria	c__Alphaproteobacteria	o__Rickettsiales	f__norank_o__Rickettsiales	g__Candidatus_Jidaibacter	s__uncultured_Rickettsiales_bacterium_g__Candidatus_Jidaibacter	OTU1363	0	0	0	2	0	0	0	0	0	0	0	0	0	0	0	2
d__Bacteria	k__norank_d__Bacteria	p__Chloroflexi	c__KD4-96	o__norank_c__KD4-96	f__norank_o__norank_c__KD4-96	g__norank_f__norank_o__norank_c__KD4-96	s__unclassified_g__norank_f__norank_o__norank_c__KD4-96	OTU1660	91	0	13	6	13	20	8	6	8	0	11	1	0	0	0	177
d__Bacteria	k__norank_d__Bacteria	p__Actinobacteriota	c__MB-A2-108	o__norank_c__MB-A2-108	f__norank_o__norank_c__MB-A2-108	g__norank_f__norank_o__norank_c__MB-A2-108	s__unclassified_g__norank_f__norank_o__norank_c__MB-A2-108	OTU437	52	7	7	11	7	7	18	4	11	4	5	12	0	0	0	145
d__Bacteria	k__norank_d__Bacteria	p__Chloroflexi	c__KD4-96	o__norank_c__KD4-96	f__norank_o__norank_c__KD4-96	g__norank_f__norank_o__norank_c__KD4-96	s__uncultured_Chloroflexi_bacterium_g__norank_f__norank_o__norank_c__KD4-96	OTU3005	0	0	0	0	1	0	0	0	0	4	2	0	0	0	0	7
d__Bacteria	k__norank_d__Bacteria	p__Firmicutes	c__Clostridia	o__Clostridiales	f__Clostridiaceae	g__unclassified_f__Clostridiaceae	s__unclassified_f__Clostridiaceae	OTU204	9	2	4	2	0	3	2	1	2	0	2	3	0	0	0	30
d__Bacteria	k__norank_d__Bacteria	p__Proteobacteria	c__Alphaproteobacteria	o__unclassified_c__Alphaproteobacteria	f__unclassified_c__Alphaproteobacteria	g__unclassified_c__Alphaproteobacteria	s__unclassified_c__Alphaproteobacteria	OTU1936	0	0	0	0	1	1	0	0	0	0	0	0	0	0	0	2
d__Bacteria	k__norank_d__Bacteria	p__Actinobacteriota	c__Rubrobacteria	o__Rubrobacterales	f__Rubrobacteriaceae	g__Rubrobacter	s__uncultured_bacterium_g__Rubrobacter	OTU3794	0	1	1	0	0	0	0	0	1	0	2	5	0	0	0	10
d__Bacteria	k__norank_d__Bacteria	p__Firmicutes	c__Clostridia	o__Oscillospirales	f__Oscillospiraceae	g__Oscillibacter	s__unclassified_g__Oscillibacter	OTU2147	3	0	0	1	0	0	3	0	0	0	0	0	0	0	0	7
d__Bacteria	k__norank_d__Bacteria	p__Bacteroidota	c__Bacteroidia	o__Bacteroidales	f__Prevotellaceae	g__Prevotella	s__Prevotella_oryzae	OTU4216	0	0	0	0	0	0	0	0	0	0	0	0	1	1	2	4
d__Bacteria	k__norank_d__Bacteria	p__unclassified_k__norank_d__Bacteria	c__unclassified_k__norank_d__Bacteria	o__unclassified_k__norank_d__Bacteria	f__unclassified_k__norank_d__Bacteria	g__unclassified_k__norank_d__Bacteria	s__unclassified_k__norank_d__Bacteria	OTU2182	0	0	0	0	0	0	2	0	0	0	0	0	0	0	0	2
d__Bacteria	k__norank_d__Bacteria	p__Proteobacteria	c__Alphaproteobacteria	o__Rhodobacterales	f__Rhodobacteraceae	g__unclassified_f__Rhodobacteraceae	s__unclassified_f__Rhodobacteraceae	OTU4097	0	0	0	0	0	0	0	0	0	0	0	0	0	0	6	6
d__Bacteria	k__norank_d__Bacteria	p__Actinobacteriota	c__Actinobacteria	o__Corynebacteriales	f__Nocardiaceae	g__Williamsia	s__unclassified_g__Williamsia	OTU1819	3	1	0	0	0	5	2	0	0	0	0	0	0	0	0	11
d__Bacteria	k__norank_d__Bacteria	p__Acidobacteriota	c__Thermoanaerobaculia	o__Thermoanaerobaculales	f__Thermoanaerobaculaceae	g__Subgroup_10	s__uncultured_soil_bacterium_g__Subgroup_10	OTU3079	1	1	0	0	0	0	1	0	0	3	0	0	0	0	0	6
d__Bacteria	k__norank_d__Bacteria	p__Proteobacteria	c__Gammaproteobacteria	o__Alteromonadales	f__Shewanellaceae	g__Shewanella	s__Shewanella_sp._FDAARGOS_354	OTU2362	1	39	23	31	1	0	0	35	49	1	2	0	5	5	11	203
d__Bacteria	k__norank_d__Bacteria	p__Caldisericota	c__Caldisericia	o__Caldisericales	f__LF045	g__norank_f__LF045	s__unclassified_g__norank_f__LF045	OTU1990	0	0	0	1	0	0	2	0	0	0	0	0	0	0	0	3
d__Bacteria	k__norank_d__Bacteria	p__Proteobacteria	c__Gammaproteobacteria	o__Diplorickettsiales	f__Diplorickettsiaceae	g__norank_f__Diplorickettsiaceae	s__unclassified_g__norank_f__Diplorickettsiaceae	OTU1261	0	0	0	3	0	1	0	0	0	1	3	0	0	0	0	8
d__Bacteria	k__norank_d__Bacteria	p__Proteobacteria	c__Alphaproteobacteria	o__Rickettsiales	f__SM2D12	g__norank_f__SM2D12	s__unclassified_g__norank_f__SM2D12	OTU1634	0	0	0	1	7	1	0	0	0	2	0	0	0	0	0	11
d__Bacteria	k__norank_d__Bacteria	p__Proteobacteria	c__Alphaproteobacteria	o__Rhizobiales	f__Rhizobiaceae	g__Allorhizobium-Neorhizobium-Pararhizobium-Rhizobium	s__unclassified_g__Allorhizobium-Neorhizobium-Pararhizobium-Rhizobium	OTU1324	5	1	0	313	26	8	6	1	3	67	137	20	6	2	13	608
d__Bacteria	k__norank_d__Bacteria	p__Fibrobacterota	c__Fibrobacteria	o__Fibrobacterales	f__norank_o__Fibrobacterales	g__BBMC-4	s__uncultured_microorganism_g__BBMC-4	OTU365	8	0	0	0	0	0	2	0	0	0	0	1	0	0	0	11
d__Bacteria	k__norank_d__Bacteria	p__Desulfobacterota	c__norank_p__Desulfobacterota	o__norank_c__norank_p__Desulfobacterota	f__norank_o__norank_c__norank_p__Desulfobacterota	g__norank_f__norank_o__norank_c__norank_p__Desulfobacterota	s__metagenome_g__norank_f__norank_o__norank_c__norank_p__Desulfobacterota	OTU3730	4	0	0	0	0	0	0	0	0	1	1	2	0	0	0	8
d__Bacteria	k__norank_d__Bacteria	p__Firmicutes	c__Clostridia	o__Clostridiales	f__Clostridiaceae	g__Hathewaya	s__Clostridiaceae_bacterium_14S0207	OTU242	1	0	0	1	1	1	2	0	2	0	0	0	0	0	0	8
d__Bacteria	k__norank_d__Bacteria	p__Bacteroidota	c__Bacteroidia	o__Sphingobacteriales	f__env.OPS_17	g__norank_f__env.OPS_17	s__uncultured_Bacteroidetes_bacterium_g__norank_f__env.OPS_17	OTU4068	0	0	0	0	0	0	0	0	0	0	0	0	0	1	1	2
d__Bacteria	k__norank_d__Bacteria	p__Bacteroidota	c__Bacteroidia	o__Bacteroidales	f__Bacteroidetes_vadinHA17	g__norank_f__Bacteroidetes_vadinHA17	s__unclassified_g__norank_f__Bacteroidetes_vadinHA17	OTU2774	1	0	0	0	0	0	0	0	2	1	0	1	0	0	0	5
d__Bacteria	k__norank_d__Bacteria	p__Proteobacteria	c__Gammaproteobacteria	o__Aeromonadales	f__Aeromonadaceae	g__Aeromonas	s__Aeromonas_caviae	OTU733	48	1758	219	102	2	2	7	3492	389	31	4	5	20	125	54	6258
d__Bacteria	k__norank_d__Bacteria	p__Desulfobacterota	c__Syntrophobacteria	o__Syntrophobacterales	f__Syntrophobacteraceae	g__unclassified_f__Syntrophobacteraceae	s__unclassified_f__Syntrophobacteraceae	OTU3	7	2	3	0	0	0	2	1	0	0	0	0	0	0	0	15
d__Bacteria	k__norank_d__Bacteria	p__Chloroflexi	c__OLB14	o__norank_c__OLB14	f__norank_o__norank_c__OLB14	g__norank_f__norank_o__norank_c__OLB14	s__unclassified_g__norank_f__norank_o__norank_c__OLB14	OTU792	0	1	0	0	0	0	0	0	0	0	0	0	0	0	0	1
d__Bacteria	k__norank_d__Bacteria	p__Acidobacteriota	c__Blastocatellia	o__Pyrinomonadales	f__Pyrinomonadaceae	g__RB41	s__metagenome_g__RB41	OTU3697	0	0	0	0	1	0	1	0	0	1	0	2	0	0	0	5
d__Bacteria	k__norank_d__Bacteria	p__Cyanobacteria	c__Cyanobacteriia	o__Cyanobacteriales	f__Microcystaceae	g__Microcystis_PCC-7914	s__unclassified_g__Microcystis_PCC-7914	OTU1994	1	0	0	0	0	0	0	0	0	0	1	0	0	0	0	2
d__Bacteria	k__norank_d__Bacteria	p__Cyanobacteria	c__Sericytochromatia	o__norank_c__Sericytochromatia	f__norank_o__norank_c__Sericytochromatia	g__norank_f__norank_o__norank_c__Sericytochromatia	s__uncultured_bacterium_g__norank_f__norank_o__norank_c__Sericytochromatia	OTU81	0	0	0	0	1	0	0	0	1	0	0	0	0	0	0	2
d__Bacteria	k__norank_d__Bacteria	p__Desulfobacterota	c__Desulfomonilia	o__Desulfomonilales	f__Desulfomonilaceae	g__Desulfomonile	s__uncultured_bacterium_g__Desulfomonile	OTU2464	0	1	1	0	1	0	1	3	0	0	0	0	0	0	0	7
d__Bacteria	k__norank_d__Bacteria	p__Verrucomicrobiota	c__Chlamydiae	o__Chlamydiales	f__Parachlamydiaceae	g__Candidatus_Protochlamydia	s__metagenome_g__Candidatus_Protochlamydia	OTU1716	0	2	0	0	0	3	1	1	3	1	3	1	0	0	0	15
d__Bacteria	k__norank_d__Bacteria	p__Latescibacterota	c__norank_p__Latescibacterota	o__norank_c__norank_p__Latescibacterota	f__norank_o__norank_c__norank_p__Latescibacterota	g__norank_f__norank_o__norank_c__norank_p__Latescibacterota	s__uncultured_proteobacterium_g__norank_f__norank_o__norank_c__norank_p__Latescibacterota	OTU529	1	0	1	1	0	0	0	1	0	0	0	0	0	0	0	4
d__Bacteria	k__norank_d__Bacteria	p__Proteobacteria	c__Gammaproteobacteria	o__Gammaproteobacteria_Incertae_Sedis	f__unclassified_o__Gammaproteobacteria_Incertae_Sedis	g__norank_f__unclassified	s__unclassified_g__norank_f__unclassified	OTU2581	0	0	0	0	0	0	0	1	0	0	0	0	0	0	0	1
d__Bacteria	k__norank_d__Bacteria	p__Verrucomicrobiota	c__Verrucomicrobiae	o__Chthoniobacterales	f__Chthoniobacteraceae	g__LD29	s__uncultured_bacterium_g__LD29	OTU2841	2	0	0	0	0	0	0	2	1	0	0	0	0	0	0	5
d__Bacteria	k__norank_d__Bacteria	p__Firmicutes	c__Clostridia	o__Clostridiales	f__Clostridiaceae	g__Clostridium_sensu_stricto_16	s__unclassified_g__Clostridium_sensu_stricto_16	OTU1635	0	1	0	0	1	0	0	0	1	0	0	0	0	0	0	3
d__Bacteria	k__norank_d__Bacteria	p__Firmicutes	c__Bacilli	o__Paenibacillales	f__Paenibacillaceae	g__Paenibacillus	s__Paenibacillus_thermoaerophilus	OTU366	2	0	0	0	0	0	0	0	0	0	0	0	0	0	0	2
d__Bacteria	k__norank_d__Bacteria	p__Firmicutes	c__Bacilli	o__Mycoplasmatales	f__Mycoplasmataceae	g__Mycoplasma	s__unclassified_g__Mycoplasma	OTU728	0	41	18	0	0	0	8	44	141	0	0	0	0	0	1	253
d__Bacteria	k__norank_d__Bacteria	p__Actinobacteriota	c__Actinobacteria	o__unclassified_c__Actinobacteria	f__unclassified_c__Actinobacteria	g__unclassified_c__Actinobacteria	s__unclassified_c__Actinobacteria	OTU427	2	0	0	0	0	0	1	0	0	0	0	0	0	0	0	3
d__Bacteria	k__norank_d__Bacteria	p__Verrucomicrobiota	c__Chlamydiae	o__Chlamydiales	f__Parachlamydiaceae	g__Candidatus_Protochlamydia	s__unclassified_g__Candidatus_Protochlamydia	OTU2513	0	0	1	0	0	0	1	1	0	0	2	0	0	0	0	5
d__Bacteria	k__norank_d__Bacteria	p__Cyanobacteria	c__Cyanobacteriia	o__Cyanobacteriales	f__Chroococcidiopsaceae	g__Chroococcidiopsis_SAG_2023	s__uncultured_bacterium_g__Chroococcidiopsis_SAG_2023	OTU3310	0	1	0	1	7	9	0	2	0	0	13	15	0	0	0	48
d__Bacteria	k__norank_d__Bacteria	p__Chloroflexi	c__Anaerolineae	o__RBG-13-54-9	f__norank_o__RBG-13-54-9	g__norank_f__norank_o__RBG-13-54-9	s__unclassified_g__norank_f__norank_o__RBG-13-54-9	OTU142	1	0	3	1	0	0	1	0	0	0	0	0	0	0	0	6
d__Bacteria	k__norank_d__Bacteria	p__Firmicutes	c__Clostridia	o__Clostridiales	f__Clostridiaceae	g__Clostridium_sensu_stricto_3	s__uncultured_bacterium_g__Clostridium_sensu_stricto_3	OTU1144	12	9	14	2	8	11	19	1	6	2	6	4	0	0	0	94
d__Bacteria	k__norank_d__Bacteria	p__Desulfobacterota	c__Desulfobaccia	o__Desulfobaccales	f__Desulfobaccaceae	g__Desulfobacca	s__uncultured_bacterium_g__Desulfobacca	OTU2406	0	0	0	0	0	0	0	1	0	0	0	0	0	0	0	1
d__Bacteria	k__norank_d__Bacteria	p__Firmicutes	c__Bacilli	o__Bacillales	f__Bacillaceae	g__unclassified_f__Bacillaceae	s__unclassified_f__Bacillaceae	OTU2091	0	0	1	0	0	0	0	0	0	0	0	0	0	0	0	1
d__Bacteria	k__norank_d__Bacteria	p__Cyanobacteria	c__Cyanobacteriia	o__Leptolyngbyales	f__Leptolyngbyaceae	g__Leptolyngbya_PCC-6306	s__uncultured_bacterium_g__Leptolyngbya_PCC-6306	OTU3771	0	0	0	0	0	0	0	0	0	0	2	7	0	0	0	9
d__Bacteria	k__norank_d__Bacteria	p__Actinobacteriota	c__Coriobacteriia	o__Coriobacteriales	f__Eggerthellaceae	g__unclassified_f__Eggerthellaceae	s__unclassified_f__Eggerthellaceae	OTU316	3	0	0	0	0	0	0	1	0	0	0	0	0	0	0	4
d__Bacteria	k__norank_d__Bacteria	p__Chloroflexi	c__Anaerolineae	o__Anaerolineales	f__Anaerolineaceae	g__RBG-16-58-14	s__unclassified_g__RBG-16-58-14	OTU299	7	0	2	1	0	0	0	0	3	0	0	1	0	0	0	14
d__Bacteria	k__norank_d__Bacteria	p__Firmicutes	c__Clostridia	o__norank_c__Clostridia	f__Hungateiclostridiaceae	g__norank_f__Hungateiclostridiaceae	s__uncultured_bacterium_g__norank_f__Hungateiclostridiaceae	OTU358	5	2	5	3	5	4	3	2	1	0	2	2	1	0	0	35
d__Bacteria	k__norank_d__Bacteria	p__Proteobacteria	c__Gammaproteobacteria	o__Gammaproteobacteria_Incertae_Sedis	f__unclassified_o__Gammaproteobacteria_Incertae_Sedis	g__norank_f__unclassified	s__uncultured_soil_bacterium_g__norank_f__unclassified	OTU3535	0	0	0	1	0	0	1	0	0	0	1	0	0	0	0	3
d__Bacteria	k__norank_d__Bacteria	p__Proteobacteria	c__Gammaproteobacteria	o__Xanthomonadales	f__Xanthomonadaceae	g__Stenotrophomonas	s__Stenotrophomonas_chelatiphaga	OTU3045	0	0	0	15	1	0	0	0	0	4	0	1	0	0	0	21
d__Bacteria	k__norank_d__Bacteria	p__Proteobacteria	c__Alphaproteobacteria	o__unclassified_c__Alphaproteobacteria	f__unclassified_c__Alphaproteobacteria	g__unclassified_c__Alphaproteobacteria	s__unclassified_c__Alphaproteobacteria	OTU3688	0	0	0	0	0	0	0	0	0	2	0	1	0	0	0	3
d__Bacteria	k__norank_d__Bacteria	p__Proteobacteria	c__Gammaproteobacteria	o__unclassified_c__Gammaproteobacteria	f__unclassified_c__Gammaproteobacteria	g__unclassified_c__Gammaproteobacteria	s__unclassified_c__Gammaproteobacteria	OTU1330	2	2	0	11	0	0	0	0	0	0	3	1	0	0	0	19
d__Bacteria	k__norank_d__Bacteria	p__Proteobacteria	c__Gammaproteobacteria	o__Alteromonadales	f__Colwelliaceae	g__Thalassotalea	s__unclassified_g__Thalassotalea	OTU4114	0	0	0	0	0	0	0	0	0	0	0	0	0	0	30	30
d__Bacteria	k__norank_d__Bacteria	p__Firmicutes	c__Bacilli	o__Bacillales	f__Bacillaceae	g__Bacillus	s__Bacillus_aryabhattai_g__Bacillus	OTU2737	275	117	166	294	81	153	217	71	114	77	101	817	1	1	0	2485
d__Bacteria	k__norank_d__Bacteria	p__Bdellovibrionota	c__Bdellovibrionia	o__Bacteriovoracales	f__Bacteriovoracaceae	g__Peredibacter	s__unclassified_g__Peredibacter	OTU888	0	1	0	0	0	0	0	0	0	0	0	0	0	0	0	1
d__Bacteria	k__norank_d__Bacteria	p__Firmicutes	c__Bacilli	o__Erysipelotrichales	f__unclassified_o__Erysipelotrichales	g__unclassified_o__Erysipelotrichales	s__unclassified_o__Erysipelotrichales	OTU2277	0	1	1	0	0	0	1	0	0	1	0	0	0	0	0	4
d__Bacteria	k__norank_d__Bacteria	p__Actinobacteriota	c__Acidimicrobiia	o__IMCC26256	f__norank_o__IMCC26256	g__norank_f__norank_o__IMCC26256	s__unclassified_g__norank_f__norank_o__IMCC26256	OTU1825	1	0	0	2	0	3	0	0	1	0	1	0	0	0	0	8
d__Bacteria	k__norank_d__Bacteria	p__Firmicutes	c__Bacilli	o__Erysipelotrichales	f__Erysipelotrichaceae	g__ZOR0006	s__uncultured_organism_g__ZOR0006	OTU1757	2	0	0	0	0	0	2	0	0	0	0	0	0	0	0	4
d__Bacteria	k__norank_d__Bacteria	p__Chloroflexi	c__Anaerolineae	o__Anaerolineales	f__Anaerolineaceae	g__norank_f__Anaerolineaceae	s__unclassified_g__norank_f__Anaerolineaceae	OTU126	2	0	0	0	0	0	0	0	0	0	0	0	0	0	0	2
d__Bacteria	k__norank_d__Bacteria	p__Proteobacteria	c__unclassified_p__Proteobacteria	o__unclassified_p__Proteobacteria	f__unclassified_p__Proteobacteria	g__unclassified_p__Proteobacteria	s__unclassified_p__Proteobacteria	OTU4214	0	0	0	0	0	0	0	0	0	0	0	0	21	1	1	23
d__Bacteria	k__norank_d__Bacteria	p__Proteobacteria	c__Gammaproteobacteria	o__unclassified_c__Gammaproteobacteria	f__unclassified_c__Gammaproteobacteria	g__unclassified_c__Gammaproteobacteria	s__unclassified_c__Gammaproteobacteria	OTU2169	1	1	3	0	0	4	7	2	0	0	4	0	0	0	0	22
d__Bacteria	k__norank_d__Bacteria	p__Chloroflexi	c__Anaerolineae	o__Anaerolineales	f__Anaerolineaceae	g__norank_f__Anaerolineaceae	s__unclassified_g__norank_f__Anaerolineaceae	OTU121	3	0	0	0	0	0	0	0	0	0	0	0	0	0	0	3
d__Bacteria	k__norank_d__Bacteria	p__Bacteroidota	c__Bacteroidia	o__Flavobacteriales	f__Cryomorphaceae	g__unclassified_f__Cryomorphaceae	s__unclassified_f__Cryomorphaceae	OTU2719	0	0	0	0	0	0	0	0	1	0	0	0	0	0	1	2
d__Bacteria	k__norank_d__Bacteria	p__Patescibacteria	c__Saccharimonadia	o__Saccharimonadales	f__norank_o__Saccharimonadales	g__norank_f__norank_o__Saccharimonadales	s__uncultured_bacterium_g__norank_f__norank_o__Saccharimonadales	OTU3114	0	0	0	0	0	0	0	0	0	38	1	6	0	0	0	45
d__Bacteria	k__norank_d__Bacteria	p__Actinobacteriota	c__Acidimicrobiia	o__Microtrichales	f__Ilumatobacteraceae	g__Ilumatobacter	s__unclassified_g__Ilumatobacter	OTU1618	5	2	3	17	31	27	3	2	5	137	77	124	0	0	0	433
d__Bacteria	k__norank_d__Bacteria	p__Chloroflexi	c__Chloroflexia	o__Thermomicrobiales	f__JG30-KF-CM45	g__norank_f__JG30-KF-CM45	s__uncultured_soil_bacterium_g__norank_f__JG30-KF-CM45	OTU3435	2	1	0	0	0	2	5	2	0	1	5	2	0	0	0	20
d__Bacteria	k__norank_d__Bacteria	p__Bdellovibrionota	c__Bdellovibrionia	o__Bdellovibrionales	f__Bdellovibrionaceae	g__Bdellovibrio	s__unclassified_g__Bdellovibrio	OTU2487	0	0	0	0	0	0	0	1	1	0	0	0	0	0	0	2
d__Bacteria	k__norank_d__Bacteria	p__Bacteroidota	c__Bacteroidia	o__Bacteroidales	f__Prolixibacteraceae	g__norank_f__Prolixibacteraceae	s__unclassified_g__norank_f__Prolixibacteraceae	OTU2800	8	3	16	2	0	0	0	3	73	0	0	0	0	0	0	105
d__Bacteria	k__norank_d__Bacteria	p__Bacteroidota	c__Bacteroidia	o__Flavobacteriales	f__Crocinitomicaceae	g__Fluviicola	s__unclassified_g__Fluviicola	OTU1695	0	0	0	0	4	4	1	0	0	5	1	0	0	0	1	16
d__Bacteria	k__norank_d__Bacteria	p__Proteobacteria	c__Gammaproteobacteria	o__unclassified_c__Gammaproteobacteria	f__unclassified_c__Gammaproteobacteria	g__unclassified_c__Gammaproteobacteria	s__unclassified_c__Gammaproteobacteria	OTU2054	1	0	0	0	0	0	1	0	0	0	0	0	0	0	0	2
d__Bacteria	k__norank_d__Bacteria	p__Patescibacteria	c__Saccharimonadia	o__Saccharimonadales	f__norank_o__Saccharimonadales	g__norank_f__norank_o__Saccharimonadales	s__uncultured_bacterium_g__norank_f__norank_o__Saccharimonadales	OTU3155	0	0	0	0	1	0	0	1	0	2	5	3	0	0	0	12
d__Bacteria	k__norank_d__Bacteria	p__Proteobacteria	c__Gammaproteobacteria	o__unclassified_c__Gammaproteobacteria	f__unclassified_c__Gammaproteobacteria	g__unclassified_c__Gammaproteobacteria	s__unclassified_c__Gammaproteobacteria	OTU1459	0	0	0	1	1	1	0	0	0	0	0	0	0	0	1	4
d__Bacteria	k__norank_d__Bacteria	p__Patescibacteria	c__CPR2	o__norank_c__CPR2	f__norank_o__norank_c__CPR2	g__norank_f__norank_o__norank_c__CPR2	s__uncultured_bacterium_g__norank_f__norank_o__norank_c__CPR2	OTU938	0	0	1	0	0	0	1	0	0	0	0	0	0	0	0	2
d__Bacteria	k__norank_d__Bacteria	p__SAR324_cladeMarine_group_B	c__norank_p__SAR324_cladeMarine_group_B	o__norank_c__norank_p__SAR324_cladeMarine_group_B	f__norank_o__norank_c__norank_p__SAR324_cladeMarine_group_B	g__norank_f__norank_o__norank_c__norank_p__SAR324_cladeMarine_group_B	s__uncultured_soil_bacterium_g__norank_f__norank_o__norank_c__norank_p__SAR324_cladeMarine_group_B	OTU2075	0	0	0	0	0	0	1	1	0	0	0	0	0	0	0	2
d__Bacteria	k__norank_d__Bacteria	p__Proteobacteria	c__Gammaproteobacteria	o__Burkholderiales	f__Rhodocyclaceae	g__Dechloromonas	s__uncultured_bacterium_g__Dechloromonas	OTU780	11	30	64	10	14	5	8	83	150	7	9	1	0	5	1	398
d__Bacteria	k__norank_d__Bacteria	p__Actinobacteriota	c__Thermoleophilia	o__Solirubrobacterales	f__67-14	g__norank_f__67-14	s__Solirubrobacterales_bacterium_67-14	OTU3426	0	2	0	0	0	1	3	0	3	0	2	1	0	0	0	12
d__Bacteria	k__norank_d__Bacteria	p__Chloroflexi	c__Chloroflexia	o__Thermomicrobiales	f__JG30-KF-CM45	g__norank_f__JG30-KF-CM45	s__uncultured_bacterium_g__norank_f__JG30-KF-CM45	OTU1467	7	2	1	1	0	2	1	0	1	3	3	0	0	0	0	21
d__Bacteria	k__norank_d__Bacteria	p__Actinobacteriota	c__Coriobacteriia	o__OPB41	f__norank_o__OPB41	g__norank_f__norank_o__OPB41	s__unclassified_g__norank_f__norank_o__OPB41	OTU254	5	0	1	2	1	1	1	1	1	0	2	1	0	0	0	16
d__Bacteria	k__norank_d__Bacteria	p__Proteobacteria	c__Alphaproteobacteria	o__Caulobacterales	f__Caulobacteraceae	g__Caulobacter	s__Caulobacter_vibrioides	OTU1315	0	0	0	92	4	3	0	0	0	10	10	5	2	0	2	128
d__Bacteria	k__norank_d__Bacteria	p__Proteobacteria	c__Alphaproteobacteria	o__Azospirillales	f__Azospirillaceae	g__Azospirillum	s__unclassified_g__Azospirillum	OTU4065	0	1	0	0	1	0	2	1	0	1	1	1	0	0	0	8
d__Bacteria	k__norank_d__Bacteria	p__Actinobacteriota	c__Actinobacteria	o__Corynebacteriales	f__Nocardiaceae	g__Nocardia	s__Nocardia_takedensis	OTU2607	1	0	0	0	0	0	1	0	1	0	0	0	0	0	0	3
d__Bacteria	k__norank_d__Bacteria	p__Firmicutes	c__Clostridia	o__norank_c__Clostridia	f__Hungateiclostridiaceae	g__norank_f__Hungateiclostridiaceae	s__uncultured_bacterium_g__norank_f__Hungateiclostridiaceae	OTU2267	5	0	0	0	1	1	1	0	0	0	0	1	0	0	0	9
d__Bacteria	k__norank_d__Bacteria	p__Dependentiae	c__Babeliae	o__Babeliales	f__Babeliaceae	g__norank_f__Babeliaceae	s__uncultured_bacterium_g__norank_f__Babeliaceae	OTU3554	1	1	0	0	0	0	0	1	0	0	3	0	0	0	0	6
d__Bacteria	k__norank_d__Bacteria	p__Myxococcota	c__Polyangia	o__MidBa8	f__norank_o__MidBa8	g__norank_f__norank_o__MidBa8	s__unclassified_g__norank_f__norank_o__MidBa8	OTU2849	0	0	0	0	0	0	0	0	5	0	0	0	0	0	0	5
d__Bacteria	k__norank_d__Bacteria	p__Proteobacteria	c__Gammaproteobacteria	o__unclassified_c__Gammaproteobacteria	f__unclassified_c__Gammaproteobacteria	g__unclassified_c__Gammaproteobacteria	s__unclassified_c__Gammaproteobacteria	OTU2185	0	0	0	0	0	0	2	0	0	0	0	0	0	0	0	2
d__Bacteria	k__norank_d__Bacteria	p__Acidobacteriota	c__Aminicenantia	o__Aminicenantales	f__norank_o__Aminicenantales	g__norank_f__norank_o__Aminicenantales	s__uncultured_soil_bacterium_g__norank_f__norank_o__Aminicenantales	OTU1535	0	0	0	0	1	5	0	0	0	0	1	2	0	1	0	10
d__Bacteria	k__norank_d__Bacteria	p__Firmicutes	c__Bacilli	o__Paenibacillales	f__Paenibacillaceae	g__Paenibacillus	s__unclassified_g__Paenibacillus	OTU942	0	0	1	0	0	0	0	0	1	0	1	0	0	0	0	3
d__Bacteria	k__norank_d__Bacteria	p__NB1-j	c__norank_p__NB1-j	o__norank_c__norank_p__NB1-j	f__norank_o__norank_c__norank_p__NB1-j	g__norank_f__norank_o__norank_c__norank_p__NB1-j	s__uncultured_bacterium_g__norank_f__norank_o__norank_c__norank_p__NB1-j	OTU2292	0	0	0	0	0	0	1	0	0	1	0	5	0	0	0	7
d__Bacteria	k__norank_d__Bacteria	p__Bacteroidota	c__Bacteroidia	o__Sphingobacteriales	f__Lentimicrobiaceae	g__norank_f__Lentimicrobiaceae	s__uncultured_bacterium_g__norank_f__Lentimicrobiaceae	OTU546	2	0	2	1	1	1	0	1	0	0	0	0	0	0	0	8
d__Bacteria	k__norank_d__Bacteria	p__Acidobacteriota	c__Acidobacteriae	o__norank_c__Acidobacteriae	f__norank_o__norank_c__Acidobacteriae	g__Paludibaculum	s__unclassified_g__Paludibaculum	OTU2970	0	0	0	0	0	0	0	0	0	1	0	0	0	0	0	1
d__Bacteria	k__norank_d__Bacteria	p__NB1-j	c__norank_p__NB1-j	o__norank_c__norank_p__NB1-j	f__norank_o__norank_c__norank_p__NB1-j	g__norank_f__norank_o__norank_c__norank_p__NB1-j	s__unclassified_g__norank_f__norank_o__norank_c__norank_p__NB1-j	OTU2709	2	0	0	0	0	0	0	0	0	0	0	1	0	0	0	3
d__Bacteria	k__norank_d__Bacteria	p__Desulfobacterota	c__Desulfobulbia	o__Desulfobulbales	f__Desulfobulbaceae	g__norank_f__Desulfobulbaceae	s__uncultured_bacterium_g__norank_f__Desulfobulbaceae	OTU2695	3	0	0	0	0	0	0	1	0	4	0	0	0	0	0	8
d__Bacteria	k__norank_d__Bacteria	p__Firmicutes	c__Bacilli	o__Thermoactinomycetales	f__Thermoactinomycetaceae	g__norank_f__Thermoactinomycetaceae	s__uncultured_compost_bacterium_g__norank_f__Thermoactinomycetaceae	OTU1119	0	0	2	0	0	0	0	0	0	0	0	0	0	0	0	2
d__Bacteria	k__norank_d__Bacteria	p__Proteobacteria	c__Gammaproteobacteria	o__Competibacterales	f__Competibacteraceae	g__Candidatus_Competibacter	s__unclassified_g__Candidatus_Competibacter	OTU2342	1	9	3	0	0	1	0	1	0	1	0	1	0	0	0	17
d__Bacteria	k__norank_d__Bacteria	p__Desulfobacterota	c__Syntrophobacteria	o__Syntrophobacterales	f__Syntrophobacteraceae	g__Syntrophobacter	s__uncultured_soil_bacterium_g__Syntrophobacter	OTU580	4	1	2	0	2	1	1	1	0	0	0	0	0	0	0	12
d__Bacteria	k__norank_d__Bacteria	p__Bdellovibrionota	c__Oligoflexia	o__Oligoflexales	f__norank_o__Oligoflexales	g__norank_f__norank_o__Oligoflexales	s__unclassified_g__norank_f__norank_o__Oligoflexales	OTU1151	0	0	2	0	0	0	0	0	0	0	0	2	0	0	0	4
d__Bacteria	k__norank_d__Bacteria	p__unclassified_k__norank_d__Bacteria	c__unclassified_k__norank_d__Bacteria	o__unclassified_k__norank_d__Bacteria	f__unclassified_k__norank_d__Bacteria	g__unclassified_k__norank_d__Bacteria	s__unclassified_k__norank_d__Bacteria	OTU3750	0	0	0	0	0	5	0	0	0	0	16	106	0	0	0	127
d__Bacteria	k__norank_d__Bacteria	p__Proteobacteria	c__Gammaproteobacteria	o__Diplorickettsiales	f__Diplorickettsiaceae	g__norank_f__Diplorickettsiaceae	s__uncultured_bacterium_g__norank_f__Diplorickettsiaceae	OTU1834	0	0	0	2	3	6	0	0	0	1	10	1	1	0	0	24
d__Bacteria	k__norank_d__Bacteria	p__Bacteroidota	c__Bacteroidia	o__Bacteroidales	f__Bacteroidetes_vadinHA17	g__norank_f__Bacteroidetes_vadinHA17	s__uncultured_bacterium_g__norank_f__Bacteroidetes_vadinHA17	OTU2638	4	0	1	0	0	1	0	1	5	0	0	1	0	0	0	13
d__Bacteria	k__norank_d__Bacteria	p__Chloroflexi	c__Chloroflexia	o__Thermomicrobiales	f__JG30-KF-CM45	g__norank_f__JG30-KF-CM45	s__unclassified_g__norank_f__JG30-KF-CM45	OTU1064	0	1	1	0	0	0	0	0	0	0	0	0	0	0	0	2
d__Bacteria	k__norank_d__Bacteria	p__Fibrobacterota	c__Chitinivibrionia	o__Chitinivibrionales	f__Chitinivibrionaceae	g__possible_genus_03	s__uncultured_bacterium_g__possible_genus_03	OTU1086	0	2	7	0	0	0	0	2	24	0	0	0	0	0	6	41
d__Bacteria	k__norank_d__Bacteria	p__Acidobacteriota	c__Vicinamibacteria	o__Subgroup_17	f__norank_o__Subgroup_17	g__norank_f__norank_o__Subgroup_17	s__unclassified_g__norank_f__norank_o__Subgroup_17	OTU578	0	0	0	0	1	0	0	0	0	0	0	0	0	0	0	1
d__Bacteria	k__norank_d__Bacteria	p__Proteobacteria	c__Alphaproteobacteria	o__Rickettsiales	f__Mitochondria	g__norank_f__Mitochondria	s__unclassified_g__norank_f__Mitochondria	OTU3938	0	0	0	0	0	0	0	0	0	0	0	0	16	0	0	16
d__Bacteria	k__norank_d__Bacteria	p__Bacteroidota	c__Bacteroidia	o__Sphingobacteriales	f__AKYH767	g__norank_f__AKYH767	s__metagenome_g__norank_f__AKYH767	OTU2230	0	4	2	2	0	0	2	0	19	1	1	6	0	0	0	37
d__Bacteria	k__norank_d__Bacteria	p__Myxococcota	c__Polyangia	o__Polyangiales	f__Sandaracinaceae	g__norank_f__Sandaracinaceae	s__unclassified_g__norank_f__Sandaracinaceae	OTU3489	0	0	0	0	1	0	0	0	0	3	1	0	0	0	0	5
d__Bacteria	k__norank_d__Bacteria	p__Firmicutes	c__Clostridia	o__Oscillospirales	f__Oscillospiraceae	g__unclassified_f__Oscillospiraceae	s__unclassified_f__Oscillospiraceae	OTU61	4	0	2	0	0	0	0	0	0	0	1	0	0	0	0	7
d__Bacteria	k__norank_d__Bacteria	p__Desulfobacterota	c__Syntrophobacteria	o__Syntrophobacterales	f__Syntrophobacteraceae	g__Syntrophobacter	s__uncultured_soil_bacterium_g__Syntrophobacter	OTU2183	14	1	3	0	0	4	1	1	5	0	0	0	0	0	0	29
d__Bacteria	k__norank_d__Bacteria	p__Armatimonadota	c__Fimbriimonadia	o__Fimbriimonadales	f__Fimbriimonadaceae	g__norank_f__Fimbriimonadaceae	s__unclassified_g__norank_f__Fimbriimonadaceae	OTU1880	0	0	0	0	1	2	0	0	0	0	1	0	0	0	0	4
d__Bacteria	k__norank_d__Bacteria	p__Firmicutes	c__Bacilli	o__Paenibacillales	f__Paenibacillaceae	g__Ammoniphilus	s__uncultured_bacterium_g__Ammoniphilus	OTU1128	0	6	5	1	0	3	4	0	2	0	5	2	0	0	0	28
d__Bacteria	k__norank_d__Bacteria	p__Bacteroidota	c__Bacteroidia	o__Sphingobacteriales	f__AKYH767	g__norank_f__AKYH767	s__uncultured_Bacteroidetes_bacterium_g__norank_f__AKYH767	OTU2677	0	0	1	0	0	0	0	0	2	7	0	0	0	0	0	10
d__Bacteria	k__norank_d__Bacteria	p__Proteobacteria	c__Gammaproteobacteria	o__Burkholderiales	f__Comamonadaceae	g__unclassified_f__Comamonadaceae	s__unclassified_f__Comamonadaceae	OTU3106	10	4	6	19	11	14	8	22	20	38	15	4	2	5	5	183
d__Bacteria	k__norank_d__Bacteria	p__Proteobacteria	c__Gammaproteobacteria	o__Burkholderiales	f__Comamonadaceae	g__unclassified_f__Comamonadaceae	s__unclassified_f__Comamonadaceae	OTU3105	0	0	0	0	0	0	0	0	0	7	3	0	1	0	0	11
d__Bacteria	k__norank_d__Bacteria	p__Proteobacteria	c__Gammaproteobacteria	o__Burkholderiales	f__Comamonadaceae	g__unclassified_f__Comamonadaceae	s__unclassified_f__Comamonadaceae	OTU3104	2	6	2	0	0	0	9	5	24	1	0	0	0	0	0	49
d__Bacteria	k__norank_d__Bacteria	p__Bacteroidota	c__Ignavibacteria	o__Ignavibacteriales	f__Ignavibacteriaceae	g__Ignavibacterium	s__uncultured_bacterium_g__Ignavibacterium	OTU2847	0	0	3	0	1	0	1	2	1	1	0	0	0	0	0	9
d__Bacteria	k__norank_d__Bacteria	p__NB1-j	c__norank_p__NB1-j	o__norank_c__norank_p__NB1-j	f__norank_o__norank_c__norank_p__NB1-j	g__norank_f__norank_o__norank_c__norank_p__NB1-j	s__uncultured_organism_g__norank_f__norank_o__norank_c__norank	OTU593	1	1	3	4	0	1	0	1	4	2	1	1	0	0	0	19
d__Bacteria	k__norank_d__Bacteria	p__Patescibacteria	c__Gracilibacteria	o__norank_c__Gracilibacteria	f__norank_o__norank_c__Gracilibacteria	g__norank_f__norank_o__norank_c__Gracilibacteria	s__metagenome_g__norank_f__norank_o__norank_c__Gracilibacteria	OTU1826	0	0	0	0	0	2	0	0	0	0	0	0	0	0	0	2
d__Bacteria	k__norank_d__Bacteria	p__Proteobacteria	c__Gammaproteobacteria	o__Burkholderiales	f__Nitrosomonadaceae	g__Ellin6067	s__unclassified_g__Ellin6067	OTU1247	0	1	0	4	0	0	0	0	0	2	0	0	1	0	0	8
d__Bacteria	k__norank_d__Bacteria	p__Firmicutes	c__Clostridia	o__Eubacteriales	f__Alkalibacteraceae	g__Alkalibacter	s__uncultured_bacterium_g__Alkalibacter	OTU1667	0	0	0	0	1	0	0	0	0	1	0	0	0	0	0	2
d__Bacteria	k__norank_d__Bacteria	p__Bdellovibrionota	c__Oligoflexia	o__0319-6G20	f__norank_o__0319-6G20	g__norank_f__norank_o__0319-6G20	s__unclassified_g__norank_f__norank_o__0319-6G20	OTU867	0	1	0	0	0	0	0	0	0	0	0	0	0	0	0	1
d__Bacteria	k__norank_d__Bacteria	p__Chloroflexi	c__Anaerolineae	o__Anaerolineales	f__Anaerolineaceae	g__Anaerolinea	s__unclassified_g__Anaerolinea	OTU2165	0	0	0	0	0	0	2	0	0	0	0	0	0	0	0	2
d__Bacteria	k__norank_d__Bacteria	p__Fusobacteriota	c__Fusobacteriia	o__Fusobacteriales	f__Fusobacteriaceae	g__Cetobacterium	s__unclassified_g__Cetobacterium	OTU882	2	217	70	7	11	24	8	157	65	3	14	2	1	16	1	598
d__Bacteria	k__norank_d__Bacteria	p__Bacteroidota	c__SJA-28	o__norank_c__SJA-28	f__norank_o__norank_c__SJA-28	g__norank_f__norank_o__norank_c__SJA-28	s__Chlorobi_bacterium_OLB5	OTU649	0	4	0	0	0	0	0	0	0	5	0	6	0	0	0	15
d__Bacteria	k__norank_d__Bacteria	p__Actinobacteriota	c__Thermoleophilia	o__Gaiellales	f__norank_o__Gaiellales	g__norank_f__norank_o__Gaiellales	s__metagenome_g__norank_f__norank_o__Gaiellales	OTU1200	3	1	0	7	10	5	0	0	0	2	7	7	0	0	0	42
d__Bacteria	k__norank_d__Bacteria	p__Proteobacteria	c__Gammaproteobacteria	o__unclassified_c__Gammaproteobacteria	f__unclassified_c__Gammaproteobacteria	g__unclassified_c__Gammaproteobacteria	s__unclassified_c__Gammaproteobacteria	OTU3298	0	2	2	0	2	5	2	2	2	0	4	1	0	0	0	22
d__Bacteria	k__norank_d__Bacteria	p__Verrucomicrobiota	c__Verrucomicrobiae	o__Chthoniobacterales	f__Chthoniobacteraceae	g__Chthoniobacter	s__unclassified_g__Chthoniobacter	OTU1967	0	0	0	0	5	3	0	0	0	0	1	2	0	0	0	11
d__Bacteria	k__norank_d__Bacteria	p__Actinobacteriota	c__Actinobacteria	o__Frankiales	f__Sporichthyaceae	g__hgcI_clade	s__unclassified_g__hgcI_clade	OTU3887	0	0	0	2	1	0	0	0	0	0	0	0	122	3	2	130
d__Bacteria	k__norank_d__Bacteria	p__Proteobacteria	c__Gammaproteobacteria	o__Diplorickettsiales	f__Diplorickettsiaceae	g__Aquicella	s__uncultured_gamma_proteobacterium_g__Aquicella	OTU610	1	0	0	0	0	0	0	0	0	0	1	0	0	0	0	2
d__Bacteria	k__norank_d__Bacteria	p__Proteobacteria	c__Alphaproteobacteria	o__Rickettsiales	f__SM2D12	g__norank_f__SM2D12	s__uncultured_bacterium_g__norank_f__SM2D12	OTU1413	0	0	0	3	0	0	0	0	0	2	1	2	0	0	0	8
d__Bacteria	k__norank_d__Bacteria	p__Actinobacteriota	c__Actinobacteria	o__Frankiales	f__Sporichthyaceae	g__hgcI_clade	s__unclassified_g__hgcI_clade	OTU3881	0	0	0	1	0	0	0	0	0	0	0	0	21	0	0	22
d__Bacteria	k__norank_d__Bacteria	p__Patescibacteria	c__Saccharimonadia	o__Saccharimonadales	f__norank_o__Saccharimonadales	g__norank_f__norank_o__Saccharimonadales	s__Candidatus_Saccharibacteria_bacterium_RIFCSPHIGHO2_12_FULL_48_21	OTU2846	0	0	0	0	0	0	1	0	1	0	0	0	0	0	0	2
d__Bacteria	k__norank_d__Bacteria	p__Bacteroidota	c__Bacteroidia	o__Bacteroidales	f__Prolixibacteraceae	g__norank_f__Prolixibacteraceae	s__uncultured_prokaryote_g__norank_f__Prolixibacteraceae	OTU2635	0	5	8	4	0	0	0	9	58	0	2	0	0	0	0	86
d__Bacteria	k__norank_d__Bacteria	p__Verrucomicrobiota	c__Verrucomicrobiae	o__Pedosphaerales	f__Pedosphaeraceae	g__ADurb.Bin063-1	s__uncultured_Verrucomicrobia_bacterium_g__ADurb.Bin063-1	OTU988	1	0	1	1	0	2	0	0	4	0	1	2	0	0	0	12
d__Bacteria	k__norank_d__Bacteria	p__Verrucomicrobiota	c__Chlamydiae	o__Chlamydiales	f__Simkaniaceae	g__norank_f__Simkaniaceae	s__unclassified_g__norank_f__Simkaniaceae	OTU772	0	12	0	0	0	0	0	0	0	0	0	0	0	0	0	12
d__Bacteria	k__norank_d__Bacteria	p__Bacteroidota	c__Bacteroidia	o__Cytophagales	f__Cytophagaceae	g__Sporocytophaga	s__uncultured_bacterium_g__Sporocytophaga	OTU289	1	0	1	0	0	2	0	0	0	0	1	0	0	0	0	5
d__Bacteria	k__norank_d__Bacteria	p__Actinobacteriota	c__Actinobacteria	o__Micrococcales	f__Intrasporangiaceae	g__Ornithinimicrobium	s__uncultured_bacterium_g__Ornithinimicrobium	OTU1824	0	0	0	3	0	1	0	0	0	0	0	0	0	0	0	4
d__Bacteria	k__norank_d__Bacteria	p__Firmicutes	c__Clostridia	o__Lachnospirales	f__Lachnospiraceae	g__Cellulosilyticum	s__unclassified_g__Cellulosilyticum	OTU2085	0	1	0	0	1	0	3	0	1	0	0	0	0	0	0	6
d__Bacteria	k__norank_d__Bacteria	p__Firmicutes	c__Bacilli	o__Thermoactinomycetales	f__Thermoactinomycetaceae	g__Thermoactinomyces	s__Thermoactinomyces_vulgaris	OTU257	2	0	0	1	0	0	2	0	2	0	0	0	0	0	0	7
d__Bacteria	k__norank_d__Bacteria	p__SAR324_cladeMarine_group_B	c__norank_p__SAR324_cladeMarine_group_B	o__norank_c__norank_p__SAR324_cladeMarine_group_B	f__norank_o__norank_c__norank_p__SAR324_cladeMarine_group_B	g__norank_f__norank_o__norank_c__norank_p__SAR324_cladeMarine_group_B	s__unclassified_g__norank_f__norank_o__norank_c__norank_p__SAR324_cladeMarine_group_B	OTU1412	1	0	1	1	0	0	1	0	1	0	0	0	0	0	0	5
d__Bacteria	k__norank_d__Bacteria	p__Acidobacteriota	c__Subgroup_5	o__norank_c__Subgroup_5	f__norank_o__norank_c__Subgroup_5	g__norank_f__norank_o__norank_c__Subgroup_5	s__unclassified_g__norank_f__norank_o__norank_c__Subgroup_5	OTU2102	1	0	0	1	0	0	1	0	0	0	0	0	0	0	0	3
d__Bacteria	k__norank_d__Bacteria	p__Proteobacteria	c__Gammaproteobacteria	o__Burkholderiales	f__Methylophilaceae	g__Candidatus_Methylopumilus	s__uncultured_bacterium_g__Candidatus_Methylopumilus	OTU3917	0	0	0	0	0	0	0	0	0	0	0	0	387	107	290	784
d__Bacteria	k__norank_d__Bacteria	p__Proteobacteria	c__Alphaproteobacteria	o__Sphingomonadales	f__Sphingomonadaceae	g__unclassified_f__Sphingomonadaceae	s__unclassified_f__Sphingomonadaceae	OTU3780	0	0	0	0	1	2	0	0	0	1	6	20	0	0	0	30
d__Bacteria	k__norank_d__Bacteria	p__Chloroflexi	c__Chloroflexia	o__Thermomicrobiales	f__JG30-KF-CM45	g__norank_f__JG30-KF-CM45	s__unclassified_g__norank_f__JG30-KF-CM45	OTU521	9	2	4	4	1	3	6	1	2	5	2	2	0	0	0	41
d__Bacteria	k__norank_d__Bacteria	p__Proteobacteria	c__Alphaproteobacteria	o__Sphingomonadales	f__Sphingomonadaceae	g__unclassified_f__Sphingomonadaceae	s__unclassified_f__Sphingomonadaceae	OTU3787	0	0	0	0	0	0	0	0	0	0	12	3	0	0	0	15
d__Bacteria	k__norank_d__Bacteria	p__Bacteroidota	c__Bacteroidia	o__Chitinophagales	f__Saprospiraceae	g__norank_f__Saprospiraceae	s__Sargassum_vachellianum	OTU3243	0	0	0	0	0	1	0	0	0	8	0	0	0	0	1	10
d__Bacteria	k__norank_d__Bacteria	p__Firmicutes	c__Clostridia	o__Clostridiales	f__Clostridiaceae	g__unclassified_f__Clostridiaceae	s__unclassified_f__Clostridiaceae	OTU849	1	2	0	0	1	0	0	0	0	0	0	0	0	0	0	4
d__Bacteria	k__norank_d__Bacteria	p__Firmicutes	c__Clostridia	o__Clostridiales	f__Clostridiaceae	g__unclassified_f__Clostridiaceae	s__unclassified_f__Clostridiaceae	OTU16	1	0	0	0	0	0	0	0	0	0	0	0	0	0	0	1
d__Bacteria	k__norank_d__Bacteria	p__Proteobacteria	c__Alphaproteobacteria	o__Rhizobiales	f__Beijerinckiaceae	g__alphaI_cluster	s__metagenome_g__alphaI_cluster	OTU918	0	1	2	0	0	1	4	3	5	12	32	13	0	0	0	73
d__Bacteria	k__norank_d__Bacteria	p__NB1-j	c__norank_p__NB1-j	o__norank_c__norank_p__NB1-j	f__norank_o__norank_c__norank_p__NB1-j	g__norank_f__norank_o__norank_c__norank_p__NB1-j	s__unclassified_g__norank_f__norank_o__norank_c__norank_p__NB1-j	OTU1433	0	0	0	1	0	0	0	0	0	0	0	0	0	0	0	1
d__Bacteria	k__norank_d__Bacteria	p__Proteobacteria	c__Alphaproteobacteria	o__Tistrellales	f__Geminicoccaceae	g__norank_f__Geminicoccaceae	s__unclassified_g__norank_f__Geminicoccaceae	OTU251	2	0	1	0	0	0	0	0	1	0	1	0	0	0	0	5
d__Bacteria	k__norank_d__Bacteria	p__Myxococcota	c__bacteriap25	o__norank_c__bacteriap25	f__norank_o__norank_c__bacteriap25	g__norank_f__norank_o__norank_c__bacteriap25	s__metagenome_g__norank_f__norank_o__norank_c__bacteriap25	OTU819	0	0	1	1	1	0	0	0	1	0	0	0	0	0	0	4
d__Bacteria	k__norank_d__Bacteria	p__Actinobacteriota	c__Actinobacteria	o__Nitriliruptorales	f__Nitriliruptoraceae	g__norank_f__Nitriliruptoraceae	s__uncultured_Actinobacteridae_bacterium_g__norank_f__Nitriliruptoraceae	OTU303	1	0	0	0	0	0	1	0	0	0	0	0	0	0	0	2
d__Bacteria	k__norank_d__Bacteria	p__Acidobacteriota	c__Vicinamibacteria	o__Subgroup_17	f__norank_o__Subgroup_17	g__norank_f__norank_o__Subgroup_17	s__uncultured_prokaryote_g__norank_f__norank_o__Subgroup_17	OTU3659	1	0	1	0	0	0	2	0	1	1	0	1	0	0	0	7
d__Bacteria	k__norank_d__Bacteria	p__Bacteroidota	c__Kapabacteria	o__Kapabacteriales	f__norank_o__Kapabacteriales	g__norank_f__norank_o__Kapabacteriales	s__unclassified_g__norank_f__norank_o__Kapabacteriales	OTU3183	0	2	0	0	0	0	0	0	0	7	1	0	0	0	0	10
d__Bacteria	k__norank_d__Bacteria	p__Firmicutes	c__Bacilli	o__Bacillales	f__Planococcaceae	g__Lysinibacillus	s__Lysinibacillus_sp._YS11	OTU1705	10	6	9	8	1	8	7	4	3	6	2	3	0	0	0	67
d__Bacteria	k__norank_d__Bacteria	p__Proteobacteria	c__Alphaproteobacteria	o__Rhizobiales	f__Xanthobacteraceae	g__norank_f__Xanthobacteraceae	s__unclassified_g__norank_f__Xanthobacteraceae	OTU691	35	12	10	10	10	7	29	4	14	11	21	22	0	1	0	186
d__Bacteria	k__norank_d__Bacteria	p__Chloroflexi	c__JG30-KF-CM66	o__norank_c__JG30-KF-CM66	f__norank_o__norank_c__JG30-KF-CM66	g__norank_f__norank_o__norank_c__JG30-KF-CM66	s__uncultured_bacterium_g__norank_f__norank_o__norank_c__JG30-KF-CM66	OTU1475	0	0	0	2	0	0	0	0	0	0	2	1	0	0	0	5
d__Bacteria	k__norank_d__Bacteria	p__Actinobacteriota	c__Acidimicrobiia	o__norank_c__Acidimicrobiia	f__norank_o__norank_c__Acidimicrobiia	g__norank_f__norank_o__norank_c__Acidimicrobiia	s__uncultured_Acidimicrobiia_bacterium_g__norank	OTU1747	0	0	0	1	0	1	0	0	0	0	0	0	0	0	0	2
d__Bacteria	k__norank_d__Bacteria	p__Chloroflexi	c__Anaerolineae	o__Anaerolineales	f__Anaerolineaceae	g__RBG-16-58-14	s__uncultured_bacterium_g__RBG-16-58-14	OTU1922	23	0	6	6	1	4	1	6	8	2	0	2	0	0	0	59
d__Bacteria	k__norank_d__Bacteria	p__Firmicutes	c__Clostridia	o__Lachnospirales	f__Lachnospiraceae	g__Cellulosilyticum	s__uncultured_bacterium_g__Cellulosilyticum	OTU744	1	0	4	0	0	0	4	0	1	0	0	0	0	0	0	10
d__Bacteria	k__norank_d__Bacteria	p__Chloroflexi	c__OLB14	o__norank_c__OLB14	f__norank_o__norank_c__OLB14	g__norank_f__norank_o__norank_c__OLB14	s__metagenome_g__norank_f__norank_o__norank_c__OLB14	OTU596	0	3	0	0	0	1	0	0	1	0	4	3	0	0	0	12
d__Bacteria	k__norank_d__Bacteria	p__Proteobacteria	c__Gammaproteobacteria	o__Coxiellales	f__Coxiellaceae	g__Coxiella	s__uncultured_bacterium_g__Coxiella	OTU3073	0	0	0	0	0	0	0	1	0	2	0	1	0	0	0	4
d__Bacteria	k__norank_d__Bacteria	p__Proteobacteria	c__Gammaproteobacteria	o__Enterobacterales	f__Yersiniaceae	g__Rahnella1	s__unclassified_g__Rahnella1	OTU2096	2	1	0	0	0	0	1	2	0	0	0	0	0	0	1	7
d__Bacteria	k__norank_d__Bacteria	p__Bdellovibrionota	c__Oligoflexia	o__Oligoflexales	f__norank_o__Oligoflexales	g__norank_f__norank_o__Oligoflexales	s__unclassified_g__norank_f__norank_o__Oligoflexales	OTU2174	0	0	0	0	0	0	1	0	0	1	0	0	0	0	0	2
d__Bacteria	k__norank_d__Bacteria	p__Proteobacteria	c__Alphaproteobacteria	o__Sphingomonadales	f__Sphingomonadaceae	g__Sphingobium	s__unclassified_g__Sphingobium	OTU1303	0	0	0	35	2	1	0	0	0	0	1	1	3	0	3	46
d__Bacteria	k__norank_d__Bacteria	p__Actinobacteriota	c__Actinobacteria	o__Micrococcales	f__Bogoriellaceae	g__Georgenia	s__uncultured_bacterium_g__Georgenia	OTU1482	0	1	0	0	12	2	1	2	0	0	9	0	0	0	0	27
d__Bacteria	k__norank_d__Bacteria	p__Verrucomicrobiota	c__Verrucomicrobiae	o__Chthoniobacterales	f__Terrimicrobiaceae	g__Terrimicrobium	s__Terrimicrobium_sacchariphilum	OTU3241	0	0	0	0	0	0	0	0	0	2	0	0	0	0	0	2
d__Bacteria	k__norank_d__Bacteria	p__Bacteroidota	c__Bacteroidia	o__Cytophagales	f__Hymenobacteraceae	g__Pontibacter	s__unclassified_g__Pontibacter	OTU1595	0	0	0	1	2	0	0	0	0	0	1	0	0	0	0	4
d__Bacteria	k__norank_d__Bacteria	p__Acidobacteriota	c__Vicinamibacteria	o__Subgroup_17	f__norank_o__Subgroup_17	g__norank_f__norank_o__Subgroup_17	s__unclassified_g__norank_f__norank_o__Subgroup_17	OTU742	0	2	0	0	0	0	0	0	0	0	0	0	0	0	0	2
d__Bacteria	k__norank_d__Bacteria	p__Proteobacteria	c__Gammaproteobacteria	o__Gammaproteobacteria_Incertae_Sedis	f__unclassified_o__Gammaproteobacteria_Incertae_Sedis	g__Candidatus_Berkiella	s__unclassified_g__Candidatus_Berkiella	OTU1901	0	0	0	0	2	1	0	0	0	0	2	0	0	1	0	6
d__Bacteria	k__norank_d__Bacteria	p__Armatimonadota	c__norank_p__Armatimonadota	o__norank_c__norank_p__Armatimonadota	f__norank_o__norank_c__norank_p__Armatimonadota	g__norank_f__norank_o__norank_c__norank_p__Armatimonadota	s__uncultured_Armatimonadetes_bacterium_g__norank_f__norank_o__norank_c__norank	OTU3850	0	0	0	0	0	0	0	0	1	0	0	1	1	0	0	3
d__Bacteria	k__norank_d__Bacteria	p__Desulfobacterota	c__Syntrophobacteria	o__Syntrophobacterales	f__norank_o__Syntrophobacterales	g__norank_f__norank_o__Syntrophobacterales	s__uncultured_prokaryote_g__norank_f__norank_o__Syntrophobacterales	OTU267	1	0	0	0	0	0	0	0	0	0	0	0	0	0	0	1
d__Bacteria	k__norank_d__Bacteria	p__Proteobacteria	c__Gammaproteobacteria	o__Competibacterales	f__Competibacteraceae	g__Candidatus_Competibacter	s__unclassified_g__Candidatus_Competibacter	OTU2578	5	0	0	0	0	0	0	1	0	0	0	3	0	0	0	9
d__Bacteria	k__norank_d__Bacteria	p__Chloroflexi	c__Anaerolineae	o__Caldilineales	f__Caldilineaceae	g__norank_f__Caldilineaceae	s__uncultured_bacterium_g__norank_f__Caldilineaceae	OTU2807	3	0	0	0	0	0	2	0	1	1	0	0	0	0	0	7
d__Bacteria	k__norank_d__Bacteria	p__Chloroflexi	c__Dehalococcoidia	o__S085	f__norank_o__S085	g__norank_f__norank_o__S085	s__metagenome_g__norank_f__norank_o__S085	OTU2859	4	0	0	2	0	0	1	0	0	2	1	4	0	0	0	14
d__Bacteria	k__norank_d__Bacteria	p__Proteobacteria	c__Gammaproteobacteria	o__Legionellales	f__Legionellaceae	g__Legionella	s__unclassified_g__Legionella	OTU3203	0	0	0	0	0	0	2	0	0	1	1	0	0	0	0	4
d__Bacteria	k__norank_d__Bacteria	p__Proteobacteria	c__Gammaproteobacteria	o__Burkholderiales	f__Alcaligenaceae	g__Parvibium	s__Parvibium_lacunae	OTU1755	0	0	0	1	1	3	0	0	0	1	2	0	0	1	0	9
d__Bacteria	k__norank_d__Bacteria	p__Acidobacteriota	c__Aminicenantia	o__Aminicenantales	f__norank_o__Aminicenantales	g__norank_f__norank_o__Aminicenantales	s__uncultured_soil_bacterium_g__norank_f__norank_o__Aminicenantales	OTU1428	0	0	0	1	0	0	0	0	0	0	0	0	0	0	0	1
d__Bacteria	k__norank_d__Bacteria	p__Verrucomicrobiota	c__Chlamydiae	o__Chlamydiales	f__Parachlamydiaceae	g__unclassified_f__Parachlamydiaceae	s__unclassified_f__Parachlamydiaceae	OTU2775	1	0	0	0	0	1	0	1	2	0	0	9	0	0	0	14
d__Bacteria	k__norank_d__Bacteria	p__Actinobacteriota	c__Actinobacteria	o__PeM15	f__norank_o__PeM15	g__norank_f__norank_o__PeM15	s__metagenome_g__norank_f__norank_o__PeM15	OTU3639	66	26	23	11	26	27	54	30	19	2	41	11	0	0	0	336
d__Bacteria	k__norank_d__Bacteria	p__Myxococcota	c__Myxococcia	o__Myxococcales	f__Myxococcaceae	g__P3OB-42	s__unclassified_g__P3OB-42	OTU2733	2	1	1	0	0	0	0	0	3	0	0	0	0	0	0	7
d__Bacteria	k__norank_d__Bacteria	p__Proteobacteria	c__Gammaproteobacteria	o__Gammaproteobacteria_Incertae_Sedis	f__unclassified_o__Gammaproteobacteria_Incertae_Sedis	g__Candidatus_Berkiella	s__Ectothiorhodospira_sp._enrichment_culture	OTU1820	0	0	0	0	1	4	0	1	0	4	4	1	0	0	0	15
d__Bacteria	k__norank_d__Bacteria	p__Actinobacteriota	c__Actinobacteria	o__Micrococcales	f__unclassified_o__Micrococcales	g__unclassified_o__Micrococcales	s__unclassified_o__Micrococcales	OTU675	0	0	0	0	1	0	0	0	0	0	0	0	0	0	0	1
d__Bacteria	k__norank_d__Bacteria	p__Proteobacteria	c__Gammaproteobacteria	o__Burkholderiales	f__Comamonadaceae	g__norank_f__Comamonadaceae	s__uncultured_Piscinibacter_sp._g__norank	OTU3202	0	0	0	0	9	0	0	0	0	2	0	0	0	0	0	11
d__Bacteria	k__norank_d__Bacteria	p__Bacteroidota	c__Bacteroidia	o__Bacteroidales	f__Prevotellaceae	g__unclassified_f__Prevotellaceae	s__unclassified_f__Prevotellaceae	OTU4057	0	0	0	0	1	0	0	0	0	0	0	0	0	2	1	4
d__Bacteria	k__norank_d__Bacteria	p__Bacteroidota	c__Bacteroidia	o__Bacteroidales	f__SB-5	g__norank_f__SB-5	s__uncultured_Cytophagales_bacterium_g__norank_f__SB-5	OTU2299	0	0	0	0	0	0	1	0	1	1	0	0	0	0	0	3
d__Bacteria	k__norank_d__Bacteria	p__Proteobacteria	c__Gammaproteobacteria	o__Burkholderiales	f__Rhodocyclaceae	g__Zoogloea	s__Zoogloea_ramigera_g__Zoogloea	OTU2370	0	2	1	1	0	0	0	3	0	0	0	0	0	2	0	9
d__Bacteria	k__norank_d__Bacteria	p__Firmicutes	c__Clostridia	o__Peptostreptococcales-Tissierellales	f__Peptostreptococcaceae	g__Proteocatella	s__uncultured_bacterium_g__Proteocatella	OTU453	8	2	1	1	2	0	1	4	4	0	0	1	0	4	0	28
d__Bacteria	k__norank_d__Bacteria	p__Firmicutes	c__Clostridia	o__Lachnospirales	f__Lachnospiraceae	g__unclassified_f__Lachnospiraceae	s__unclassified_f__Lachnospiraceae	OTU353	6	2	0	0	0	0	2	1	1	0	2	0	0	0	0	14
d__Bacteria	k__norank_d__Bacteria	p__unclassified_k__norank_d__Bacteria	c__unclassified_k__norank_d__Bacteria	o__unclassified_k__norank_d__Bacteria	f__unclassified_k__norank_d__Bacteria	g__unclassified_k__norank_d__Bacteria	s__unclassified_k__norank_d__Bacteria	OTU1472	0	0	0	1	1	3	0	0	0	0	0	0	0	0	0	5
d__Bacteria	k__norank_d__Bacteria	p__Firmicutes	c__Clostridia	o__Christensenellales	f__Christensenellaceae	g__Christensenellaceae_R-7_group	s__uncultured_bacterium_g__Christensenellaceae_R-7_group	OTU88	3	0	0	0	2	0	0	0	0	0	3	0	0	0	0	8
d__Bacteria	k__norank_d__Bacteria	p__Verrucomicrobiota	c__Chlamydiae	o__Chlamydiales	f__Chlamydiaceae	g__norank_f__Chlamydiaceae	s__uncultured_Chlamydiales_bacterium_g__norank_f__Chlamydiaceae	OTU2599	1	0	0	0	0	0	0	0	0	0	0	1	0	0	0	2
d__Bacteria	k__norank_d__Bacteria	p__Proteobacteria	c__Alphaproteobacteria	o__Sphingomonadales	f__Sphingomonadaceae	g__Sphingomonas	s__uncultured_Sphingomonadaceae_bacterium_g__Sphingomonas	OTU53	1	1	3	4	3	4	1	1	0	1	16	0	0	0	0	35
d__Bacteria	k__norank_d__Bacteria	p__Proteobacteria	c__Alphaproteobacteria	o__norank_c__Alphaproteobacteria	f__norank_o__norank_c__Alphaproteobacteria	g__norank_f__norank_o__norank_c__Alphaproteobacteria	s__uncultured_soil_bacterium_g__norank_f__norank_o__norank_c__Alphaproteobacteria	OTU1360	3	0	0	2	0	0	0	0	1	1	0	0	0	0	0	7
d__Bacteria	k__norank_d__Bacteria	p__Patescibacteria	c__Saccharimonadia	o__Saccharimonadales	f__norank_o__Saccharimonadales	g__norank_f__norank_o__Saccharimonadales	s__uncultured_bacterium_g__norank_f__norank_o__Saccharimonadales	OTU681	0	0	0	0	0	0	0	0	2	0	0	0	0	0	0	2
d__Bacteria	k__norank_d__Bacteria	p__Actinobacteriota	c__WCHB1-81	o__norank_c__WCHB1-81	f__norank_o__norank_c__WCHB1-81	g__norank_f__norank_o__norank_c__WCHB1-81	s__uncultured_bacterium_g__norank_f__norank_o__norank_c__WCHB1-81	OTU464	5	0	0	0	2	0	0	0	1	0	0	0	0	0	0	8
d__Bacteria	k__norank_d__Bacteria	p__Proteobacteria	c__Alphaproteobacteria	o__unclassified_c__Alphaproteobacteria	f__unclassified_c__Alphaproteobacteria	g__unclassified_c__Alphaproteobacteria	s__unclassified_c__Alphaproteobacteria	OTU1211	0	0	0	2	1	2	0	0	0	4	1	1	0	0	0	11
d__Bacteria	k__norank_d__Bacteria	p__Bacteroidota	c__Bacteroidia	o__Chitinophagales	f__Saprospiraceae	g__norank_f__Saprospiraceae	s__unclassified_g__norank_f__Saprospiraceae	OTU812	0	1	0	0	0	0	0	0	0	0	0	0	0	0	0	1
d__Bacteria	k__norank_d__Bacteria	p__Proteobacteria	c__Gammaproteobacteria	o__Burkholderiales	f__Alcaligenaceae	g__GKS98_freshwater_group	s__unclassified_g__GKS98_freshwater_group	OTU2372	13	124	131	0	17	27	22	183	124	13	34	14	324	302	129	1457
d__Bacteria	k__norank_d__Bacteria	p__Verrucomicrobiota	c__Verrucomicrobiae	o__Pedosphaerales	f__Pedosphaeraceae	g__norank_f__Pedosphaeraceae	s__metagenome_g__norank_f__Pedosphaeraceae	OTU2793	0	0	0	0	0	0	0	4	5	1	0	0	0	0	0	10
d__Bacteria	k__norank_d__Bacteria	p__Proteobacteria	c__Gammaproteobacteria	o__unclassified_c__Gammaproteobacteria	f__unclassified_c__Gammaproteobacteria	g__unclassified_c__Gammaproteobacteria	s__unclassified_c__Gammaproteobacteria	OTU1868	0	0	0	0	3	16	0	0	0	0	0	0	0	0	1	20
d__Bacteria	k__norank_d__Bacteria	p__Proteobacteria	c__Alphaproteobacteria	o__Reyranellales	f__Reyranellaceae	g__norank_f__Reyranellaceae	s__uncultured_Alphaproteobacteria_bacterium_g__norank_f__Reyranellaceae	OTU1426	0	0	0	2	1	1	1	0	1	4	2	6	0	0	0	18
d__Bacteria	k__norank_d__Bacteria	p__Firmicutes	c__Clostridia	o__Lachnospirales	f__Lachnospiraceae	g__norank_f__Lachnospiraceae	s__Clostridiaceae_bacterium_SH032	OTU2235	3	0	1	1	0	0	2	0	0	0	0	0	0	0	0	7
d__Bacteria	k__norank_d__Bacteria	p__Proteobacteria	c__Gammaproteobacteria	o__Aeromonadales	f__Aeromonadaceae	g__unclassified_f__Aeromonadaceae	s__unclassified_f__Aeromonadaceae	OTU2382	0	3	0	0	0	0	0	6	0	0	0	0	0	0	0	9
d__Bacteria	k__norank_d__Bacteria	p__Proteobacteria	c__Gammaproteobacteria	o__Nitrosococcales	f__Nitrosococcaceae	g__CI75cm.2.12	s__uncultured_bacterium_g__CI75cm.2.12	OTU2003	7	3	3	2	0	0	4	0	6	0	0	0	0	0	0	25
d__Bacteria	k__norank_d__Bacteria	p__Firmicutes	c__Limnochordia	o__Limnochordales	f__Limnochordaceae	g__norank_f__Limnochordaceae	s__uncultured_compost_bacterium_g__norank_f__Limnochordaceae	OTU2149	1	0	0	2	0	0	1	0	0	0	0	0	0	0	0	4
d__Bacteria	k__norank_d__Bacteria	p__Proteobacteria	c__Alphaproteobacteria	o__Rickettsiales	f__Rickettsiaceae	g__norank_f__Rickettsiaceae	s__Candidatus_Phycorickettsia_trachydisci	OTU230	1	0	0	0	0	0	0	0	0	0	0	1	0	0	0	2
d__Bacteria	k__norank_d__Bacteria	p__Deinococcota	c__Deinococci	o__Thermales	f__Thermaceae	g__Meiothermus	s__uncultured_bacterium_g__Meiothermus	OTU2178	0	0	2	1	0	0	1	0	0	1	0	0	0	0	0	5
d__Bacteria	k__norank_d__Bacteria	p__Proteobacteria	c__Gammaproteobacteria	o__Pseudomonadales	f__Moraxellaceae	g__Psychrobacter	s__Psychrobacter_alimentarius	OTU1777	0	0	0	14	0	4	0	0	0	0	1	236	0	9	8	272
d__Bacteria	k__norank_d__Bacteria	p__Dependentiae	c__Babeliae	o__Babeliales	f__UBA12409	g__norank_f__UBA12409	s__uncultured_bacterium_g__norank_f__UBA12409	OTU3388	1	0	0	0	0	0	2	1	0	2	4	2	0	0	0	12
d__Bacteria	k__norank_d__Bacteria	p__Bacteroidota	c__Bacteroidia	o__Cytophagales	f__Microscillaceae	g__OLB12	s__uncultured_bacterium_g__OLB12	OTU1006	0	0	5	0	0	0	0	4	30	2	1	0	0	0	0	42
d__Bacteria	k__norank_d__Bacteria	p__Planctomycetota	c__Planctomycetes	o__Gemmatales	f__Gemmataceae	g__norank_f__Gemmataceae	s__unclassified_g__norank_f__Gemmataceae	OTU786	0	1	0	0	0	0	0	0	0	0	0	0	0	0	0	1
d__Bacteria	k__norank_d__Bacteria	p__Firmicutes	c__Clostridia	o__Lachnospirales	f__Lachnospiraceae	g__unclassified_f__Lachnospiraceae	s__unclassified_f__Lachnospiraceae	OTU228	23	2	1	4	0	2	4	3	1	1	4	0	0	0	0	45
d__Bacteria	k__norank_d__Bacteria	p__Proteobacteria	c__Alphaproteobacteria	o__Holosporales	f__Holosporaceae	g__unclassified_f__Holosporaceae	s__unclassified_f__Holosporaceae	OTU3044	0	0	0	0	0	0	0	0	0	7	0	0	0	0	0	7
d__Bacteria	k__norank_d__Bacteria	p__Proteobacteria	c__Gammaproteobacteria	o__EC3	f__norank_o__EC3	g__norank_f__norank_o__EC3	s__uncultured_proteobacterium_g__norank_f__norank_o__EC3	OTU2159	1	0	0	0	0	0	1	0	0	0	0	0	0	0	0	2
d__Bacteria	k__norank_d__Bacteria	p__Proteobacteria	c__Alphaproteobacteria	o__unclassified_c__Alphaproteobacteria	f__unclassified_c__Alphaproteobacteria	g__unclassified_c__Alphaproteobacteria	s__unclassified_c__Alphaproteobacteria	OTU1928	0	0	0	0	0	1	0	0	0	1	2	0	0	0	0	4
d__Bacteria	k__norank_d__Bacteria	p__Proteobacteria	c__Alphaproteobacteria	o__Holosporales	f__Holosporaceae	g__norank_f__Holosporaceae	s__uncultured_bacterium_g__norank_f__Holosporaceae	OTU985	1	1	6	0	1	1	3	2	1	8	3	8	0	0	0	35
d__Bacteria	k__norank_d__Bacteria	p__Firmicutes	c__Clostridia	o__Oscillospirales	f__Ruminococcaceae	g__Ruminococcus	s__metagenome_g__Ruminococcus	OTU732	1	1	0	0	2	0	0	1	0	0	3	0	0	0	0	8
d__Bacteria	k__norank_d__Bacteria	p__Proteobacteria	c__Gammaproteobacteria	o__Burkholderiales	f__B1-7BS	g__norank_f__B1-7BS	s__unclassified_g__norank_f__B1-7BS	OTU1408	0	0	0	1	0	0	0	0	0	0	0	0	0	0	0	1
d__Bacteria	k__norank_d__Bacteria	p__Methylomirabilota	c__Methylomirabilia	o__Rokubacteriales	f__WX65	g__norank_f__WX65	s__uncultured_bacterium_g__norank_f__WX65	OTU236	0	0	0	0	0	0	0	0	0	0	1	1	0	0	0	2
d__Bacteria	k__norank_d__Bacteria	p__Chloroflexi	c__TK10	o__norank_c__TK10	f__norank_o__norank_c__TK10	g__norank_f__norank_o__norank_c__TK10	s__metagenome_g__norank_f__norank_o__norank_c__TK10	OTU346	0	0	0	0	0	0	0	0	0	1	2	0	0	0	0	3
d__Bacteria	k__norank_d__Bacteria	p__Proteobacteria	c__Gammaproteobacteria	o__Oceanospirillales	f__Alcanivoracaceae1	g__Alcanivorax	s__uncultured_Alcanivorax_sp.	OTU4204	0	0	0	0	0	0	0	0	0	0	0	1	0	0	11	12
d__Bacteria	k__norank_d__Bacteria	p__Firmicutes	c__Clostridia	o__Peptostreptococcales-Tissierellales	f__norank_o__Peptostreptococcales-Tissierellales	g__Finegoldia	s__uncultured_bacterium_g__Finegoldia	OTU1504	0	0	0	0	2	0	0	0	0	0	0	0	0	0	0	2
d__Bacteria	k__norank_d__Bacteria	p__Bacteroidota	c__Kapabacteria	o__Kapabacteriales	f__norank_o__Kapabacteriales	g__norank_f__norank_o__Kapabacteriales	s__metagenome_g__norank_f__norank_o__Kapabacteriales	OTU2587	0	0	2	0	0	0	0	0	7	0	0	1	0	0	0	10
d__Bacteria	k__norank_d__Bacteria	p__Proteobacteria	c__Gammaproteobacteria	o__Coxiellales	f__Coxiellaceae	g__Coxiella	s__unclassified_g__Coxiella	OTU2056	0	0	1	1	0	1	1	0	0	0	1	1	0	0	0	6
d__Bacteria	k__norank_d__Bacteria	p__Bacteroidota	c__Bacteroidia	o__Flavobacteriales	f__NS9_marine_group	g__norank_f__NS9_marine_group	s__metagenome_g__norank_f__NS9_marine_group	OTU3632	1	0	0	0	0	0	0	0	1	1	0	3	0	0	0	6
d__Bacteria	k__norank_d__Bacteria	p__Firmicutes	c__Syntrophomonadia	o__Syntrophomonadales	f__Syntrophomonadaceae	g__Syntrophomonas	s__uncultured_bacterium_g__Syntrophomonas	OTU169	1	0	0	0	0	0	1	0	0	0	0	0	0	0	0	2
d__Bacteria	k__norank_d__Bacteria	p__Verrucomicrobiota	c__Verrucomicrobiae	o__Verrucomicrobiales	f__Akkermansiaceae	g__Akkermansia	s__uncultured_bacterium_g__Akkermansia	OTU2431	0	1	0	0	1	0	0	1	0	0	0	0	0	0	0	3
d__Bacteria	k__norank_d__Bacteria	p__Proteobacteria	c__Gammaproteobacteria	o__EC3	f__norank_o__EC3	g__norank_f__norank_o__EC3	s__unclassified_g__norank_f__norank_o__EC3	OTU3233	0	0	0	1	1	5	0	0	0	2	0	0	0	0	0	9
d__Bacteria	k__norank_d__Bacteria	p__MBNT15	c__norank_p__MBNT15	o__norank_c__norank_p__MBNT15	f__norank_o__norank_c__norank_p__MBNT15	g__norank_f__norank_o__norank_c__norank_p__MBNT15	s__unclassified_g__norank_f__norank_o__norank_c__norank_p__MBNT15	OTU2893	0	0	1	0	0	0	0	0	5	0	0	0	0	0	0	6
d__Bacteria	k__norank_d__Bacteria	p__unclassified_k__norank_d__Bacteria	c__unclassified_k__norank_d__Bacteria	o__unclassified_k__norank_d__Bacteria	f__unclassified_k__norank_d__Bacteria	g__unclassified_k__norank_d__Bacteria	s__unclassified_k__norank_d__Bacteria	OTU2751	0	0	1	0	0	0	0	0	0	0	0	0	0	0	0	1
d__Bacteria	k__norank_d__Bacteria	p__Proteobacteria	c__Gammaproteobacteria	o__Competibacterales	f__Competibacteraceae	g__Candidatus_Competibacter	s__metagenome_g__Candidatus_Competibacter	OTU1616	0	0	0	0	2	1	0	0	0	0	0	4	0	0	1	8
d__Bacteria	k__norank_d__Bacteria	p__Acidobacteriota	c__Subgroup_18	o__norank_c__Subgroup_18	f__norank_o__norank_c__Subgroup_18	g__norank_f__norank_o__norank_c__Subgroup_18	s__uncultured_Acidobacteria_bacterium_g__norank_f__norank_o__norank_c__Subgroup_18	OTU1378	1	0	0	3	0	0	0	0	0	0	0	0	0	0	0	4
d__Bacteria	k__norank_d__Bacteria	p__Patescibacteria	c__CPR2	o__norank_c__CPR2	f__norank_o__norank_c__CPR2	g__norank_f__norank_o__norank_c__CPR2	s__uncultured_Firmicutes_bacterium_g__norank_f__norank_o__norank_c__CPR2	OTU1383	1	0	1	1	0	1	0	1	0	0	0	0	0	0	0	5
d__Bacteria	k__norank_d__Bacteria	p__Proteobacteria	c__Alphaproteobacteria	o__Rhodobacterales	f__Rhodobacteraceae	g__unclassified_f__Rhodobacteraceae	s__unclassified_f__Rhodobacteraceae	OTU1651	0	1	0	4	14	18	0	0	0	19	14	4	0	0	1	75
d__Bacteria	k__norank_d__Bacteria	p__Actinobacteriota	c__Acidimicrobiia	o__Microtrichales	f__norank_o__Microtrichales	g__norank_f__norank_o__Microtrichales	s__wastewater_metagenome_g__norank_f__norank_o__Microtrichales	OTU1734	12	2	2	1	1	0	10	1	1	0	4	2	0	0	0	36
d__Bacteria	k__norank_d__Bacteria	p__Chloroflexi	c__Chloroflexia	o__Thermomicrobiales	f__JG30-KF-CM45	g__norank_f__JG30-KF-CM45	s__uncultured_bacterium_g__norank_f__JG30-KF-CM45	OTU3406	0	0	0	0	0	1	0	0	0	0	5	0	0	0	0	6
d__Bacteria	k__norank_d__Bacteria	p__Proteobacteria	c__Alphaproteobacteria	o__Tistrellales	f__Geminicoccaceae	g__norank_f__Geminicoccaceae	s__uncultured_bacterium_g__norank_f__Geminicoccaceae	OTU919	11	1	6	3	4	3	5	3	3	0	3	2	0	0	0	44
d__Bacteria	k__norank_d__Bacteria	p__Proteobacteria	c__Alphaproteobacteria	o__unclassified_c__Alphaproteobacteria	f__unclassified_c__Alphaproteobacteria	g__unclassified_c__Alphaproteobacteria	s__unclassified_c__Alphaproteobacteria	OTU3050	0	0	0	1	0	0	0	0	0	11	1	1	1	0	0	15
d__Bacteria	k__norank_d__Bacteria	p__Actinobacteriota	c__Actinobacteria	o__Micrococcales	f__Microbacteriaceae	g__Agromyces	s__unclassified_g__Agromyces	OTU2043	4	2	2	3	6	1	7	1	1	1	3	2	0	0	0	33
d__Bacteria	k__norank_d__Bacteria	p__Desulfobacterota	c__Syntrophobacteria	o__Syntrophobacterales	f__Syntrophobacteraceae	g__Desulfovirga	s__uncultured_bacterium_g__Desulfovirga	OTU199	1	0	0	0	0	0	0	0	0	0	0	0	0	0	0	1
d__Bacteria	k__norank_d__Bacteria	p__Proteobacteria	c__Gammaproteobacteria	o__Pseudomonadales	f__Moraxellaceae	g__Acinetobacter	s__Acinetobacter_wuhouensis	OTU3609	0	1	0	2	7	3	0	0	1	6	6	70	0	0	0	96
d__Bacteria	k__norank_d__Bacteria	p__Actinobacteriota	c__Acidimicrobiia	o__Microtrichales	f__Ilumatobacteraceae	g__CL500-29_marine_group	s__uncultured_actinobacterium_g__CL500-29_marine_group	OTU4079	0	0	0	0	2	1	0	0	0	0	1	0	526	200	308	1038
d__Bacteria	k__norank_d__Bacteria	p__Bacteroidota	c__Bacteroidia	o__Flavobacteriales	f__Cryomorphaceae	g__Vicingus	s__uncultured_Flavobacteriales_bacterium_g__Vicingus	OTU4067	0	0	0	0	0	0	0	0	0	0	0	0	0	0	7	7
d__Bacteria	k__norank_d__Bacteria	p__Proteobacteria	c__Gammaproteobacteria	o__Gammaproteobacteria_Incertae_Sedis	f__unclassified_o__Gammaproteobacteria_Incertae_Sedis	g__Candidatus_Ovatusbacter	s__unclassified_g__Candidatus_Ovatusbacter	OTU1873	0	0	0	1	0	2	0	0	0	0	1	0	0	0	0	4
d__Bacteria	k__norank_d__Bacteria	p__Bacteroidota	c__Bacteroidia	o__Sphingobacteriales	f__NS11-12_marine_group	g__norank_f__NS11-12_marine_group	s__uncultured_bacterium_g__norank_f__NS11-12_marine_group	OTU4161	0	0	0	0	0	0	0	1	1	0	0	0	0	0	0	2
d__Bacteria	k__norank_d__Bacteria	p__Cyanobacteria	c__Sericytochromatia	o__norank_c__Sericytochromatia	f__norank_o__norank_c__Sericytochromatia	g__norank_f__norank_o__norank_c__Sericytochromatia	s__uncultured_soil_bacterium_g__norank_f__norank_o__norank_c__Sericytochromatia	OTU408	3	1	2	0	0	1	2	0	2	0	1	0	0	0	0	12
d__Bacteria	k__norank_d__Bacteria	p__Bacteroidota	c__Bacteroidia	o__Cytophagales	f__Spirosomaceae	g__Fluviimonas	s__unclassified_g__Fluviimonas	OTU3127	0	0	0	0	0	0	0	0	0	7	0	0	0	0	0	7
d__Bacteria	k__norank_d__Bacteria	p__Actinobacteriota	c__Thermoleophilia	o__Gaiellales	f__Gaiellaceae	g__Gaiella	s__uncultured_actinobacterium_g__Gaiella	OTU3602	4	0	2	3	0	2	2	0	1	0	2	3	0	0	0	19
d__Bacteria	k__norank_d__Bacteria	p__Chloroflexi	c__Chloroflexia	o__Thermomicrobiales	f__JG30-KF-CM45	g__norank_f__JG30-KF-CM45	s__uncultured_Chloroflexi_bacterium_g__norank_f__JG30-KF-CM45	OTU2698	1	0	1	0	0	0	1	0	3	0	0	0	0	0	0	6
d__Bacteria	k__norank_d__Bacteria	p__Proteobacteria	c__Alphaproteobacteria	o__Paracaedibacterales	f__Paracaedibacteraceae	g__norank_f__Paracaedibacteraceae	s__uncultured_prokaryote_g__norank_f__Paracaedibacteraceae	OTU3932	0	0	0	0	0	1	0	0	0	0	0	0	9	0	0	10
d__Bacteria	k__norank_d__Bacteria	p__Proteobacteria	c__Gammaproteobacteria	o__Nitrosococcales	f__Methylophagaceae	g__Methylophaga	s__uncultured_bacterium_g__Methylophaga	OTU4197	0	0	0	0	0	0	0	0	0	0	0	0	0	0	5	5
d__Bacteria	k__norank_d__Bacteria	p__Firmicutes	c__Clostridia	o__Clostridiales	f__Clostridiaceae	g__Clostridium_sensu_stricto_6	s__Clostridium_cellulovorans_743B	OTU139	3	0	0	0	0	0	3	0	0	0	3	1	0	0	0	10
d__Bacteria	k__norank_d__Bacteria	p__Planctomycetota	c__Planctomycetes	o__Gemmatales	f__Gemmataceae	g__norank_f__Gemmataceae	s__uncultured_bacterium_g__norank_f__Gemmataceae	OTU671	0	0	0	0	0	0	0	0	0	0	0	1	0	0	0	1
d__Bacteria	k__norank_d__Bacteria	p__Verrucomicrobiota	c__Chlamydiae	o__Chlamydiales	f__cvE6	g__norank_f__cvE6	s__uncultured_bacterium_g__norank_f__cvE6	OTU3060	0	0	0	0	0	0	0	0	0	11	0	3	0	0	0	14
d__Bacteria	k__norank_d__Bacteria	p__Proteobacteria	c__Gammaproteobacteria	o__Burkholderiales	f__Chromobacteriaceae	g__Vogesella	s__Vogesella_indigofera	OTU1422	0	0	0	3	0	0	0	0	0	1	0	0	0	1	1	6
d__Bacteria	k__norank_d__Bacteria	p__Chloroflexi	c__JG30-KF-CM66	o__norank_c__JG30-KF-CM66	f__norank_o__norank_c__JG30-KF-CM66	g__norank_f__norank_o__norank_c__JG30-KF-CM66	s__uncultured_bacterium_g__norank_f__norank_o__norank_c__JG30-KF-CM66	OTU470	2	0	1	1	0	0	1	0	0	0	0	1	0	0	0	6
d__Bacteria	k__norank_d__Bacteria	p__Proteobacteria	c__Gammaproteobacteria	o__Burkholderiales	f__Chromobacteriaceae	g__Paludibacterium	s__unclassified_g__Paludibacterium	OTU2954	0	0	0	0	0	0	0	0	1	0	0	0	1	0	2	4
d__Bacteria	k__norank_d__Bacteria	p__Firmicutes	c__Bacilli	o__Mycoplasmatales	f__Mycoplasmataceae	g__norank_f__Mycoplasmataceae	s__uncultured_bacterium_g__norank_f__Mycoplasmataceae	OTU2907	0	0	5	0	0	0	0	0	1	0	0	0	0	0	0	6
d__Bacteria	k__norank_d__Bacteria	p__Proteobacteria	c__Gammaproteobacteria	o__Burkholderiales	f__Burkholderiaceae	g__Polynucleobacter	s__Polynucleobacter_asymbioticus	OTU665	6	607	385	7	25	31	45	649	524	12	47	10	766	1154	442	4710
d__Bacteria	k__norank_d__Bacteria	p__Proteobacteria	c__Gammaproteobacteria	o__norank_c__Gammaproteobacteria	f__norank_o__norank_c__Gammaproteobacteria	g__norank_f__norank_o__norank_c__Gammaproteobacteria	s__uncultured_bacterium_g__norank_f__norank_o__norank_c__Gammaproteobacteria	OTU2895	0	2	5	0	0	5	0	3	8	0	1	0	0	0	0	24
d__Bacteria	k__norank_d__Bacteria	p__Firmicutes	c__Negativicutes	o__Acidaminococcales	f__Acidaminococcaceae	g__Phascolarctobacterium	s__uncultured_Veillonellaceae_bacterium_g__Phascolarctobacterium	OTU2462	0	0	0	0	0	0	0	1	0	0	0	0	0	1	0	2
d__Bacteria	k__norank_d__Bacteria	p__Proteobacteria	c__Alphaproteobacteria	o__Caulobacterales	f__Hyphomonadaceae	g__Henriciella	s__uncultured_bacterium_g__Henriciella	OTU4138	0	0	0	0	0	0	0	0	0	0	0	0	1	1	4	6
d__Bacteria	k__norank_d__Bacteria	p__Methylomirabilota	c__Methylomirabilia	o__Methylomirabilales	f__Methylomirabilaceae	g__Sh765B-TzT-35	s__uncultured_bacterium_g__Sh765B-TzT-35	OTU2701	0	0	0	1	0	0	0	0	2	0	0	0	0	0	0	3
d__Bacteria	k__norank_d__Bacteria	p__Dependentiae	c__Babeliae	o__Babeliales	f__Vermiphilaceae	g__norank_f__Vermiphilaceae	s__unclassified_g__norank_f__Vermiphilaceae	OTU2433	1	0	0	0	0	0	0	1	0	0	0	0	0	0	0	2
d__Bacteria	k__norank_d__Bacteria	p__Proteobacteria	c__Alphaproteobacteria	o__Rhodobacterales	f__Rhodobacteraceae	g__Limibaculum	s__uncultured_bacterium_g__Limibaculum	OTU1644	1	1	2	0	1	1	6	0	1	1	2	0	0	0	0	16
d__Bacteria	k__norank_d__Bacteria	p__Deinococcota	c__Deinococci	o__Deinococcales	f__Deinococcaceae	g__Deinococcus	s__uncultured_bacterium_g__Deinococcus	OTU1230	0	0	0	1	0	0	0	0	0	0	0	0	0	0	0	1
d__Bacteria	k__norank_d__Bacteria	p__Bacteroidota	c__Bacteroidia	o__Chitinophagales	f__Saprospiraceae	g__Phaeodactylibacter	s__unclassified_g__Phaeodactylibacter	OTU1724	0	0	0	2	0	1	0	0	0	3	2	1	0	0	0	9
d__Bacteria	k__norank_d__Bacteria	p__Proteobacteria	c__Gammaproteobacteria	o__Aeromonadales	f__Aeromonadaceae	g__unclassified_f__Aeromonadaceae	s__unclassified_f__Aeromonadaceae	OTU2368	0	2	0	0	0	0	0	25	0	0	0	0	0	0	0	27
d__Bacteria	k__norank_d__Bacteria	p__Dadabacteria	c__Dadabacteriia	o__Dadabacteriales	f__norank_o__Dadabacteriales	g__norank_f__norank_o__Dadabacteriales	s__unclassified_g__norank_f__norank_o__Dadabacteriales	OTU1469	1	0	1	1	1	0	2	0	2	0	0	1	0	0	0	9
d__Bacteria	k__norank_d__Bacteria	p__Cyanobacteria	c__Vampirivibrionia	o__Caenarcaniphilales	f__norank_o__Caenarcaniphilales	g__norank_f__norank_o__Caenarcaniphilales	s__unclassified_g__norank_f__norank_o__Caenarcaniphilales	OTU1346	0	0	0	3	1	2	0	0	0	0	0	0	0	0	0	6
d__Bacteria	k__norank_d__Bacteria	p__Cyanobacteria	c__Cyanobacteriia	o__Oxyphotobacteria_Incertae_Sedis	f__unclassified_o__Oxyphotobacteria_Incertae_Sedis	g__norank_f__unclassified_o__Oxyphotobacteria_Incertae_Sedis	s__uncultured_bacterium_g__norank_f__unclassified_o__Oxyphotobacteria_Incertae_Sedis	OTU3289	0	0	0	0	0	0	0	0	0	0	4	0	0	0	0	4
d__Bacteria	k__norank_d__Bacteria	p__Cyanobacteria	c__Cyanobacteriia	o__Cyanobacteriales	f__Xenococcaceae	g__Pleurocapsa_PCC-7319	s__unclassified_g__Pleurocapsa_PCC-7319	OTU1553	0	0	0	4	3	0	0	1	1	1	0	0	0	0	0	10
d__Bacteria	k__norank_d__Bacteria	p__Proteobacteria	c__Gammaproteobacteria	o__Run-SP154	f__norank_o__Run-SP154	g__norank_f__norank_o__Run-SP154	s__uncultured_bacterium_g__norank_f__norank_o__Run-SP154	OTU1000	0	2	3	0	0	0	0	2	3	0	0	0	0	0	0	10
d__Bacteria	k__norank_d__Bacteria	p__Proteobacteria	c__Alphaproteobacteria	o__Rhizobiales	f__Beijerinckiaceae	g__unclassified_f__Beijerinckiaceae	s__unclassified_f__Beijerinckiaceae	OTU1355	3	4	8	11	17	23	16	4	3	20	37	13	0	0	0	159
d__Bacteria	k__norank_d__Bacteria	p__Acidobacteriota	c__Vicinamibacteria	o__Vicinamibacterales	f__norank_o__Vicinamibacterales	g__norank_f__norank_o__Vicinamibacterales	s__unclassified_g__norank_f__norank_o__Vicinamibacterales	OTU3669	1	0	0	1	0	0	1	0	0	10	0	4	1	0	0	18
d__Bacteria	k__norank_d__Bacteria	p__Acidobacteriota	c__Vicinamibacteria	o__Subgroup_17	f__norank_o__Subgroup_17	g__norank_f__norank_o__Subgroup_17	s__unclassified_g__norank_f__norank_o__Subgroup_17	OTU356	13	1	1	0	0	2	3	1	1	0	0	2	0	0	0	24
d__Bacteria	k__norank_d__Bacteria	p__Proteobacteria	c__Gammaproteobacteria	o__Legionellales	f__Legionellaceae	g__Legionella	s__unclassified_g__Legionella	OTU3303	0	0	0	0	0	0	0	0	0	0	5	0	0	0	0	5
d__Bacteria	k__norank_d__Bacteria	p__Proteobacteria	c__Gammaproteobacteria	o__Oceanospirillales	f__Halomonadaceae	g__Halomonas	s__unclassified_g__Halomonas	OTU2935	2	3	4	10	2	1	6	5	19	2	4	0	0	0	0	58
d__Bacteria	k__norank_d__Bacteria	p__Proteobacteria	c__Gammaproteobacteria	o__Diplorickettsiales	f__Diplorickettsiaceae	g__Aquicella	s__unclassified_g__Aquicella	OTU1079	2	0	0	0	0	0	2	0	1	0	0	0	0	0	0	5
d__Bacteria	k__norank_d__Bacteria	p__Bdellovibrionota	c__Oligoflexia	o__Oligoflexales	f__norank_o__Oligoflexales	g__norank_f__norank_o__Oligoflexales	s__uncultured_bacterium_g__norank_f__norank_o__Oligoflexales	OTU1592	0	1	0	0	0	1	1	0	0	0	1	0	0	0	0	4
d__Bacteria	k__norank_d__Bacteria	p__Chloroflexi	c__OLB14	o__norank_c__OLB14	f__norank_o__norank_c__OLB14	g__norank_f__norank_o__norank_c__OLB14	s__unclassified_g__norank_f__norank_o__norank_c__OLB14	OTU2851	1	0	0	0	0	1	1	0	0	0	0	0	0	0	0	3
d__Bacteria	k__norank_d__Bacteria	p__Actinobacteriota	c__Actinobacteria	o__Propionibacteriales	f__Nocardioidaceae	g__Nocardioides	s__uncultured_bacterium_g__Nocardioides	OTU2360	0	2	0	0	0	0	0	1	0	0	0	2	0	0	0	5
d__Bacteria	k__norank_d__Bacteria	p__Patescibacteria	c__Saccharimonadia	o__Saccharimonadales	f__Saccharimonadaceae	g__TM7a	s__uncultured_bacterium_g__TM7a	OTU846	0	0	0	0	1	1	0	0	0	0	0	0	0	0	0	2
d__Bacteria	k__norank_d__Bacteria	p__Proteobacteria	c__Alphaproteobacteria	o__Tistrellales	f__Geminicoccaceae	g__norank_f__Geminicoccaceae	s__uncultured_bacterium_g__norank_f__Geminicoccaceae	OTU3713	5	1	2	2	1	1	8	1	1	3	5	1	0	0	0	31
d__Bacteria	k__norank_d__Bacteria	p__Desulfobacterota	c__Desulfobacteria	o__Desulfobacterales	f__Desulfosarcinaceae	g__Desulfatirhabdium	s__uncultured_bacterium_g__Desulfatirhabdium	OTU2503	3	2	1	0	0	0	0	3	6	0	0	1	0	0	0	16
d__Bacteria	k__norank_d__Bacteria	p__Proteobacteria	c__Gammaproteobacteria	o__Diplorickettsiales	f__Diplorickettsiaceae	g__Aquicella	s__unclassified_g__Aquicella	OTU2534	0	0	0	0	0	0	1	0	0	0	0	0	0	0	0	1
d__Bacteria	k__norank_d__Bacteria	p__Nitrospirota	c__Thermodesulfovibrionia	o__norank_c__Thermodesulfovibrionia	f__norank_o__norank_c__Thermodesulfovibrionia	g__norank_f__norank_o__norank_c__Thermodesulfovibrionia	s__uncultured_Nitrospirae_bacterium_g__norank_f__norank_o__norank	OTU1368	1	0	2	1	1	0	4	0	1	2	0	0	0	0	0	12
d__Bacteria	k__norank_d__Bacteria	p__Proteobacteria	c__Gammaproteobacteria	o__Burkholderiales	f__Alcaligenaceae	g__Oligella	s__uncultured_bacterium_g__Oligella	OTU2546	0	0	0	0	0	0	0	1	0	0	2	0	0	0	0	3
d__Bacteria	k__norank_d__Bacteria	p__Patescibacteria	c__Parcubacteria	o__Candidatus_Kaiserbacteria	f__norank_o__Candidatus_Kaiserbacteria	g__norank_f__norank_o__Candidatus_Kaiserbacteria	s__uncultured_organism_g__norank_f__norank_o__Candidatus_Kaiserbacteria	OTU4095	0	0	0	0	0	0	0	0	0	0	0	0	3	4	32	39
d__Bacteria	k__norank_d__Bacteria	p__Patescibacteria	c__Saccharimonadia	o__Saccharimonadales	f__Saccharimonadaceae	g__TM7a	s__uncultured_bacterium_g__TM7a	OTU2879	0	0	0	1	0	0	0	0	1	0	1	0	1	1	0	5
d__Bacteria	k__norank_d__Bacteria	p__Proteobacteria	c__Alphaproteobacteria	o__Acetobacterales	f__Acetobacteraceae	g__Rhodovastum	s__unclassified_g__Rhodovastum	OTU137	7	0	0	0	0	0	0	0	0	0	0	0	0	0	0	7
d__Bacteria	k__norank_d__Bacteria	p__Proteobacteria	c__Gammaproteobacteria	o__CCM19a	f__norank_o__CCM19a	g__norank_f__norank_o__CCM19a	s__uncultured_bacterium_g__norank_f__norank_o__CCM19a	OTU2960	0	4	7	1	0	0	1	6	47	11	0	2	1	0	0	80
d__Bacteria	k__norank_d__Bacteria	p__Proteobacteria	c__Gammaproteobacteria	o__Burkholderiales	f__Rhodocyclaceae	g__unclassified_f__Rhodocyclaceae	s__unclassified_f__Rhodocyclaceae	OTU595	0	1	0	0	0	0	0	10	1	0	0	0	0	2	0	14
d__Bacteria	k__norank_d__Bacteria	p__Proteobacteria	c__Gammaproteobacteria	o__Competibacterales	f__Competibacteraceae	g__Candidatus_Competibacter	s__metagenome_g__Candidatus_Competibacter	OTU687	3	1	1	0	1	0	1	2	1	2	0	7	1	2	3	25
d__Bacteria	k__norank_d__Bacteria	p__Dependentiae	c__Babeliae	o__Babeliales	f__unclassified_o__Babeliales	g__unclassified_o__Babeliales	s__unclassified_o__Babeliales	OTU609	0	0	0	0	0	0	0	0	1	0	0	0	0	0	0	1
d__Bacteria	k__norank_d__Bacteria	p__Actinobacteriota	c__Acidimicrobiia	o__Microtrichales	f__norank_o__Microtrichales	g__norank_f__norank_o__Microtrichales	s__uncultured_actinobacterium_g__norank_f__norank_o__Microtrichales	OTU492	1	0	0	0	0	0	0	0	0	0	0	0	0	0	0	1
d__Bacteria	k__norank_d__Bacteria	p__Proteobacteria	c__Gammaproteobacteria	o__Xanthomonadales	f__Xanthomonadaceae	g__Pseudoxanthomonas	s__unclassified_g__Pseudoxanthomonas	OTU3329	0	0	0	1	0	0	0	0	0	0	5	2	0	0	0	8
d__Bacteria	k__norank_d__Bacteria	p__Bdellovibrionota	c__Oligoflexia	o__0319-6G20	f__norank_o__0319-6G20	g__norank_f__norank_o__0319-6G20	s__unclassified_g__norank_f__norank_o__0319-6G20	OTU879	1	1	0	0	1	0	2	0	1	0	3	0	0	0	0	9
d__Bacteria	k__norank_d__Bacteria	p__Bacteroidota	c__Bacteroidia	o__Chitinophagales	f__Chitinophagaceae	g__unclassified_f__Chitinophagaceae	s__unclassified_f__Chitinophagaceae	OTU2471	0	0	0	0	0	0	0	2	0	0	0	0	0	0	0	2
d__Bacteria	k__norank_d__Bacteria	p__Bacteroidota	c__Bacteroidia	o__Flavobacteriales	f__Flavobacteriaceae	g__Flavobacterium	s__Flavobacterium_urocaniciphilum	OTU1288	0	0	0	4	0	0	0	0	0	2	0	0	3	0	0	9
d__Bacteria	k__norank_d__Bacteria	p__Myxococcota	c__Myxococcia	o__Myxococcales	f__Anaeromyxobacteraceae	g__Anaeromyxobacter	s__uncultured_bacterium_g__Anaeromyxobacter	OTU1764	0	0	0	1	0	2	0	0	1	0	1	0	0	0	0	5
d__Bacteria	k__norank_d__Bacteria	p__Desulfobacterota	c__Desulfobacteria	o__Desulfobacterales	f__Desulfosarcinaceae	g__norank_f__Desulfosarcinaceae	s__uncultured_bacterium_g__norank_f__Desulfosarcinaceae	OTU162	0	1	0	1	0	0	0	1	1	0	0	0	0	0	0	4
d__Bacteria	k__norank_d__Bacteria	p__Patescibacteria	c__Gracilibacteria	o__JGI_0000069-P22	f__norank_o__JGI_0000069-P22	g__norank_f__norank_o__JGI_0000069-P22	s__uncultured_bacterium_g__norank_f__norank_o__JGI_0000069-P22	OTU2996	0	0	0	0	0	0	0	0	0	4	1	0	0	0	0	5
d__Bacteria	k__norank_d__Bacteria	p__Firmicutes	c__Clostridia	o__Clostridiales	f__Clostridiaceae	g__unclassified_f__Clostridiaceae	s__unclassified_f__Clostridiaceae	OTU1196	104	13	22	12	8	11	22	5	20	8	12	13	1	0	0	251
d__Bacteria	k__norank_d__Bacteria	p__Actinobacteriota	c__Thermoleophilia	o__Solirubrobacterales	f__67-14	g__norank_f__67-14	s__uncultured_bacterium_g__norank_f__67-14	OTU1976	1	0	0	2	0	0	0	1	1	0	1	0	0	0	0	6
d__Bacteria	k__norank_d__Bacteria	p__Proteobacteria	c__Alphaproteobacteria	o__Defluviicoccales	f__Defluviicoccaceae	g__Defluviicoccus	s__uncultured_bacterium_g__Defluviicoccus	OTU1155	2	0	2	0	0	1	2	0	1	1	1	0	0	0	0	10
d__Bacteria	k__norank_d__Bacteria	p__Firmicutes	c__Clostridia	o__Oscillospirales	f__Oscillospiraceae	g__unclassified_f__Oscillospiraceae	s__unclassified_f__Oscillospiraceae	OTU357	3	0	0	0	1	0	0	0	0	0	2	0	0	0	0	6
d__Bacteria	k__norank_d__Bacteria	p__Bdellovibrionota	c__Bdellovibrionia	o__Bdellovibrionales	f__Bdellovibrionaceae	g__Bdellovibrio	s__unclassified_g__Bdellovibrio	OTU1239	0	0	0	1	0	0	0	0	0	0	0	0	0	0	0	1
d__Bacteria	k__norank_d__Bacteria	p__Proteobacteria	c__Gammaproteobacteria	o__Burkholderiales	f__Rhodocyclaceae	g__unclassified_f__Rhodocyclaceae	s__unclassified_f__Rhodocyclaceae	OTU1219	0	0	0	5	0	0	0	0	0	0	2	0	1	0	0	8
d__Bacteria	k__norank_d__Bacteria	p__Chloroflexi	c__Anaerolineae	o__Anaerolineales	f__Anaerolineaceae	g__norank_f__Anaerolineaceae	s__unclassified_g__norank_f__Anaerolineaceae	OTU977	12	0	4	1	1	0	1	3	5	0	0	2	0	0	0	29
d__Bacteria	k__norank_d__Bacteria	p__Actinobacteriota	c__Actinobacteria	o__Propionibacteriales	f__Nocardioidaceae	g__Nocardioides	s__uncultured_Nocardioides_sp._g__Nocardioides	OTU1007	15	9	15	8	6	11	17	3	7	2	23	8	0	0	1	125
d__Bacteria	k__norank_d__Bacteria	p__Chloroflexi	c__Anaerolineae	o__Anaerolineales	f__Anaerolineaceae	g__norank_f__Anaerolineaceae	s__unclassified_g__norank_f__Anaerolineaceae	OTU972	7	0	1	1	0	1	0	0	3	0	0	0	0	0	0	13
d__Bacteria	k__norank_d__Bacteria	p__Firmicutes	c__Clostridia	o__Oscillospirales	f__Ruminococcaceae	g__Ruminococcus	s__Ruminococcus_sp._NML_00-0124	OTU148	2	0	0	0	0	1	1	0	0	0	0	0	0	0	0	4
d__Bacteria	k__norank_d__Bacteria	p__Desulfobacterota	c__Desulfobulbia	o__Desulfobulbales	f__Desulfocapsaceae	g__Desulforhopalus	s__unclassified_g__Desulforhopalus	OTU149	1	0	1	0	0	0	0	0	0	0	0	0	0	0	0	2
d__Bacteria	k__norank_d__Bacteria	p__Desulfobacterota	c__Desulfobulbia	o__Desulfobulbales	f__Desulfocapsaceae	g__norank_f__Desulfocapsaceae	s__unclassified_g__norank_f__Desulfocapsaceae	OTU2761	2	1	1	0	0	1	1	1	2	0	0	0	0	0	0	9
d__Bacteria	k__norank_d__Bacteria	p__Chloroflexi	c__Anaerolineae	o__Caldilineales	f__Caldilineaceae	g__norank_f__Caldilineaceae	s__uncultured_bacterium_g__norank_f__Caldilineaceae	OTU1416	0	3	0	10	6	2	0	0	0	3	4	3	0	0	0	31
d__Bacteria	k__norank_d__Bacteria	p__Actinobacteriota	c__Actinobacteria	o__Streptomycetales	f__Streptomycetaceae	g__Streptomyces	s__unclassified_g__Streptomyces	OTU3351	56	8	13	3	8	18	27	4	12	2	21	5	0	0	0	177
d__Bacteria	k__norank_d__Bacteria	p__Spirochaetota	c__Brevinematia	o__Brevinematales	f__Brevinemataceae	g__Brevinema	s__Brevinema_andersonii	OTU2776	0	0	0	0	0	0	0	0	1	0	0	0	0	0	0	1
d__Bacteria	k__norank_d__Bacteria	p__Bacteroidota	c__Bacteroidia	o__Sphingobacteriales	f__AKYH767	g__norank_f__AKYH767	s__uncultured_bacterium_g__norank_f__AKYH767	OTU1275	1	0	0	2	0	0	0	0	0	0	0	0	0	0	0	3
d__Bacteria	k__norank_d__Bacteria	p__Proteobacteria	c__Gammaproteobacteria	o__Burkholderiales	f__Nitrosomonadaceae	g__mle1-7	s__uncultured_beta_proteobacterium_g__mle1-7	OTU3702	0	0	0	1	0	0	0	0	0	0	0	1	0	0	0	2
d__Bacteria	k__norank_d__Bacteria	p__Cyanobacteria	c__Cyanobacteriia	o__Cyanobacteriales	f__Nostocaceae	g__Nostoc_PCC-73102	s__uncultured_Nostoc_sp._g__Nostoc_PCC-73102	OTU1549	2	0	1	0	3	3	1	3	1	0	0	0	0	0	0	14
d__Bacteria	k__norank_d__Bacteria	p__Chloroflexi	c__Chloroflexia	o__Chloroflexales	f__Chloroflexaceae	g__Chloronema	s__uncultured_bacterium_g__Chloronema	OTU2116	0	0	0	0	0	0	4	0	0	0	0	0	0	0	0	4
d__Bacteria	k__norank_d__Bacteria	p__Firmicutes	c__Clostridia	o__Christensenellales	f__Christensenellaceae	g__norank_f__Christensenellaceae	s__uncultured_bacterium_g__norank_f__Christensenellaceae	OTU489	1	0	0	0	0	1	0	0	0	0	0	0	0	0	0	2
d__Bacteria	k__norank_d__Bacteria	p__Bdellovibrionota	c__Bdellovibrionia	o__Bacteriovoracales	f__Bacteriovoracaceae	g__Peredibacter	s__uncultured_bacterium_g__Peredibacter	OTU2239	1	0	0	0	0	0	1	0	0	0	0	0	0	0	0	2
d__Bacteria	k__norank_d__Bacteria	p__Actinobacteriota	c__Actinobacteria	o__Propionibacteriales	f__Propionibacteriaceae	g__Brooklawnia	s__unclassified_g__Brooklawnia	OTU647	0	10	0	0	3	1	3	8	1	0	6	0	0	0	0	32
d__Bacteria	k__norank_d__Bacteria	p__Bacteroidota	c__Bacteroidia	o__Cytophagales	f__Cytophagaceae	g__Sporocytophaga	s__uncultured_bacterium_g__Sporocytophaga	OTU1022	1	0	0	0	1	0	1	1	1	0	0	1	0	0	0	6
d__Bacteria	k__norank_d__Bacteria	p__unclassified_k__norank_d__Bacteria	c__unclassified_k__norank_d__Bacteria	o__unclassified_k__norank_d__Bacteria	f__unclassified_k__norank_d__Bacteria	g__unclassified_k__norank_d__Bacteria	s__unclassified_k__norank_d__Bacteria	OTU2033	0	1	0	0	0	0	9	0	0	0	0	0	0	0	0	10
d__Bacteria	k__norank_d__Bacteria	p__Myxococcota	c__Myxococcia	o__Myxococcales	f__Myxococcaceae	g__norank_f__Myxococcaceae	s__uncultured_Archangiaceae_bacterium_g__norank	OTU576	4	0	0	0	0	0	0	0	0	0	0	0	0	0	0	4
d__Bacteria	k__norank_d__Bacteria	p__Proteobacteria	c__Gammaproteobacteria	o__unclassified_c__Gammaproteobacteria	f__unclassified_c__Gammaproteobacteria	g__unclassified_c__Gammaproteobacteria	s__unclassified_c__Gammaproteobacteria	OTU3049	0	0	0	0	0	2	5	1	0	11	7	7	0	0	0	33
d__Bacteria	k__norank_d__Bacteria	p__Proteobacteria	c__Gammaproteobacteria	o__Burkholderiales	f__Comamonadaceae	g__Rhizobacter	s__unclassified_g__Rhizobacter	OTU1805	0	0	2	42	33	8	0	0	2	16	2	1	1	1	4	112
d__Bacteria	k__norank_d__Bacteria	p__Dependentiae	c__Babeliae	o__Babeliales	f__unclassified_o__Babeliales	g__unclassified_o__Babeliales	s__unclassified_o__Babeliales	OTU512	1	0	0	0	0	0	0	0	0	0	0	0	0	0	0	1
d__Bacteria	k__norank_d__Bacteria	p__Firmicutes	c__Clostridia	o__Clostridiales	f__Caloramatoraceae	g__Fonticella	s__uncultured_bacterium_g__Fonticella	OTU1090	1	0	0	0	0	0	0	0	0	0	0	0	0	0	0	1
d__Bacteria	k__norank_d__Bacteria	p__Proteobacteria	c__Gammaproteobacteria	o__unclassified_c__Gammaproteobacteria	f__unclassified_c__Gammaproteobacteria	g__unclassified_c__Gammaproteobacteria	s__unclassified_c__Gammaproteobacteria	OTU3047	0	0	0	1	0	0	0	0	0	1	0	0	0	0	0	2
d__Bacteria	k__norank_d__Bacteria	p__Proteobacteria	c__Gammaproteobacteria	o__unclassified_c__Gammaproteobacteria	f__unclassified_c__Gammaproteobacteria	g__unclassified_c__Gammaproteobacteria	s__unclassified_c__Gammaproteobacteria	OTU3046	0	0	0	0	1	0	1	0	0	1	1	0	0	0	0	4
d__Bacteria	k__norank_d__Bacteria	p__Planctomycetota	c__Planctomycetes	o__Gemmatales	f__Gemmataceae	g__norank_f__Gemmataceae	s__unclassified_g__norank_f__Gemmataceae	OTU255	5	0	0	0	1	0	1	0	0	0	2	1	0	0	0	10
d__Bacteria	k__norank_d__Bacteria	p__Desulfobacterota	c__Syntrophorhabdia	o__Syntrophorhabdales	f__Syntrophorhabdaceae	g__Syntrophorhabdus	s__unclassified_g__Syntrophorhabdus	OTU2208	6	0	0	3	0	5	2	0	1	1	0	0	0	0	0	18
d__Bacteria	k__norank_d__Bacteria	p__Actinobacteriota	c__Actinobacteria	o__Micrococcales	f__Microbacteriaceae	g__Candidatus_Aquiluna	s__uncultured_bacterium_g__Candidatus_Aquiluna	OTU4069	0	0	0	0	1	0	0	0	0	0	0	0	1	3	4	9
d__Bacteria	k__norank_d__Bacteria	p__Proteobacteria	c__Gammaproteobacteria	o__Cellvibrionales	f__Cellvibrionaceae	g__Cellvibrio	s__uncultured_bacterium_g__Cellvibrio	OTU3966	0	0	0	3	1	0	1	0	0	13	2	1	31	28	47	127
d__Bacteria	k__norank_d__Bacteria	p__Bacteroidota	c__Bacteroidia	o__Chitinophagales	f__Saprospiraceae	g__norank_f__Saprospiraceae	s__unclassified_g__norank_f__Saprospiraceae	OTU3229	0	0	0	5	2	3	0	0	0	5	4	0	0	0	0	19
d__Bacteria	k__norank_d__Bacteria	p__NB1-j	c__norank_p__NB1-j	o__norank_c__norank_p__NB1-j	f__norank_o__norank_c__norank_p__NB1-j	g__norank_f__norank_o__norank_c__norank_p__NB1-j	s__uncultured_Myxococcales_bacterium_g__norank	OTU296	3	0	0	0	1	1	0	0	0	0	0	0	0	0	0	5
d__Bacteria	k__norank_d__Bacteria	p__Proteobacteria	c__Gammaproteobacteria	o__Legionellales	f__Legionellaceae	g__Legionella	s__uncultured_bacterium_g__Legionella	OTU1874	4	21	31	0	11	25	41	6	21	0	26	10	0	1	0	197
d__Bacteria	k__norank_d__Bacteria	p__Actinobacteriota	c__Actinobacteria	o__Micrococcales	f__Intrasporangiaceae	g__norank_f__Intrasporangiaceae	s__uncultured_bacterium_g__norank_f__Intrasporangiaceae	OTU638	16	21	11	17	21	29	24	7	18	3	47	7	0	0	0	221
d__Bacteria	k__norank_d__Bacteria	p__Campilobacterota	c__Campylobacteria	o__Campylobacterales	f__Arcobacteraceae	g__Arcobacter	s__unclassified_g__Arcobacter	OTU843	0	195	18	0	2	1	0	1163	83	1	2	0	5	735	23	2228
d__Bacteria	k__norank_d__Bacteria	p__Proteobacteria	c__Alphaproteobacteria	o__Rhizobiales	f__A0839	g__norank_f__A0839	s__uncultured_bacterium_g__norank_f__A0839	OTU1256	0	0	0	2	1	1	0	0	0	10	0	0	0	0	0	14
d__Bacteria	k__norank_d__Bacteria	p__Firmicutes	c__Bacilli	o__Bacillales	f__Bacillaceae	g__Bacillus	s__Bacillus_decolorationis	OTU2199	1	3	5	0	0	3	12	0	2	0	1	1	0	0	0	28
d__Bacteria	k__norank_d__Bacteria	p__Firmicutes	c__Bacilli	o__Thermoactinomycetales	f__Thermoactinomycetaceae	g__Hazenella	s__uncultured_compost_bacterium_g__Hazenella	OTU2328	0	0	0	0	0	0	3	0	0	0	0	0	0	0	0	3
d__Bacteria	k__norank_d__Bacteria	p__Proteobacteria	c__Alphaproteobacteria	o__Rickettsiales	f__Mitochondria	g__norank_f__Mitochondria	s__unclassified_g__norank_f__Mitochondria	OTU4023	0	0	0	0	0	0	0	0	0	0	0	0	3	10	0	13
d__Bacteria	k__norank_d__Bacteria	p__Desulfobacterota	c__Desulfobulbia	o__Desulfobulbales	f__Desulfocapsaceae	g__Desulfobacterium_catecholicum_group	s__uncultured_bacterium_g__Desulfobacterium_catecholicum_group	OTU2228	0	0	0	0	0	0	2	2	4	0	0	1	0	0	0	9
d__Bacteria	k__norank_d__Bacteria	p__Firmicutes	c__Desulfotomaculia	o__Desulfotomaculales	f__norank_o__Desulfotomaculales	g__Desulfurispora	s__unclassified_g__Desulfurispora	OTU198	1	0	0	0	0	0	0	0	0	0	0	0	0	0	0	1
d__Bacteria	k__norank_d__Bacteria	p__Proteobacteria	c__Gammaproteobacteria	o__Oceanospirillales	f__Pseudohongiellaceae	g__Pseudohongiella	s__unclassified_g__Pseudohongiella	OTU4087	0	0	0	0	0	0	0	0	0	0	0	0	0	0	5	5
d__Bacteria	k__norank_d__Bacteria	p__Proteobacteria	c__Gammaproteobacteria	o__Pseudomonadales	f__Moraxellaceae	g__Acinetobacter	s__Acinetobacter_schindleri	OTU1982	0	0	0	4	3	0	0	0	0	1	0	5	0	0	0	13
d__Bacteria	k__norank_d__Bacteria	p__unclassified_k__norank_d__Bacteria	c__unclassified_k__norank_d__Bacteria	o__unclassified_k__norank_d__Bacteria	f__unclassified_k__norank_d__Bacteria	g__unclassified_k__norank_d__Bacteria	s__unclassified_k__norank_d__Bacteria	OTU3103	2	6	2	1	0	0	0	2	0	7	0	4	0	0	0	24
d__Bacteria	k__norank_d__Bacteria	p__Patescibacteria	c__Saccharimonadia	o__Saccharimonadales	f__norank_o__Saccharimonadales	g__norank_f__norank_o__Saccharimonadales	s__uncultured_bacterium_g__norank_f__norank_o__Saccharimonadales	OTU1477	63	0	3	17	0	1	1	3	2	0	1	0	0	0	0	91
d__Bacteria	k__norank_d__Bacteria	p__Chloroflexi	c__Anaerolineae	o__SJA-15	f__norank_o__SJA-15	g__norank_f__norank_o__SJA-15	s__uncultured_bacterium_g__norank_f__norank_o__SJA-15	OTU922	31	0	0	8	1	1	1	1	1	0	1	0	0	0	0	45
d__Bacteria	k__norank_d__Bacteria	p__WPS-2	c__norank_p__WPS-2	o__norank_c__norank_p__WPS-2	f__norank_o__norank_c__norank_p__WPS-2	g__norank_f__norank_o__norank_c__norank_p__WPS-2	s__metagenome_g__norank_f__norank_o__norank_c__norank_p__WPS-2	OTU1984	0	0	0	1	7	16	0	0	0	12	13	0	0	0	0	49
d__Bacteria	k__norank_d__Bacteria	p__Firmicutes	c__Clostridia	o__Oscillospirales	f__Oscillospiraceae	g__Colidextribacter	s__uncultured_Clostridia_bacterium_g__Colidextribacter	OTU6	0	0	0	1	0	0	0	0	1	0	0	1	0	0	0	3
d__Bacteria	k__norank_d__Bacteria	p__SAR324_cladeMarine_group_B	c__norank_p__SAR324_cladeMarine_group_B	o__norank_c__norank_p__SAR324_cladeMarine_group_B	f__norank_o__norank_c__norank_p__SAR324_cladeMarine_group_B	g__norank_f__norank_o__norank_c__norank_p__SAR324_cladeMarine_group_B	s__unclassified_g__norank_f__norank_o__norank_c__norank_p__SAR324_cladeMarine_group_B	OTU2668	0	0	1	0	0	0	0	0	1	0	0	0	0	0	0	2
d__Bacteria	k__norank_d__Bacteria	p__Fibrobacterota	c__Chitinivibrionia	o__Chitinivibrionales	f__Chitinivibrionaceae	g__possible_genus_03	s__unclassified_g__possible_genus_03	OTU4115	0	0	2	0	0	0	0	0	3	0	0	0	0	0	2	7
d__Bacteria	k__norank_d__Bacteria	p__Proteobacteria	c__Gammaproteobacteria	o__Burkholderiales	f__Methylophilaceae	g__MM2	s__uncultured_bacterium_g__MM2	OTU2952	0	2	20	0	0	0	0	12	52	0	0	0	1	1	1	89
d__Bacteria	k__norank_d__Bacteria	p__Proteobacteria	c__Gammaproteobacteria	o__Pseudomonadales	f__Moraxellaceae	g__unclassified_f__Moraxellaceae	s__unclassified_f__Moraxellaceae	OTU1523	0	0	0	0	7	0	0	0	0	0	1	1	0	0	0	9
d__Bacteria	k__norank_d__Bacteria	p__Bacteroidota	c__Bacteroidia	o__Bacteroidales	f__Prolixibacteraceae	g__BSV13	s__uncultured_bacterium_g__BSV13	OTU35	5	2	5	2	0	0	0	2	9	0	0	0	1	2	6	34
d__Bacteria	k__norank_d__Bacteria	p__Firmicutes	c__Clostridia	o__Clostridiales	f__Clostridiaceae	g__Clostridium_sensu_stricto_1	s__unclassified_g__Clostridium_sensu_stricto_1	OTU1461	23	7	24	3	13	18	47	11	10	3	8	2	0	0	0	169
d__Bacteria	k__norank_d__Bacteria	p__Planctomycetota	c__Planctomycetes	o__Gemmatales	f__Gemmataceae	g__norank_f__Gemmataceae	s__unclassified_g__norank_f__Gemmataceae	OTU2623	0	0	0	0	0	0	0	0	1	0	0	0	0	0	0	1
d__Bacteria	k__norank_d__Bacteria	p__Cyanobacteria	c__Cyanobacteriia	o__Cyanobacteriales	f__Xenococcaceae	g__Pleurocapsa_PCC-7319	s__uncultured_cyanobacterium_g__Pleurocapsa_PCC-7319	OTU59	2	0	0	0	0	0	1	0	0	0	0	0	0	0	0	3
d__Bacteria	k__norank_d__Bacteria	p__Proteobacteria	c__Gammaproteobacteria	o__Burkholderiales	f__Rhodocyclaceae	g__C39	s__uncultured_bacterium_g__C39	OTU2965	1	19	14	0	0	0	3	37	14	2	3	0	77	38	4	212
d__Bacteria	k__norank_d__Bacteria	p__Firmicutes	c__Bacilli	o__Mycoplasmatales	f__Mycoplasmataceae	g__Mycoplasma	s__unclassified_g__Mycoplasma	OTU1121	48	149	150	0	0	0	205	38	206	0	0	0	0	0	0	796
d__Bacteria	k__norank_d__Bacteria	p__Proteobacteria	c__Gammaproteobacteria	o__Steroidobacterales	f__Steroidobacteraceae	g__norank_f__Steroidobacteraceae	s__unclassified_g__norank_f__Steroidobacteraceae	OTU2500	0	0	0	0	0	0	0	1	1	0	0	0	0	0	0	2
d__Bacteria	k__norank_d__Bacteria	p__Cyanobacteria	c__Cyanobacteriia	o__Cyanobacteriales	f__Nostocaceae	g__Calothrix_PCC-6303	s__unclassified_g__Calothrix_PCC-6303	OTU3769	0	0	0	0	7	5	0	0	0	4	136	116	0	0	0	268
d__Bacteria	k__norank_d__Bacteria	p__Proteobacteria	c__Gammaproteobacteria	o__Burkholderiales	f__Rhodocyclaceae	g__Candidatus_Accumulibacter	s__uncultured_Candidatus_Accumulibacter_sp.	OTU2956	0	0	3	1	0	0	1	1	5	0	0	0	0	0	0	11
d__Bacteria	k__norank_d__Bacteria	p__Verrucomicrobiota	c__Chlamydiae	o__Chlamydiales	f__Chlamydiaceae	g__unclassified_f__Chlamydiaceae	s__unclassified_f__Chlamydiaceae	OTU3288	0	0	0	0	0	0	0	0	0	0	1	2	0	0	0	3
d__Bacteria	k__norank_d__Bacteria	p__Bdellovibrionota	c__Oligoflexia	o__Oligoflexales	f__norank_o__Oligoflexales	g__norank_f__norank_o__Oligoflexales	s__unclassified_g__norank_f__norank_o__Oligoflexales	OTU2780	0	1	0	1	0	0	0	0	1	1	0	0	0	0	0	4
d__Bacteria	k__norank_d__Bacteria	p__Actinobacteriota	c__Actinobacteria	o__PeM15	f__norank_o__PeM15	g__norank_f__norank_o__PeM15	s__uncultured_soil_bacterium_g__norank_f__norank_o__PeM15	OTU380	1719	244	309	109	184	177	668	208	446	14	251	70	0	0	0	4399
d__Bacteria	k__norank_d__Bacteria	p__Bacteroidota	c__Bacteroidia	o__Flavobacteriales	f__Flavobacteriaceae	g__Flavobacterium	s__unclassified_g__Flavobacterium	OTU3607	0	0	0	0	0	0	0	0	0	0	0	2	0	0	0	2
d__Bacteria	k__norank_d__Bacteria	p__Fusobacteriota	c__Fusobacteriia	o__Fusobacteriales	f__Fusobacteriaceae	g__Cetobacterium	s__uncultured_bacterium_g__Cetobacterium	OTU1579	5	4	10	4	11	12	9	3	9	1	7	1	0	0	0	76
d__Bacteria	k__norank_d__Bacteria	p__Proteobacteria	c__Gammaproteobacteria	o__Coxiellales	f__Coxiellaceae	g__Coxiella	s__unclassified_g__Coxiella	OTU1574	0	0	0	1	1	4	0	0	0	0	0	0	0	0	0	6
d__Bacteria	k__norank_d__Bacteria	p__Proteobacteria	c__Alphaproteobacteria	o__Sphingomonadales	f__Sphingomonadaceae	g__Sphingomonas	s__unclassified_g__Sphingomonas	OTU1228	2	0	4	78	13	19	3	2	5	11	89	37	2	0	1	266
d__Bacteria	k__norank_d__Bacteria	p__Verrucomicrobiota	c__Verrucomicrobiae	o__Verrucomicrobiales	f__Verrucomicrobiaceae	g__norank_f__Verrucomicrobiaceae	s__uncultured_verrucomicrobium_DEV009	OTU2799	0	0	0	0	4	2	0	0	1	0	1	2	0	0	0	10
d__Bacteria	k__norank_d__Bacteria	p__Actinobacteriota	c__Actinobacteria	o__Propionibacteriales	f__Propionibacteriaceae	g__Propioniciclava	s__uncultured_bacterium_g__Propioniciclava	OTU1675	0	0	0	0	13	0	1	0	0	0	7	1	0	0	0	22
d__Bacteria	k__norank_d__Bacteria	p__Bacteroidota	c__Bacteroidia	o__Chitinophagales	f__Chitinophagaceae	g__Ferruginibacter	s__metagenome_g__Ferruginibacter	OTU2898	0	8	2	1	0	0	10	11	88	17	9	21	0	0	0	167
d__Bacteria	k__norank_d__Bacteria	p__Patescibacteria	c__Berkelbacteria	o__norank_c__Berkelbacteria	f__norank_o__norank_c__Berkelbacteria	g__norank_f__norank_o__norank_c__Berkelbacteria	s__Candidatus_Berkelbacteria_bacterium_RIFOXYA2_FULL_43_10	OTU417	3	0	0	0	0	0	0	1	0	1	0	0	0	0	0	5
d__Bacteria	k__norank_d__Bacteria	p__Firmicutes	c__Clostridia	o__Clostridiales	f__Clostridiaceae	g__unclassified_f__Clostridiaceae	s__unclassified_f__Clostridiaceae	OTU229	2	2	3	0	0	1	8	1	0	0	5	1	0	0	0	23
d__Bacteria	k__norank_d__Bacteria	p__Actinobacteriota	c__Actinobacteria	o__Propionibacteriales	f__Propionibacteriaceae	g__Tessaracoccus	s__unclassified_g__Tessaracoccus	OTU2346	0	0	0	0	2	1	0	1	0	0	1	0	0	0	0	5
d__Bacteria	k__norank_d__Bacteria	p__Proteobacteria	c__Gammaproteobacteria	o__Coxiellales	f__Coxiellaceae	g__Coxiella	s__uncultured_bacterium_g__Coxiella	OTU478	2	0	0	0	1	1	0	0	0	0	1	0	0	0	0	5
d__Bacteria	k__norank_d__Bacteria	p__Actinobacteriota	c__Actinobacteria	o__Bifidobacteriales	f__Bifidobacteriaceae	g__Bifidobacterium	s__Bifidobacterium_minimum	OTU877	0	2	0	0	1	0	0	0	0	0	0	0	0	0	0	3
d__Bacteria	k__norank_d__Bacteria	p__Firmicutes	c__Clostridia	o__Lachnospirales	f__Lachnospiraceae	g__norank_f__Lachnospiraceae	s__unclassified_g__norank_f__Lachnospiraceae	OTU583	7	0	0	0	0	0	0	0	1	0	0	0	0	0	0	8
d__Bacteria	k__norank_d__Bacteria	p__Firmicutes	c__Bacilli	o__Paenibacillales	f__Paenibacillaceae	g__Paenibacillus	s__unclassified_g__Paenibacillus	OTU165	8	3	2	1	1	3	6	1	3	2	3	2	1	0	0	36
d__Bacteria	k__norank_d__Bacteria	p__Actinobacteriota	c__Acidimicrobiia	o__Microtrichales	f__Iamiaceae	g__Iamia	s__unclassified_g__Iamia	OTU2531	0	0	1	0	0	1	0	1	0	0	1	0	0	0	0	4
d__Bacteria	k__norank_d__Bacteria	p__Patescibacteria	c__Saccharimonadia	o__Saccharimonadales	f__Saccharimonadaceae	g__TM7a	s__uncultured_bacterium_g__TM7a	OTU103	1	0	0	0	0	0	0	0	2	1	1	0	0	0	0	5
d__Bacteria	k__norank_d__Bacteria	p__Chloroflexi	c__KD4-96	o__norank_c__KD4-96	f__norank_o__norank_c__KD4-96	g__norank_f__norank_o__norank_c__KD4-96	s__metagenome_g__norank_f__norank_o__norank_c__KD4-96	OTU1334	66	13	7	12	11	9	34	14	21	7	39	20	0	0	0	253
d__Bacteria	k__norank_d__Bacteria	p__Actinobacteriota	c__Thermoleophilia	o__Solirubrobacterales	f__Solirubrobacteraceae	g__Conexibacter	s__unclassified_g__Conexibacter	OTU2904	0	0	0	0	0	0	2	0	1	0	0	0	0	0	0	3
d__Bacteria	k__norank_d__Bacteria	p__Desulfobacterota	c__Syntrophia	o__Syntrophales	f__Syntrophaceae	g__Syntrophus	s__uncultured_Syntrophaceae_bacterium_g__Syntrophus	OTU233	2	0	0	2	0	0	0	0	2	1	2	0	0	0	0	9
d__Bacteria	k__norank_d__Bacteria	p__Actinobacteriota	c__Thermoleophilia	o__norank_c__Thermoleophilia	f__norank_o__norank_c__Thermoleophilia	g__norank_f__norank_o__norank_c__Thermoleophilia	s__uncultured_bacterium_g__norank_f__norank_o__norank_c__Thermoleophilia	OTU2312	3	0	2	0	0	4	1	0	0	0	3	1	0	0	0	14
d__Bacteria	k__norank_d__Bacteria	p__Firmicutes	c__Clostridia	o__Lachnospirales	f__Lachnospiraceae	g__Anaerocolumna	s__unclassified_g__Anaerocolumna	OTU3490	13	6	3	1	0	6	6	3	2	1	5	1	0	0	0	47
d__Bacteria	k__norank_d__Bacteria	p__Bacteroidota	c__Bacteroidia	o__Sphingobacteriales	f__NS11-12_marine_group	g__norank_f__NS11-12_marine_group	s__unclassified_g__norank_f__NS11-12_marine_group	OTU3860	0	0	0	0	0	0	0	0	0	0	0	0	2	0	1	3
d__Bacteria	k__norank_d__Bacteria	p__Proteobacteria	c__Gammaproteobacteria	o__Burkholderiales	f__SC-I-84	g__norank_f__SC-I-84	s__unclassified_g__norank_f__SC-I-84	OTU2932	2	0	0	0	0	1	2	0	0	0	0	1	0	0	0	6
d__Bacteria	k__norank_d__Bacteria	p__Firmicutes	c__Bacilli	o__Mycoplasmatales	f__Mycoplasmataceae	g__Mycoplasma	s__unclassified_g__Mycoplasma	OTU892	0	0	3	0	0	0	0	0	0	0	0	0	0	0	0	3
d__Bacteria	k__norank_d__Bacteria	p__Bdellovibrionota	c__Oligoflexia	o__0319-6G20	f__norank_o__0319-6G20	g__norank_f__norank_o__0319-6G20	s__unclassified_g__norank_f__norank_o__0319-6G20	OTU1704	0	0	0	2	0	2	0	0	0	0	5	0	0	0	1	10
d__Bacteria	k__norank_d__Bacteria	p__Verrucomicrobiota	c__Chlamydiae	o__Chlamydiales	f__Parachlamydiaceae	g__unclassified_f__Parachlamydiaceae	s__unclassified_f__Parachlamydiaceae	OTU3161	0	0	0	0	1	0	0	0	0	2	0	0	0	0	0	3
d__Bacteria	k__norank_d__Bacteria	p__Proteobacteria	c__Gammaproteobacteria	o__PLTA13	f__norank_o__PLTA13	g__norank_f__norank_o__PLTA13	s__unclassified_g__norank_f__norank_o__PLTA13	OTU3135	0	1	0	2	0	0	0	0	0	4	3	5	0	0	0	15
d__Bacteria	k__norank_d__Bacteria	p__Desulfobacterota	c__norank_p__Desulfobacterota	o__norank_c__norank_p__Desulfobacterota	f__norank_o__norank_c__norank_p__Desulfobacterota	g__norank_f__norank_o__norank_c__norank_p__Desulfobacterota	s__Myxococcales_bacterium_enrichment_culture_clone_11380	OTU3657	0	0	1	0	1	0	0	0	0	0	0	1	0	0	0	3
d__Bacteria	k__norank_d__Bacteria	p__Firmicutes	c__Limnochordia	o__norank_c__Limnochordia	f__norank_o__norank_c__Limnochordia	g__Hydrogenispora	s__uncultured_bacterium_g__Hydrogenispora	OTU27	3	0	1	1	1	0	2	1	0	0	0	0	0	0	0	9
d__Bacteria	k__norank_d__Bacteria	p__Actinobacteriota	c__Actinobacteria	o__Propionibacteriales	f__Nocardioidaceae	g__Nocardioides	s__Nocardioides_sp._g__Nocardioides	OTU2259	2	1	4	0	2	3	10	1	2	0	3	1	1	0	0	30
d__Bacteria	k__norank_d__Bacteria	p__Bacteroidota	c__Bacteroidia	o__Flavobacteriales	f__Weeksellaceae	g__Chryseobacterium	s__Chryseobacterium_greenlandense	OTU1188	0	0	0	24	0	0	0	0	0	22	1	2	0	1	0	50
d__Bacteria	k__norank_d__Bacteria	p__Firmicutes	c__Bacilli	o__Paenibacillales	f__Paenibacillaceae	g__Cohnella	s__unclassified_g__Cohnella	OTU3258	3	2	2	1	0	3	4	0	2	1	1	1	0	0	0	20
d__Bacteria	k__norank_d__Bacteria	p__Proteobacteria	c__Alphaproteobacteria	o__Rhizobiales	f__Xanthobacteraceae	g__Rhodopseudomonas	s__uncultured_bacterium_g__Rhodopseudomonas	OTU49	5	0	0	0	1	0	0	1	0	0	1	0	0	0	0	8
d__Bacteria	k__norank_d__Bacteria	p__Dependentiae	c__Babeliae	o__Babeliales	f__unclassified_o__Babeliales	g__unclassified_o__Babeliales	s__unclassified_o__Babeliales	OTU2410	0	0	0	0	0	0	0	1	0	0	0	0	0	0	0	1
d__Bacteria	k__norank_d__Bacteria	p__Nitrospirota	c__Nitrospiria	o__Nitrospirales	f__Nitrospiraceae	g__Nitrospira	s__unclassified_g__Nitrospira	OTU3034	1	2	0	13	0	4	0	1	1	31	4	37	0	0	20	114
d__Bacteria	k__norank_d__Bacteria	p__Bdellovibrionota	c__Bdellovibrionia	o__Bdellovibrionales	f__Bdellovibrionaceae	g__Bdellovibrio	s__Bdellovibrio_sp._oral_clone_CA006	OTU3564	0	0	0	0	1	0	1	1	0	2	3	1	0	0	1	10
d__Bacteria	k__norank_d__Bacteria	p__Proteobacteria	c__Gammaproteobacteria	o__Burkholderiales	f__Oxalobacteraceae	g__Undibacterium	s__unclassified_g__Undibacterium	OTU3480	0	0	0	0	1	0	0	0	0	1	3	0	0	0	0	5
d__Bacteria	k__norank_d__Bacteria	p__Bacteroidota	c__Bacteroidia	o__Chitinophagales	f__Chitinophagaceae	g__Cnuella	s__uncultured_bacterium_g__Cnuella	OTU3399	0	0	0	0	0	0	0	0	0	0	7	0	0	0	0	7
d__Bacteria	k__norank_d__Bacteria	p__Acidobacteriota	c__Thermoanaerobaculia	o__Thermoanaerobaculales	f__Thermoanaerobaculaceae	g__Subgroup_23	s__unclassified_g__Subgroup_23	OTU1863	2	0	1	0	0	0	0	0	0	0	0	1	0	0	0	4
d__Bacteria	k__norank_d__Bacteria	p__Acidobacteriota	c__Vicinamibacteria	o__Vicinamibacterales	f__norank_o__Vicinamibacterales	g__norank_f__norank_o__Vicinamibacterales	s__metagenome_g__norank_f__norank_o__Vicinamibacterales	OTU2559	0	2	0	0	0	0	1	1	0	11	3	2	2	0	1	23
d__Bacteria	k__norank_d__Bacteria	p__Firmicutes	c__Negativicutes	o__Veillonellales-Selenomonadales	f__Sporomusaceae	g__Sporomusa	s__Sporomusa_sphaeroides	OTU702	1	1	0	0	1	1	0	0	0	0	0	1	0	0	0	5
d__Bacteria	k__norank_d__Bacteria	p__Chloroflexi	c__Anaerolineae	o__norank_c__Anaerolineae	f__norank_o__norank_c__Anaerolineae	g__norank_f__norank_o__norank_c__Anaerolineae	s__uncultured_bacterium_g__norank_f__norank_o__norank_c__Anaerolineae	OTU1765	28	1	4	6	3	8	2	0	7	0	4	5	0	0	6	74
d__Bacteria	k__norank_d__Bacteria	p__Firmicutes	c__Clostridia	o__Lachnospirales	f__Lachnospiraceae	g__unclassified_f__Lachnospiraceae	s__unclassified_f__Lachnospiraceae	OTU189	1	0	0	0	0	0	0	0	0	0	0	0	0	0	0	1
d__Bacteria	k__norank_d__Bacteria	p__Firmicutes	c__norank_p__Firmicutes	o__norank_c__norank_p__Firmicutes	f__norank_o__norank_c__norank_p__Firmicutes	g__norank_f__norank_o__norank_c__norank_p__Firmicutes	s__unclassified_g__norank_f__norank_o__norank_c__norank_p__Firmicutes	OTU1702	0	0	0	0	0	2	0	0	0	0	0	0	0	0	0	2
d__Bacteria	k__norank_d__Bacteria	p__Actinobacteriota	c__Thermoleophilia	o__Solirubrobacterales	f__Solirubrobacteraceae	g__Parviterribacter	s__uncultured_bacterium_g__Parviterribacter	OTU3432	0	0	0	0	0	0	0	0	0	0	2	0	0	0	0	2
d__Bacteria	k__norank_d__Bacteria	p__Spirochaetota	c__Spirochaetia	o__Spirochaetales	f__Spirochaetaceae	g__unclassified_f__Spirochaetaceae	s__unclassified_f__Spirochaetaceae	OTU2281	0	0	0	0	0	0	4	1	0	0	0	0	0	0	0	5
d__Bacteria	k__norank_d__Bacteria	p__Proteobacteria	c__Gammaproteobacteria	o__Alteromonadales	f__Colwelliaceae	g__Thalassotalea	s__uncultured_bacterium_g__Thalassotalea	OTU4140	0	0	0	0	0	0	0	0	0	0	0	0	0	0	5	5
d__Bacteria	k__norank_d__Bacteria	p__Proteobacteria	c__Gammaproteobacteria	o__Xanthomonadales	f__Xanthomonadaceae	g__Lysobacter	s__unclassified_g__Lysobacter	OTU3370	0	0	0	0	0	0	0	0	0	0	9	10	0	0	0	19
d__Bacteria	k__norank_d__Bacteria	p__Chloroflexi	c__Gitt-GS-136	o__norank_c__Gitt-GS-136	f__norank_o__norank_c__Gitt-GS-136	g__norank_f__norank_o__norank_c__Gitt-GS-136	s__uncultured_bacterium_g__norank_f__norank_o__norank_c__Gitt-GS-136	OTU140	3	0	0	1	0	0	0	0	0	0	0	0	0	0	0	4
d__Bacteria	k__norank_d__Bacteria	p__Sva0485	c__norank_p__Sva0485	o__norank_c__norank_p__Sva0485	f__norank_o__norank_c__norank_p__Sva0485	g__norank_f__norank_o__norank_c__norank_p__Sva0485	s__bioreactor_metagenome_g__norank_f__norank_o__norank	OTU2429	0	0	0	1	0	0	0	1	0	0	0	0	0	0	0	2
d__Bacteria	k__norank_d__Bacteria	p__Proteobacteria	c__Alphaproteobacteria	o__Rickettsiales	f__SM2D12	g__norank_f__SM2D12	s__metagenome_g__norank_f__SM2D12	OTU3363	1	0	0	4	1	6	0	0	0	2	5	1	0	0	1	21
d__Bacteria	k__norank_d__Bacteria	p__Proteobacteria	c__Alphaproteobacteria	o__Paracaedibacterales	f__Paracaedibacteraceae	g__Candidatus_Paracaedibacter	s__metagenome_g__Candidatus_Paracaedibacter	OTU3362	0	0	0	4	8	5	0	0	0	2	17	2	0	0	0	38
d__Bacteria	k__norank_d__Bacteria	p__Chloroflexi	c__Anaerolineae	o__Caldilineales	f__Caldilineaceae	g__norank_f__Caldilineaceae	s__uncultured_bacterium_g__norank_f__Caldilineaceae	OTU3257	0	0	0	0	0	0	0	0	0	1	0	0	0	0	0	1
d__Bacteria	k__norank_d__Bacteria	p__Firmicutes	c__Clostridia	o__Oscillospirales	f__Oscillospiraceae	g__Papillibacter	s__uncultured_Firmicutes_bacterium_g__Papillibacter	OTU175	3	0	0	1	0	0	2	0	0	0	0	0	0	0	0	6
d__Bacteria	k__norank_d__Bacteria	p__Firmicutes	c__Bacilli	o__unclassified_c__Bacilli	f__unclassified_c__Bacilli	g__unclassified_c__Bacilli	s__unclassified_c__Bacilli	OTU775	3	1	0	0	0	0	1	0	1	0	0	0	1	0	0	7
d__Bacteria	k__norank_d__Bacteria	p__Verrucomicrobiota	c__Chlamydiae	o__Chlamydiales	f__Parachlamydiaceae	g__Neochlamydia	s__uncultured_bacterium_g__Neochlamydia	OTU3725	1	0	0	0	0	0	0	0	0	0	0	1	0	0	0	2
d__Bacteria	k__norank_d__Bacteria	p__WS4	c__norank_p__WS4	o__norank_c__norank_p__WS4	f__norank_o__norank_c__norank_p__WS4	g__norank_f__norank_o__norank_c__norank_p__WS4	s__uncultured_bacterium_g__norank_f__norank_o__norank_c__norank_p__WS4	OTU1118	0	0	1	0	0	1	0	0	0	0	0	1	0	0	0	3
d__Bacteria	k__norank_d__Bacteria	p__Proteobacteria	c__Alphaproteobacteria	o__unclassified_c__Alphaproteobacteria	f__unclassified_c__Alphaproteobacteria	g__unclassified_c__Alphaproteobacteria	s__unclassified_c__Alphaproteobacteria	OTU3423	0	0	0	0	0	1	0	0	0	0	1	0	0	0	0	2
d__Bacteria	k__norank_d__Bacteria	p__Firmicutes	c__Clostridia	o__Peptostreptococcales-Tissierellales	f__Sedimentibacteraceae	g__Sedimentibacter	s__unclassified_g__Sedimentibacter	OTU1106	2	0	2	0	0	1	1	0	0	0	0	1	0	0	0	7
d__Bacteria	k__norank_d__Bacteria	p__Firmicutes	c__Bacilli	o__Bacillales	f__Bacillaceae	g__Bacillus	s__Bacillus_niacini_g__Bacillus	OTU1770	19	6	28	21	6	14	39	10	21	1	8	9	0	1	1	184
d__Bacteria	k__norank_d__Bacteria	p__Actinobacteriota	c__Actinobacteria	o__Propionibacteriales	f__Propionibacteriaceae	g__Propionicimonas	s__metagenome_g__Propionicimonas	OTU3348	7	4	1	1	4	1	1	2	2	0	5	0	0	1	2	31
d__Bacteria	k__norank_d__Bacteria	p__Chloroflexi	c__Anaerolineae	o__Anaerolineales	f__Anaerolineaceae	g__norank_f__Anaerolineaceae	s__uncultured_Chloroflexi_bacterium_g__norank_f__Anaerolineaceae	OTU64	1	0	0	0	0	0	0	0	0	0	0	0	0	0	0	1
d__Bacteria	k__norank_d__Bacteria	p__Proteobacteria	c__Alphaproteobacteria	o__Holosporales	f__Holosporaceae	g__norank_f__Holosporaceae	s__uncultured_bacterium_g__norank_f__Holosporaceae	OTU1527	0	0	3	0	5	3	1	0	0	4	7	1	0	0	0	24
d__Bacteria	k__norank_d__Bacteria	p__Chloroflexi	c__Anaerolineae	o__SBR1031	f__A4b	g__norank_f__A4b	s__uncultured_bacterium_g__norank_f__A4b	OTU457	33	0	0	3	0	1	0	3	5	1	2	2	0	0	0	50
d__Bacteria	k__norank_d__Bacteria	p__Proteobacteria	c__Gammaproteobacteria	o__Burkholderiales	f__Burkholderiaceae	g__Polynucleobacter	s__Polynucleobacter_cosmopolitanus	OTU3990	0	0	0	0	0	0	0	0	0	0	1	0	146	81	62	290
d__Bacteria	k__norank_d__Bacteria	p__Patescibacteria	c__Saccharimonadia	o__Saccharimonadales	f__norank_o__Saccharimonadales	g__norank_f__norank_o__Saccharimonadales	s__uncultured_bacterium_g__norank_f__norank_o__Saccharimonadales	OTU3043	0	0	0	0	0	0	0	0	0	2	0	1	0	0	0	3
d__Bacteria	k__norank_d__Bacteria	p__Proteobacteria	c__Gammaproteobacteria	o__Pseudomonadales	f__Pseudomonadaceae	g__Azotobacter	s__unclassified_g__Azotobacter	OTU2549	3	0	2	0	1	4	1	2	2	0	0	2	0	0	0	17
d__Bacteria	k__norank_d__Bacteria	p__Proteobacteria	c__Gammaproteobacteria	o__Methylococcales	f__Methylococcaceae	g__norank_f__Methylococcaceae	s__uncultured_Methylocaldum_sp._g__norank	OTU3965	1	107	151	0	6	13	11	146	196	3	10	0	42	89	98	873
d__Bacteria	k__norank_d__Bacteria	p__Bdellovibrionota	c__Oligoflexia	o__0319-6G20	f__norank_o__0319-6G20	g__norank_f__norank_o__0319-6G20	s__uncultured_delta_proteobacterium_g__norank_f__norank_o__0319-6G20	OTU298	4	0	0	1	0	0	0	1	0	0	0	0	0	0	0	6
d__Bacteria	k__norank_d__Bacteria	p__Bacteroidota	c__Bacteroidia	o__Chitinophagales	f__Saprospiraceae	g__Phaeodactylibacter	s__uncultured_bacterium_g__Phaeodactylibacter	OTU3253	0	0	0	0	0	0	0	0	0	5	0	1	0	0	0	6
d__Bacteria	k__norank_d__Bacteria	p__Chloroflexi	c__KD4-96	o__norank_c__KD4-96	f__norank_o__norank_c__KD4-96	g__norank_f__norank_o__norank_c__KD4-96	s__unclassified_g__norank_f__norank_o__norank_c__KD4-96	OTU845	327	22	21	30	23	26	63	23	65	7	38	17	0	0	0	662
d__Bacteria	k__norank_d__Bacteria	p__Proteobacteria	c__Alphaproteobacteria	o__Thalassobaculales	f__norank_o__Thalassobaculales	g__norank_f__norank_o__Thalassobaculales	s__uncultured_bacterium_g__norank_f__norank_o__Thalassobaculales	OTU1040	0	0	1	0	0	1	0	0	0	0	1	0	0	0	0	3
d__Bacteria	k__norank_d__Bacteria	p__Actinobacteriota	c__Thermoleophilia	o__Solirubrobacterales	f__67-14	g__norank_f__67-14	s__unclassified_g__norank_f__67-14	OTU3402	0	0	2	0	0	0	0	0	0	0	1	0	0	0	0	3
d__Bacteria	k__norank_d__Bacteria	p__Proteobacteria	c__Gammaproteobacteria	o__Legionellales	f__Legionellaceae	g__Legionella	s__unclassified_g__Legionella	OTU760	0	2	0	0	0	0	0	0	0	0	0	0	0	0	0	2
d__Bacteria	k__norank_d__Bacteria	p__Patescibacteria	c__Saccharimonadia	o__Saccharimonadales	f__Saccharimonadaceae	g__TM7a	s__uncultured_bacterium_g__TM7a	OTU322	1	0	0	0	0	0	2	1	0	0	0	0	0	0	0	4
d__Bacteria	k__norank_d__Bacteria	p__unclassified_k__norank_d__Bacteria	c__unclassified_k__norank_d__Bacteria	o__unclassified_k__norank_d__Bacteria	f__unclassified_k__norank_d__Bacteria	g__unclassified_k__norank_d__Bacteria	s__unclassified_k__norank_d__Bacteria	OTU2506	3	0	0	0	0	0	0	0	0	0	0	0	0	0	0	3
d__Bacteria	k__norank_d__Bacteria	p__Proteobacteria	c__Gammaproteobacteria	o__Burkholderiales	f__Comamonadaceae	g__Limnohabitans	s__Limnohabitans_sp._103DPR2	OTU3967	0	0	1	0	0	0	0	1	0	0	2	0	1125	467	586	2182
d__Bacteria	k__norank_d__Bacteria	p__Cyanobacteria	c__Sericytochromatia	o__norank_c__Sericytochromatia	f__norank_o__norank_c__Sericytochromatia	g__norank_f__norank_o__norank_c__Sericytochromatia	s__uncultured_cyanobacterium_g__norank_f__norank_o__norank_c__Sericytochromatia	OTU2318	1	0	2	0	2	1	0	0	0	0	1	0	0	0	0	7
d__Bacteria	k__norank_d__Bacteria	p__Actinobacteriota	c__Thermoleophilia	o__Gaiellales	f__norank_o__Gaiellales	g__norank_f__norank_o__Gaiellales	s__unclassified_g__norank_f__norank_o__Gaiellales	OTU3027	0	0	0	1	0	0	1	0	0	1	0	0	0	0	0	3
d__Bacteria	k__norank_d__Bacteria	p__Desulfobacterota	c__Syntrophorhabdia	o__Syntrophorhabdales	f__Syntrophorhabdaceae	g__Syntrophorhabdus	s__uncultured_bacterium_TA09	OTU4162	5	2	2	5	1	1	2	3	5	1	1	3	0	1	31	63
d__Bacteria	k__norank_d__Bacteria	p__Proteobacteria	c__Alphaproteobacteria	o__Rhizobiales	f__Beijerinckiaceae	g__Methylobacterium-Methylorubrum	s__unclassified_g__Methylobacterium-Methylorubrum	OTU1272	2	0	0	3	5	6	3	1	1	1	3	1	0	0	0	26
d__Bacteria	k__norank_d__Bacteria	p__Proteobacteria	c__Alphaproteobacteria	o__Rhizobiales	f__Rhizobiales_Incertae_Sedis	g__Bauldia	s__uncultured_bacterium_g__Bauldia	OTU496	3	1	0	1	0	0	2	0	0	0	2	0	0	0	0	9
d__Bacteria	k__norank_d__Bacteria	p__Chloroflexi	c__Anaerolineae	o__SJA-15	f__norank_o__SJA-15	g__norank_f__norank_o__SJA-15	s__uncultured_bacterium_g__norank_f__norank_o__SJA-15	OTU451	100	8	10	10	3	13	23	2	28	0	13	15	0	0	0	225
d__Bacteria	k__norank_d__Bacteria	p__Proteobacteria	c__Gammaproteobacteria	o__Diplorickettsiales	f__Diplorickettsiaceae	g__Aquicella	s__uncultured_gamma_proteobacterium_g__Aquicella	OTU994	0	0	3	0	0	1	1	0	0	0	0	1	0	0	0	6
d__Bacteria	k__norank_d__Bacteria	p__Cyanobacteria	c__Cyanobacteriia	o__Cyanobacteriales	f__Coleofasciculaceae	g__Symplocastrum_CPER-KK1	s__unclassified_g__Symplocastrum_CPER-KK1	OTU3542	0	0	0	0	0	0	0	0	0	0	15	21	0	0	0	36
d__Bacteria	k__norank_d__Bacteria	p__Proteobacteria	c__Gammaproteobacteria	o__Cellvibrionales	f__Spongiibacteraceae	g__BD1-7_clade	s__metagenome_g__BD1-7_clade	OTU2942	0	0	6	0	0	1	0	9	94	0	0	0	1	1	8	120
d__Bacteria	k__norank_d__Bacteria	p__Proteobacteria	c__Gammaproteobacteria	o__Burkholderiales	f__Comamonadaceae	g__unclassified_f__Comamonadaceae	s__unclassified_f__Comamonadaceae	OTU726	1	0	0	4	8	1	0	0	0	3	0	0	1	0	0	18
d__Bacteria	k__norank_d__Bacteria	p__Proteobacteria	c__Gammaproteobacteria	o__Gammaproteobacteria_Incertae_Sedis	f__unclassified_o__Gammaproteobacteria_Incertae_Sedis	g__Acidibacter	s__unclassified_g__Acidibacter	OTU3098	0	0	0	0	0	1	0	0	0	6	6	5	0	0	0	18
d__Bacteria	k__norank_d__Bacteria	p__Bacteroidota	c__Bacteroidia	o__Chitinophagales	f__Saprospiraceae	g__norank_f__Saprospiraceae	s__uncultured_bacterium_g__norank_f__Saprospiraceae	OTU3631	0	0	0	0	0	0	0	0	0	13	0	5	0	0	0	18
d__Bacteria	k__norank_d__Bacteria	p__Actinobacteriota	c__Actinobacteria	o__Micromonosporales	f__Micromonosporaceae	g__norank_f__Micromonosporaceae	s__uncultured_bacterium_g__norank_f__Micromonosporaceae	OTU3551	0	0	0	0	1	0	0	0	0	0	6	0	0	0	0	7
d__Bacteria	k__norank_d__Bacteria	p__Proteobacteria	c__Alphaproteobacteria	o__Rhodospirillales	f__norank_o__Rhodospirillales	g__norank_f__norank_o__Rhodospirillales	s__unclassified_g__norank_f__norank_o__Rhodospirillales	OTU4157	0	0	0	0	0	1	0	0	0	0	0	3	0	0	1	5
d__Bacteria	k__norank_d__Bacteria	p__Actinobacteriota	c__Thermoleophilia	o__Solirubrobacterales	f__67-14	g__norank_f__67-14	s__unclassified_g__norank_f__67-14	OTU1489	1	1	1	0	1	1	1	0	1	1	2	2	0	0	0	12
d__Bacteria	k__norank_d__Bacteria	p__Cyanobacteria	c__Cyanobacteriia	o__Cyanobacteriales	f__Nostocaceae	g__Sphaerospermopsis_BCCUSP55	s__Sphaerospermopsis_kisseleviana_NIES-73	OTU1301	0	0	0	7	0	0	0	0	0	0	0	0	0	0	0	7
d__Bacteria	k__norank_d__Bacteria	p__Proteobacteria	c__Gammaproteobacteria	o__Oceanospirillales	f__Alcanivoracaceae1	g__Alcanivorax	s__uncultured_gamma_proteobacterium_g__Alcanivorax	OTU4110	0	0	0	0	0	0	0	0	0	0	0	0	0	0	3	3
d__Bacteria	k__norank_d__Bacteria	p__Proteobacteria	c__Gammaproteobacteria	o__Burkholderiales	f__Sutterellaceae	g__AAP99	s__unclassified_g__AAP99	OTU36	1	6	0	0	0	0	0	0	0	0	0	1	0	0	0	8
d__Bacteria	k__norank_d__Bacteria	p__Desulfobacterota	c__Syntrophobacteria	o__Syntrophobacterales	f__Syntrophobacteraceae	g__Desulfovirga	s__unclassified_g__Desulfovirga	OTU2040	1	0	0	0	0	1	0	0	0	0	0	0	0	0	0	2
d__Bacteria	k__norank_d__Bacteria	p__Proteobacteria	c__Alphaproteobacteria	o__unclassified_c__Alphaproteobacteria	f__unclassified_c__Alphaproteobacteria	g__unclassified_c__Alphaproteobacteria	s__unclassified_c__Alphaproteobacteria	OTU2866	0	4	0	0	0	0	0	1	0	0	0	0	0	0	0	5
d__Bacteria	k__norank_d__Bacteria	p__Bacteroidota	c__Bacteroidia	o__Flavobacteriales	f__Weeksellaceae	g__Chryseobacterium	s__unclassified_g__Chryseobacterium	OTU1281	0	0	0	3	2	1	0	1	0	5	2	2	0	0	0	16
d__Bacteria	k__norank_d__Bacteria	p__Patescibacteria	c__Parcubacteria	o__Candidatus_Kaiserbacteria	f__norank_o__Candidatus_Kaiserbacteria	g__norank_f__norank_o__Candidatus_Kaiserbacteria	s__uncultured_bacterium_g__norank_f__norank_o__Candidatus_Kaiserbacteria	OTU3007	0	0	0	1	0	0	0	0	0	1	0	0	0	0	0	2
d__Bacteria	k__norank_d__Bacteria	p__Bacteroidota	c__Bacteroidia	o__Flavobacteriales	f__Flavobacteriaceae	g__Flavobacterium	s__Flavobacterium_sp._g__Flavobacterium	OTU1683	0	0	0	0	6	0	0	0	0	0	1	0	0	0	0	7
d__Bacteria	k__norank_d__Bacteria	p__Proteobacteria	c__Gammaproteobacteria	o__Methylococcales	f__Methylococcaceae	g__unclassified_f__Methylococcaceae	s__unclassified_f__Methylococcaceae	OTU2347	6	0	0	0	0	0	0	1	0	0	0	0	0	0	0	7
d__Bacteria	k__norank_d__Bacteria	p__Firmicutes	c__Bacilli	o__Bacillales	f__Planococcaceae	g__Jeotgalibacillus	s__Jeotgalibacillus_campisalis	OTU1973	1	0	1	0	1	1	0	0	0	0	0	4	0	0	0	8
d__Bacteria	k__norank_d__Bacteria	p__Firmicutes	c__Clostridia	o__Peptostreptococcales-Tissierellales	f__norank_o__Peptostreptococcales-Tissierellales	g__Anaerosalibacter	s__unclassified_g__Anaerosalibacter	OTU278	2	0	0	0	0	0	0	0	0	0	0	0	0	0	0	2
d__Bacteria	k__norank_d__Bacteria	p__Bacteroidota	c__Bacteroidia	o__Bacteroidales	f__Bacteroidetes_vadinHA17	g__norank_f__Bacteroidetes_vadinHA17	s__unclassified_g__norank_f__Bacteroidetes_vadinHA17	OTU2750	1	1	0	0	1	0	0	2	4	0	0	0	0	0	0	9
d__Bacteria	k__norank_d__Bacteria	p__Proteobacteria	c__Alphaproteobacteria	o__Micavibrionales	f__norank_o__Micavibrionales	g__norank_f__norank_o__Micavibrionales	s__unclassified_g__norank_f__norank_o__Micavibrionales	OTU3789	0	0	0	0	0	0	0	0	0	3	2	4	0	0	0	9
d__Bacteria	k__norank_d__Bacteria	p__Verrucomicrobiota	c__Chlamydiae	o__Chlamydiales	f__Parachlamydiaceae	g__unclassified_f__Parachlamydiaceae	s__unclassified_f__Parachlamydiaceae	OTU2561	2	0	0	0	0	0	0	0	0	0	0	1	0	0	0	3
d__Bacteria	k__norank_d__Bacteria	p__Proteobacteria	c__Alphaproteobacteria	o__Rhizobiales	f__Hyphomicrobiaceae	g__Hyphomicrobium	s__unclassified_g__Hyphomicrobium	OTU1365	38	23	22	28	194	76	64	11	23	23	67	48	0	0	0	617
d__Bacteria	k__norank_d__Bacteria	p__Acidobacteriota	c__Blastocatellia	o__Blastocatellales	f__Blastocatellaceae	g__norank_f__Blastocatellaceae	s__uncultured_Acidobacteria_bacterium_g__norank_f__Blastocatellaceae	OTU3721	0	0	0	1	3	0	0	0	0	3	0	1	0	0	0	8
d__Bacteria	k__norank_d__Bacteria	p__Firmicutes	c__Desulfotomaculia	o__Desulfotomaculales	f__norank_o__Desulfotomaculales	g__Desulfotomaculum	s__Desulfotomaculum_reducens_MI-1	OTU1072	1	0	1	0	0	0	0	0	0	0	0	0	0	0	0	2
d__Bacteria	k__norank_d__Bacteria	p__Proteobacteria	c__Gammaproteobacteria	o__Coxiellales	f__Coxiellaceae	g__Coxiella	s__uncultured_bacterium_g__Coxiella	OTU2286	1	0	0	0	1	1	2	0	0	0	0	0	0	0	0	5
d__Bacteria	k__norank_d__Bacteria	p__Actinobacteriota	c__Actinobacteria	o__Propionibacteriales	f__Nocardioidaceae	g__Nocardioides	s__unclassified_g__Nocardioides	OTU1390	6	6	10	22	8	10	12	5	4	5	9	4	2	0	6	109
d__Bacteria	k__norank_d__Bacteria	p__Cyanobacteria	c__Vampirivibrionia	o__Vampirovibrionales	f__norank_o__Vampirovibrionales	g__norank_f__norank_o__Vampirovibrionales	s__uncultured_bacterium_g__norank_f__norank_o__Vampirovibrionales	OTU3125	0	0	0	0	0	0	0	0	0	3	0	0	0	0	0	3
d__Bacteria	k__norank_d__Bacteria	p__Bacteroidota	c__Bacteroidia	o__Sphingobacteriales	f__env.OPS_17	g__norank_f__env.OPS_17	s__uncultured_bacterium_g__norank_f__env.OPS_17	OTU2674	0	0	0	0	0	0	0	0	2	0	0	0	0	0	5	7
d__Bacteria	k__norank_d__Bacteria	p__unclassified_k__norank_d__Bacteria	c__unclassified_k__norank_d__Bacteria	o__unclassified_k__norank_d__Bacteria	f__unclassified_k__norank_d__Bacteria	g__unclassified_k__norank_d__Bacteria	s__unclassified_k__norank_d__Bacteria	OTU2212	0	0	3	0	0	0	2	0	10	0	0	0	0	0	0	15
d__Bacteria	k__norank_d__Bacteria	p__Verrucomicrobiota	c__Kiritimatiellae	o__WCHB1-41	f__norank_o__WCHB1-41	g__norank_f__norank_o__WCHB1-41	s__unclassified_g__norank_f__norank_o__WCHB1-41	OTU203	1	0	0	0	0	0	0	0	0	0	0	0	0	0	0	1
d__Bacteria	k__norank_d__Bacteria	p__Proteobacteria	c__Alphaproteobacteria	o__Rhodobacterales	f__Rhodobacteraceae	g__Rubellimicrobium	s__uncultured_bacterium_g__Rubellimicrobium	OTU3759	0	0	0	0	0	2	0	0	0	0	2	8	0	0	0	12
d__Bacteria	k__norank_d__Bacteria	p__Proteobacteria	c__Alphaproteobacteria	o__Caulobacterales	f__Hyphomonadaceae	g__SWB02	s__uncultured_bacterium_g__SWB02	OTU1298	0	2	0	10	0	0	2	0	0	13	1	6	0	0	0	34
d__Bacteria	k__norank_d__Bacteria	p__Cyanobacteria	c__Sericytochromatia	o__norank_c__Sericytochromatia	f__norank_o__norank_c__Sericytochromatia	g__norank_f__norank_o__norank_c__Sericytochromatia	s__uncultured_bacterium_g__norank_f__norank_o__norank_c__Sericytochromatia	OTU1536	0	0	0	0	1	1	0	0	0	0	1	1	0	0	0	4
d__Bacteria	k__norank_d__Bacteria	p__Acidobacteriota	c__Vicinamibacteria	o__Subgroup_17	f__norank_o__Subgroup_17	g__norank_f__norank_o__Subgroup_17	s__unclassified_g__norank_f__norank_o__Subgroup_17	OTU213	1	0	0	0	0	0	0	0	0	0	1	0	0	0	0	2
d__Bacteria	k__norank_d__Bacteria	p__Actinobacteriota	c__Acidimicrobiia	o__Microtrichales	f__norank_o__Microtrichales	g__norank_f__norank_o__Microtrichales	s__metagenome_g__norank_f__norank_o__Microtrichales	OTU1133	72	40	98	14	30	45	89	36	68	13	58	43	44	9	20	679
d__Bacteria	k__norank_d__Bacteria	p__Chloroflexi	c__Anaerolineae	o__SJA-15	f__norank_o__SJA-15	g__norank_f__norank_o__SJA-15	s__uncultured_bacterium_g__norank_f__norank_o__SJA-15	OTU1953	34	7	5	3	8	11	8	4	6	1	12	4	0	0	2	105
d__Bacteria	k__norank_d__Bacteria	p__Planctomycetota	c__Planctomycetes	o__norank_c__Planctomycetes	f__norank_o__norank_c__Planctomycetes	g__norank_f__norank_o__norank_c__Planctomycetes	s__unclassified_g__norank_f__norank_o__norank_c__Planctomycetes	OTU384	1	0	0	0	0	0	0	0	0	0	0	0	0	0	0	1
d__Bacteria	k__norank_d__Bacteria	p__Firmicutes	c__Clostridia	o__Clostridiales	f__Clostridiaceae	g__Clostridium_sensu_stricto_13	s__uncultured_Clostridium_sp._g__Clostridium_sensu_stricto_13	OTU306	2	1	0	0	0	1	0	0	0	0	1	0	0	0	0	5
d__Bacteria	k__norank_d__Bacteria	p__Proteobacteria	c__Gammaproteobacteria	o__Burkholderiales	f__Nitrosomonadaceae	g__Nitrosomonas	s__metagenome_g__Nitrosomonas	OTU1714	0	1	16	2	0	31	0	8	5	11	2	24	5	3	4	112
d__Bacteria	k__norank_d__Bacteria	p__Dependentiae	c__Babeliae	o__Babeliales	f__Vermiphilaceae	g__norank_f__Vermiphilaceae	s__uncultured_bacterium_g__norank_f__Vermiphilaceae	OTU2083	0	0	0	1	0	0	1	0	0	0	0	0	0	0	0	2
d__Bacteria	k__norank_d__Bacteria	p__Actinobacteriota	c__Actinobacteria	o__Micrococcales	f__Jonesiaceae	g__Jonesia	s__unclassified_g__Jonesia	OTU3185	1	0	0	0	0	0	0	0	0	4	0	0	0	0	0	5
d__Bacteria	k__norank_d__Bacteria	p__Armatimonadota	c__Fimbriimonadia	o__Fimbriimonadales	f__Fimbriimonadaceae	g__norank_f__Fimbriimonadaceae	s__uncultured_Armatimonadetes_bacterium_g__norank_f__Fimbriimonadaceae	OTU3320	0	0	0	0	0	1	0	0	0	1	1	4	0	0	0	7
d__Bacteria	k__norank_d__Bacteria	p__Firmicutes	c__Clostridia	o__Lachnospirales	f__Lachnospiraceae	g__Anaerostignum	s__Anaerotignum_propionicum_DSM_1682	OTU418	4	0	0	0	0	1	1	0	0	0	0	1	0	0	0	7
d__Bacteria	k__norank_d__Bacteria	p__Proteobacteria	c__Alphaproteobacteria	o__Acetobacterales	f__Acetobacteraceae	g__Roseomonas	s__uncultured_Roseomonas_sp._g__Roseomonas	OTU1524	10	18	15	12	114	29	29	18	13	11	23	7	0	0	1	300
d__Bacteria	k__norank_d__Bacteria	p__Acidobacteriota	c__Vicinamibacteria	o__Vicinamibacterales	f__Vicinamibacteraceae	g__Luteitalea	s__uncultured_bacterium_g__Luteitalea	OTU11	3	0	0	0	0	0	0	0	0	1	0	0	0	0	0	4
d__Bacteria	k__norank_d__Bacteria	p__Nitrospirota	c__Thermodesulfovibrionia	o__norank_c__Thermodesulfovibrionia	f__norank_o__norank_c__Thermodesulfovibrionia	g__norank_f__norank_o__norank_c__Thermodesulfovibrionia	s__uncultured_bacterium_g__norank_f__norank_o__norank_c__Thermodesulfovibrionia	OTU348	2	0	1	1	0	0	3	0	2	2	1	1	0	0	0	13
d__Bacteria	k__norank_d__Bacteria	p__Armatimonadota	c__norank_p__Armatimonadota	o__norank_c__norank_p__Armatimonadota	f__norank_o__norank_c__norank_p__Armatimonadota	g__norank_f__norank_o__norank_c__norank_p__Armatimonadota	s__unclassified_g__norank_f__norank_o__norank_c__norank_p__Armatimonadota	OTU2739	0	0	0	0	0	1	0	0	1	0	0	0	0	0	0	2
d__Bacteria	k__norank_d__Bacteria	p__Actinobacteriota	c__Actinobacteria	o__Frankiales	f__Sporichthyaceae	g__hgcI_clade	s__uncultured_bacterium_g__hgcI_clade	OTU3884	0	0	0	0	0	0	0	0	0	1	0	0	127	18	3	149
d__Bacteria	k__norank_d__Bacteria	p__Synergistota	c__Synergistia	o__Synergistales	f__Synergistaceae	g__unclassified_f__Synergistaceae	s__unclassified_f__Synergistaceae	OTU4004	0	0	0	0	7	1	0	7	0	0	3	0	0	8	0	26
d__Bacteria	k__norank_d__Bacteria	p__Proteobacteria	c__Gammaproteobacteria	o__Burkholderiales	f__Sutterellaceae	g__AAP99	s__metagenome_g__AAP99	OTU3235	0	0	0	3	0	0	0	0	0	14	3	2	0	0	0	22
d__Bacteria	k__norank_d__Bacteria	p__Verrucomicrobiota	c__Verrucomicrobiae	o__Chthoniobacterales	f__Chthoniobacteraceae	g__unclassified_f__Chthoniobacteraceae	s__unclassified_f__Chthoniobacteraceae	OTU293	3	0	0	0	0	0	0	0	0	0	0	0	0	0	0	3
d__Bacteria	k__norank_d__Bacteria	p__Proteobacteria	c__Alphaproteobacteria	o__norank_c__Alphaproteobacteria	f__norank_o__norank_c__Alphaproteobacteria	g__norank_f__norank_o__norank_c__Alphaproteobacteria	s__uncultured_Acetobacteraceae_bacterium_g__norank_f__norank	OTU513	2	1	0	1	0	1	2	0	0	0	1	0	0	0	0	8
d__Bacteria	k__norank_d__Bacteria	p__Firmicutes	c__Bacilli	o__unclassified_c__Bacilli	f__unclassified_c__Bacilli	g__unclassified_c__Bacilli	s__unclassified_c__Bacilli	OTU822	0	0	2	0	0	0	2	0	2	0	0	0	0	0	0	6
d__Bacteria	k__norank_d__Bacteria	p__unclassified_k__norank_d__Bacteria	c__unclassified_k__norank_d__Bacteria	o__unclassified_k__norank_d__Bacteria	f__unclassified_k__norank_d__Bacteria	g__unclassified_k__norank_d__Bacteria	s__unclassified_k__norank_d__Bacteria	OTU2206	0	0	1	0	0	0	0	1	0	0	0	0	0	0	0	2
d__Bacteria	k__norank_d__Bacteria	p__Bacteroidota	c__Bacteroidia	o__Flavobacteriales	f__Flavobacteriaceae	g__unclassified_f__Flavobacteriaceae	s__unclassified_f__Flavobacteriaceae	OTU1386	0	0	0	1	0	0	0	0	0	1	3	0	0	0	0	5
d__Bacteria	k__norank_d__Bacteria	p__Verrucomicrobiota	c__Chlamydiae	o__Chlamydiales	f__cvE6	g__norank_f__cvE6	s__unclassified_g__norank_f__cvE6	OTU1908	0	0	0	0	0	0	2	0	1	1	3	0	0	0	0	7
d__Bacteria	k__norank_d__Bacteria	p__Proteobacteria	c__Gammaproteobacteria	o__Burkholderiales	f__Rhodocyclaceae	g__Sulfuritalea	s__unclassified_g__Sulfuritalea	OTU2940	0	7	7	0	1	0	2	11	68	7	2	0	1	0	0	106
d__Bacteria	k__norank_d__Bacteria	p__Bacteroidota	c__Bacteroidia	o__Bacteroidales	f__Rikenellaceae	g__Alistipes	s__Alistipes_obesi	OTU4034	0	0	0	0	0	0	0	0	0	0	0	0	0	2	0	2
d__Bacteria	k__norank_d__Bacteria	p__RCP2-54	c__norank_p__RCP2-54	o__norank_c__norank_p__RCP2-54	f__norank_o__norank_c__norank_p__RCP2-54	g__norank_f__norank_o__norank_c__norank_p__RCP2-54	s__unclassified_g__norank_f__norank_o__norank_c__norank_p__RCP2-54	OTU264	4	2	0	2	0	0	2	2	0	1	2	0	0	0	0	15
d__Bacteria	k__norank_d__Bacteria	p__Spirochaetota	c__Brevinematia	o__Brevinematales	f__Brevinemataceae	g__Brevinema	s__unclassified_g__Brevinema	OTU2596	0	0	0	0	0	0	0	0	3	0	0	0	0	0	0	3
d__Bacteria	k__norank_d__Bacteria	p__Planctomycetota	c__Planctomycetes	o__Gemmatales	f__Gemmataceae	g__norank_f__Gemmataceae	s__uncultured_planctomycete_g__norank_f__Gemmataceae	OTU3827	0	0	0	0	0	0	0	0	0	0	0	2	0	0	0	2
d__Bacteria	k__norank_d__Bacteria	p__Actinobacteriota	c__Actinobacteria	o__Actinomycetales	f__Actinomycetaceae	g__Actinomyces	s__Schaalia_odontolytica	OTU2366	0	3	0	0	1	1	2	3	0	0	2	0	0	0	0	12
d__Bacteria	k__norank_d__Bacteria	p__Firmicutes	c__Negativicutes	o__Veillonellales-Selenomonadales	f__Selenomonadaceae	g__Megamonas	s__uncultured_organism_g__Megamonas	OTU2365	0	21	1	0	4	1	0	60	1	0	0	0	1	6	0	95
d__Bacteria	k__norank_d__Bacteria	p__Dependentiae	c__Babeliae	o__Babeliales	f__Vermiphilaceae	g__norank_f__Vermiphilaceae	s__uncultured_bacterium_g__norank_f__Vermiphilaceae	OTU2662	0	0	1	0	0	0	0	1	1	0	2	0	0	0	0	5
d__Bacteria	k__norank_d__Bacteria	p__Chloroflexi	c__Anaerolineae	o__SBR1031	f__A4b	g__norank_f__A4b	s__uncultured_bacterium_g__norank_f__A4b	OTU597	0	1	0	0	0	0	0	0	0	0	0	0	0	0	0	1
d__Bacteria	k__norank_d__Bacteria	p__Chloroflexi	c__OLB14	o__norank_c__OLB14	f__norank_o__norank_c__OLB14	g__norank_f__norank_o__norank_c__OLB14	s__metagenome_g__norank_f__norank_o__norank_c__OLB14	OTU460	2	4	0	1	0	0	0	0	0	6	1	12	0	0	0	26
d__Bacteria	k__norank_d__Bacteria	p__Proteobacteria	c__Gammaproteobacteria	o__Pseudomonadales	f__Moraxellaceae	g__Acinetobacter	s__unclassified_g__Acinetobacter	OTU3614	1	2	0	96	199	37	3	15	4	68	93	1544	4	45	8	2119
d__Bacteria	k__norank_d__Bacteria	p__Acidobacteriota	c__Blastocatellia	o__Blastocatellales	f__Blastocatellaceae	g__JGI_0001001-H03	s__uncultured_bacterium_g__JGI_0001001-H03	OTU1424	0	0	0	1	1	0	0	0	0	8	7	20	0	0	0	37
d__Bacteria	k__norank_d__Bacteria	p__Proteobacteria	c__Gammaproteobacteria	o__Legionellales	f__Legionellaceae	g__Legionella	s__unclassified_g__Legionella	OTU1775	0	0	7	1	1	1	3	1	5	1	3	3	0	0	0	26
d__Bacteria	k__norank_d__Bacteria	p__Fusobacteriota	c__Fusobacteriia	o__Fusobacteriales	f__Leptotrichiaceae	g__norank_f__Leptotrichiaceae	s__metagenome_g__norank_f__Leptotrichiaceae	OTU4031	0	0	0	0	0	0	0	0	0	0	0	0	0	8	0	8
d__Bacteria	k__norank_d__Bacteria	p__Actinobacteriota	c__MB-A2-108	o__norank_c__MB-A2-108	f__norank_o__norank_c__MB-A2-108	g__norank_f__norank_o__norank_c__MB-A2-108	s__uncultured_bacterium_g__norank_f__norank_o__norank_c__MB-A2-108	OTU347	1	0	0	1	0	1	0	0	0	2	0	0	0	0	0	5
d__Bacteria	k__norank_d__Bacteria	p__Actinobacteriota	c__Acidimicrobiia	o__Microtrichales	f__norank_o__Microtrichales	g__norank_f__norank_o__Microtrichales	s__uncultured_bacterium_g__norank_f__norank_o__Microtrichales	OTU1962	2	1	0	0	1	0	0	0	0	1	0	0	0	0	0	5
d__Bacteria	k__norank_d__Bacteria	p__Firmicutes	c__Bacilli	o__Paenibacillales	f__Paenibacillaceae	g__Paenibacillus	s__Paenibacillus_daejeonensis	OTU378	8	1	1	0	0	0	1	1	2	1	1	0	2	0	0	18
d__Bacteria	k__norank_d__Bacteria	p__Actinobacteriota	c__Acidimicrobiia	o__Microtrichales	f__norank_o__Microtrichales	g__norank_f__norank_o__Microtrichales	s__uncultured_bacterium_g__norank_f__norank_o__Microtrichales	OTU1960	6	0	2	0	2	2	3	0	2	1	1	1	0	0	0	20
d__Bacteria	k__norank_d__Bacteria	p__Myxococcota	c__Polyangia	o__Polyangiales	f__Sandaracinaceae	g__norank_f__Sandaracinaceae	s__uncultured_bacterium_g__norank_f__Sandaracinaceae	OTU2558	0	1	0	0	0	1	1	0	0	0	1	0	0	0	0	4
d__Bacteria	k__norank_d__Bacteria	p__Desulfobacterota	c__Desulfuromonadia	o__norank_c__Desulfuromonadia	f__Desulfuromonadaceae	g__Desulfuromonas	s__uncultured_bacterium_g__Desulfuromonas	OTU2553	0	0	0	9	0	0	3	1	0	0	0	1	0	0	0	14
d__Bacteria	k__norank_d__Bacteria	p__Actinobacteriota	c__Actinobacteria	o__Frankiales	f__Sporichthyaceae	g__norank_f__Sporichthyaceae	s__metagenome_g__norank_f__Sporichthyaceae	OTU3852	0	1	0	0	0	0	0	0	0	3	0	0	5205	3533	3179	11921
d__Bacteria	k__norank_d__Bacteria	p__Chloroflexi	c__Anaerolineae	o__Anaerolineales	f__Anaerolineaceae	g__Levilinea	s__uncultured_organism_g__Levilinea	OTU745	1	0	0	0	0	0	0	0	0	0	0	0	0	0	0	1
d__Bacteria	k__norank_d__Bacteria	p__Chloroflexi	c__Anaerolineae	o__Anaerolineales	f__Anaerolineaceae	g__norank_f__Anaerolineaceae	s__metagenome_g__norank_f__Anaerolineaceae	OTU592	0	1	0	0	1	0	0	0	0	0	0	0	0	0	0	2
d__Bacteria	k__norank_d__Bacteria	p__Proteobacteria	c__Gammaproteobacteria	o__Methylococcales	f__Methylomonadaceae	g__Methyloglobulus	s__uncultured_bacterium_g__Methyloglobulus	OTU3112	0	0	0	3	1	0	0	0	0	1	1	0	0	0	0	6
d__Bacteria	k__norank_d__Bacteria	p__Proteobacteria	c__Gammaproteobacteria	o__R7C24	f__norank_o__R7C24	g__norank_f__norank_o__R7C24	s__metagenome_g__norank_f__norank_o__R7C24	OTU3256	0	0	0	17	0	0	0	0	1	5	1	2	1	0	1	28
d__Bacteria	k__norank_d__Bacteria	p__Bacteroidota	c__Bacteroidia	o__Bacteroidales	f__Bacteroidaceae	g__Bacteroides	s__Bacteroides_fragilis	OTU58	1	0	0	0	0	0	0	1	0	0	0	0	1	8	0	11
d__Bacteria	k__norank_d__Bacteria	p__Firmicutes	c__Bacilli	o__Paenibacillales	f__Paenibacillaceae	g__Paenibacillus	s__unclassified_g__Paenibacillus	OTU1048	1	2	5	1	1	0	0	0	1	1	0	1	0	0	0	13
d__Bacteria	k__norank_d__Bacteria	p__Verrucomicrobiota	c__Chlamydiae	o__Chlamydiales	f__unclassified_o__Chlamydiales	g__unclassified_o__Chlamydiales	s__unclassified_o__Chlamydiales	OTU2092	0	0	1	0	0	0	0	0	0	0	0	0	0	0	0	1
d__Bacteria	k__norank_d__Bacteria	p__Bacteroidota	c__Bacteroidia	o__Sphingobacteriales	f__Lentimicrobiaceae	g__norank_f__Lentimicrobiaceae	s__unclassified_g__norank_f__Lentimicrobiaceae	OTU144	3	0	0	1	0	0	0	0	8	0	0	0	0	0	0	12
d__Bacteria	k__norank_d__Bacteria	p__Myxococcota	c__Polyangia	o__UASB-TL25	f__norank_o__UASB-TL25	g__norank_f__norank_o__UASB-TL25	s__uncultured_bacterium_g__norank_f__norank_o__UASB-TL25	OTU553	1	0	0	0	0	0	0	0	0	0	0	0	0	0	0	1
d__Bacteria	k__norank_d__Bacteria	p__Firmicutes	c__Clostridia	o__Clostridiales	f__Clostridiaceae	g__Clostridium_sensu_stricto_7	s__unclassified_g__Clostridium_sensu_stricto_7	OTU1513	0	0	0	0	1	0	0	0	0	0	0	1	0	0	0	2
d__Bacteria	k__norank_d__Bacteria	p__Cyanobacteria	c__Cyanobacteriia	o__Cyanobacteriales	f__Gloeocapsaceae	g__Gleocapsa	s__unclassified_g__Gleocapsa	OTU1583	0	0	0	0	20	3	13	1	0	0	0	0	0	0	0	37
d__Bacteria	k__norank_d__Bacteria	p__Planctomycetota	c__Planctomycetes	o__Gemmatales	f__Gemmataceae	g__norank_f__Gemmataceae	s__uncultured_Gemmata_sp._g__norank	OTU3148	0	0	0	0	0	0	0	0	0	2	0	0	0	0	0	2
d__Bacteria	k__norank_d__Bacteria	p__Proteobacteria	c__Gammaproteobacteria	o__Burkholderiales	f__Comamonadaceae	g__Limnohabitans	s__uncultured_beta_proteobacterium_g__Limnohabitans	OTU1871	0	1	0	3	6	5	0	0	0	0	0	0	0	1	2	18
d__Bacteria	k__norank_d__Bacteria	p__Proteobacteria	c__Alphaproteobacteria	o__Rhodobacterales	f__Rhodobacteraceae	g__unclassified_f__Rhodobacteraceae	s__unclassified_f__Rhodobacteraceae	OTU1043	54	209	2327	281	1290	1904	167	215	1324	129	642	472	10	33	81	9138
d__Bacteria	k__norank_d__Bacteria	p__Patescibacteria	c__Saccharimonadia	o__Saccharimonadales	f__norank_o__Saccharimonadales	g__norank_f__norank_o__Saccharimonadales	s__unclassified_g__norank_f__norank_o__Saccharimonadales	OTU2988	0	0	0	0	0	0	2	2	0	8	37	4	1	0	0	54
d__Bacteria	k__norank_d__Bacteria	p__Verrucomicrobiota	c__Chlamydiae	o__Chlamydiales	f__Parachlamydiaceae	g__Neochlamydia	s__unclassified_g__Neochlamydia	OTU2568	0	0	1	0	0	0	0	0	0	0	0	0	0	0	0	1
d__Bacteria	k__norank_d__Bacteria	p__Firmicutes	c__Negativicutes	o__Veillonellales-Selenomonadales	f__Selenomonadaceae	g__Propionispira	s__Propionispira_arcuata	OTU2483	0	1	0	0	0	0	0	3	0	0	0	0	0	6	0	10
d__Bacteria	k__norank_d__Bacteria	p__Actinobacteriota	c__MB-A2-108	o__norank_c__MB-A2-108	f__norank_o__norank_c__MB-A2-108	g__norank_f__norank_o__norank_c__MB-A2-108	s__uncultured_bacterium_g__norank_f__norank_o__norank_c__MB-A2-108	OTU3677	0	0	0	0	0	0	3	0	0	0	3	2	0	0	0	8
d__Bacteria	k__norank_d__Bacteria	p__Bacteroidota	c__Bacteroidia	o__Flavobacteriales	f__Crocinitomicaceae	g__Fluviicola	s__uncultured_Flexibacter_sp._g__Fluviicola	OTU3908	0	0	0	0	0	0	0	0	0	0	0	0	64	0	0	64
d__Bacteria	k__norank_d__Bacteria	p__Chloroflexi	c__Chloroflexia	o__Thermomicrobiales	f__JG30-KF-CM45	g__norank_f__JG30-KF-CM45	s__unclassified_g__norank_f__JG30-KF-CM45	OTU259	4	0	0	1	0	1	1	1	1	0	1	0	0	0	0	10
d__Bacteria	k__norank_d__Bacteria	p__Actinobacteriota	c__Actinobacteria	o__Micrococcales	f__unclassified_o__Micrococcales	g__unclassified_o__Micrococcales	s__unclassified_o__Micrococcales	OTU3514	5	3	1	0	2	3	0	0	0	1	25	2	0	0	0	42
d__Bacteria	k__norank_d__Bacteria	p__Actinobacteriota	c__Actinobacteria	o__Frankiales	f__Geodermatophilaceae	g__Geodermatophilus	s__unclassified_g__Geodermatophilus	OTU3534	2	0	2	0	3	1	3	0	1	0	59	35	0	0	1	107
d__Bacteria	k__norank_d__Bacteria	p__Firmicutes	c__Clostridia	o__Peptostreptococcales-Tissierellales	f__Thermotaleaceae	g__Anaerosolibacter	s__uncultured_bacterium_g__Anaerosolibacter	OTU947	3	1	1	1	0	1	2	0	0	0	2	1	0	0	0	12
d__Bacteria	k__norank_d__Bacteria	p__Proteobacteria	c__Gammaproteobacteria	o__unclassified_c__Gammaproteobacteria	f__unclassified_c__Gammaproteobacteria	g__unclassified_c__Gammaproteobacteria	s__unclassified_c__Gammaproteobacteria	OTU1821	0	0	0	0	0	1	0	3	5	1	1	0	0	0	0	11
d__Bacteria	k__norank_d__Bacteria	p__Actinobacteriota	c__Acidimicrobiia	o__Microtrichales	f__Ilumatobacteraceae	g__norank_f__Ilumatobacteraceae	s__unclassified_g__norank_f__Ilumatobacteraceae	OTU1094	0	0	2	2	0	3	0	0	1	0	3	0	0	0	0	11
d__Bacteria	k__norank_d__Bacteria	p__Proteobacteria	c__Gammaproteobacteria	o__Diplorickettsiales	f__Diplorickettsiaceae	g__Aquicella	s__unclassified_g__Aquicella	OTU3434	1	0	0	0	0	0	0	0	0	1	5	0	0	0	0	7
d__Bacteria	k__norank_d__Bacteria	p__Bacteroidota	c__Bacteroidia	o__Chitinophagales	f__Saprospiraceae	g__norank_f__Saprospiraceae	s__unclassified_g__norank_f__Saprospiraceae	OTU1213	0	0	0	2	0	0	0	0	0	2	0	0	0	0	0	4
d__Bacteria	k__norank_d__Bacteria	p__MBNT15	c__norank_p__MBNT15	o__norank_c__norank_p__MBNT15	f__norank_o__norank_c__norank_p__MBNT15	g__norank_f__norank_o__norank_c__norank_p__MBNT15	s__uncultured_bacterium_g__norank_f__norank_o__norank_c__norank_p__MBNT15	OTU2619	1	0	0	1	0	0	0	0	0	0	0	0	0	0	0	2
d__Bacteria	k__norank_d__Bacteria	p__Proteobacteria	c__Gammaproteobacteria	o__Chromatiales	f__Chromatiaceae	g__unclassified_f__Chromatiaceae	s__unclassified_f__Chromatiaceae	OTU1028	3	0	0	0	1	0	0	0	0	0	0	0	0	0	0	4
d__Bacteria	k__norank_d__Bacteria	p__Chloroflexi	c__Anaerolineae	o__SBR1031	f__norank_o__SBR1031	g__norank_f__norank_o__SBR1031	s__uncultured_bacterium_g__norank_f__norank_o__SBR1031	OTU3265	0	0	0	0	0	0	0	0	0	1	0	0	0	0	0	1
d__Bacteria	k__norank_d__Bacteria	p__Actinobacteriota	c__Actinobacteria	o__Frankiales	f__Sporichthyaceae	g__unclassified_f__Sporichthyaceae	s__unclassified_f__Sporichthyaceae	OTU984	1	1	1	0	2	0	2	0	5	1	2	0	0	0	0	15
d__Bacteria	k__norank_d__Bacteria	p__Proteobacteria	c__Gammaproteobacteria	o__unclassified_c__Gammaproteobacteria	f__unclassified_c__Gammaproteobacteria	g__unclassified_c__Gammaproteobacteria	s__unclassified_c__Gammaproteobacteria	OTU718	0	2	0	0	0	0	0	0	0	0	0	0	0	0	0	2
d__Bacteria	k__norank_d__Bacteria	p__Campilobacterota	c__Campylobacteria	o__Campylobacterales	f__Sulfurospirillaceae	g__Sulfurospirillum	s__Sulfurospirillum_sp._UCH001	OTU920	0	5	33	0	0	0	1	37	52	0	0	0	3	128	2	261
d__Bacteria	k__norank_d__Bacteria	p__Armatimonadota	c__norank_p__Armatimonadota	o__norank_c__norank_p__Armatimonadota	f__norank_o__norank_c__norank_p__Armatimonadota	g__norank_f__norank_o__norank_c__norank_p__Armatimonadota	s__uncultured_bacterium_g__norank_f__norank_o__norank_c__norank_p__Armatimonadota	OTU279	30	2	1	5	1	2	3	1	1	0	3	1	0	0	0	50
d__Bacteria	k__norank_d__Bacteria	p__Firmicutes	c__Clostridia	o__Clostridiales	f__Clostridiaceae	g__unclassified_f__Clostridiaceae	s__unclassified_f__Clostridiaceae	OTU1055	4	2	1	0	0	0	0	0	0	0	0	0	0	0	0	7
d__Bacteria	k__norank_d__Bacteria	p__Proteobacteria	c__Alphaproteobacteria	o__Rhizobiales	f__Pleomorphomonadaceae	g__Prosthecomicrobium	s__unclassified_g__Prosthecomicrobium	OTU1297	4	1	1	10	11	13	3	2	0	9	7	4	0	0	0	65
d__Bacteria	k__norank_d__Bacteria	p__Acidobacteriota	c__Blastocatellia	o__Blastocatellales	f__Blastocatellaceae	g__Aridibacter	s__uncultured_bacterium_g__Aridibacter	OTU1337	0	1	1	20	3	2	1	0	0	17	11	18	0	0	0	74
d__Bacteria	k__norank_d__Bacteria	p__Chloroflexi	c__Chloroflexia	o__Chloroflexales	f__Chloroflexaceae	g__FFCH7168	s__uncultured_bacterium_g__FFCH7168	OTU2136	0	0	0	0	0	0	1	0	0	0	0	0	0	0	0	1
d__Bacteria	k__norank_d__Bacteria	p__Proteobacteria	c__Gammaproteobacteria	o__Diplorickettsiales	f__Diplorickettsiaceae	g__norank_f__Diplorickettsiaceae	s__uncultured_bacterium_g__norank_f__Diplorickettsiaceae	OTU3505	0	0	0	0	0	0	0	0	0	0	2	0	0	0	0	2
d__Bacteria	k__norank_d__Bacteria	p__Acidobacteriota	c__Vicinamibacteria	o__Vicinamibacterales	f__Vicinamibacteraceae	g__norank_f__Vicinamibacteraceae	s__unclassified_g__norank_f__Vicinamibacteraceae	OTU1382	1	0	0	1	0	0	0	0	0	0	1	0	0	0	0	3
d__Bacteria	k__norank_d__Bacteria	p__Myxococcota	c__Polyangia	o__Nannocystales	f__Nannocystaceae	g__norank_f__Nannocystaceae	s__unclassified_g__norank_f__Nannocystaceae	OTU3597	2	2	2	2	2	3	1	0	3	1	1	1	0	0	0	20
d__Bacteria	k__norank_d__Bacteria	p__Verrucomicrobiota	c__Verrucomicrobiae	o__Pedosphaerales	f__Pedosphaeraceae	g__norank_f__Pedosphaeraceae	s__uncultured_bacterium_g__norank_f__Pedosphaeraceae	OTU2797	0	0	0	0	0	0	0	2	1	0	0	0	0	0	0	3
d__Bacteria	k__norank_d__Bacteria	p__Proteobacteria	c__Gammaproteobacteria	o__Xanthomonadales	f__Xanthomonadaceae	g__unclassified_f__Xanthomonadaceae	s__unclassified_f__Xanthomonadaceae	OTU2922	0	0	0	0	0	0	0	0	1	0	1	0	0	0	0	2
d__Bacteria	k__norank_d__Bacteria	p__Proteobacteria	c__Gammaproteobacteria	o__Burkholderiales	f__SC-I-84	g__norank_f__SC-I-84	s__unclassified_g__norank_f__SC-I-84	OTU499	3	1	0	1	0	0	0	1	0	1	2	1	0	0	0	10
d__Bacteria	k__norank_d__Bacteria	p__Proteobacteria	c__Alphaproteobacteria	o__Micavibrionales	f__norank_o__Micavibrionales	g__norank_f__norank_o__Micavibrionales	s__bacterium_enrichment_culture_clone_SRAO_28	OTU1350	0	0	0	4	0	0	0	0	0	0	0	0	0	0	0	4
d__Bacteria	k__norank_d__Bacteria	p__Bacteroidota	c__Bacteroidia	o__Cytophagales	f__Spirosomaceae	g__Spirosoma	s__uncultured_bacterium_g__Spirosoma	OTU3642	0	0	0	0	0	0	0	0	0	1	10	39	0	0	0	50
d__Bacteria	k__norank_d__Bacteria	p__Actinobacteriota	c__Actinobacteria	o__Propionibacteriales	f__Propionibacteriaceae	g__Raineyella	s__uncultured_bacterium_g__Raineyella	OTU3545	0	0	0	2	2	2	0	0	0	0	4	0	0	0	0	10
d__Bacteria	k__norank_d__Bacteria	p__Verrucomicrobiota	c__Chlamydiae	o__Chlamydiales	f__Parachlamydiaceae	g__unclassified_f__Parachlamydiaceae	s__unclassified_f__Parachlamydiaceae	OTU1830	1	0	0	0	0	1	0	0	0	0	0	0	0	0	0	2
d__Bacteria	k__norank_d__Bacteria	p__Bacteroidota	c__Bacteroidia	o__Flavobacteriales	f__Crocinitomicaceae	g__Fluviicola	s__unclassified_g__Fluviicola	OTU1218	0	0	0	2	0	0	0	0	3	0	0	0	0	0	0	5
d__Bacteria	k__norank_d__Bacteria	p__Cyanobacteria	c__Cyanobacteriia	o__Pseudanabaenales	f__Pseudanabaenaceae	g__Pseudanabaena_PCC-7429	s__uncultured_bacterium_g__Pseudanabaena_PCC-7429	OTU1242	0	0	0	16	0	10	0	0	0	0	0	0	0	0	0	26
d__Bacteria	k__norank_d__Bacteria	p__Bacteroidota	c__Bacteroidia	o__Cytophagales	f__Hymenobacteraceae	g__Hymenobacter	s__unclassified_g__Hymenobacter	OTU3681	0	0	0	1	0	0	0	0	0	1	1	17	0	0	0	20
d__Bacteria	k__norank_d__Bacteria	p__Firmicutes	c__Clostridia	o__Clostridiales	f__Clostridiaceae	g__unclassified_f__Clostridiaceae	s__unclassified_f__Clostridiaceae	OTU155	2	0	0	0	0	0	0	0	2	0	1	0	0	0	0	5
d__Bacteria	k__norank_d__Bacteria	p__Proteobacteria	c__Gammaproteobacteria	o__Oceanospirillales	f__Hahellaceae	g__Hahella	s__Allohahella_marinimesophila	OTU3997	0	0	0	0	0	0	0	0	0	0	0	0	4	6	19	29
d__Bacteria	k__norank_d__Bacteria	p__Verrucomicrobiota	c__Chlamydiae	o__Chlamydiales	f__Parachlamydiaceae	g__Neochlamydia	s__metagenome_g__Neochlamydia	OTU761	1	2	0	1	0	1	1	0	0	0	0	3	0	0	0	9
d__Bacteria	k__norank_d__Bacteria	p__Cyanobacteria	c__Cyanobacteriia	o__Cyanobacteriales	f__unclassified_o__Cyanobacteriales	g__unclassified_o__Cyanobacteriales	s__unclassified_o__Cyanobacteriales	OTU3625	0	0	0	0	0	0	0	0	0	0	5	2	0	0	0	7
d__Bacteria	k__norank_d__Bacteria	p__Verrucomicrobiota	c__Chlamydiae	o__Chlamydiales	f__Parachlamydiaceae	g__Neochlamydia	s__unclassified_g__Neochlamydia	OTU2148	2	0	1	1	0	0	1	0	1	1	0	0	0	0	0	7
d__Bacteria	k__norank_d__Bacteria	p__Acidobacteriota	c__Aminicenantia	o__Aminicenantales	f__norank_o__Aminicenantales	g__norank_f__norank_o__Aminicenantales	s__uncultured_prokaryote_g__norank_f__norank_o__Aminicenantales	OTU2262	4	1	0	5	0	0	1	1	0	1	1	1	0	0	1	16
d__Bacteria	k__norank_d__Bacteria	p__Firmicutes	c__Dethiobacteria	o__Dethiobacterales	f__Dethiobacteraceae	g__Dethiobacter	s__uncultured_bacterium_g__Dethiobacter	OTU1443	0	0	1	1	0	0	0	1	0	0	0	0	0	0	0	3
d__Bacteria	k__norank_d__Bacteria	p__Proteobacteria	c__Alphaproteobacteria	o__Rhodobacterales	f__Rhodobacteraceae	g__Rubellimicrobium	s__unclassified_g__Rubellimicrobium	OTU906	13	22	35	34	115	49	94	24	10	19	72	17	0	0	1	505
d__Bacteria	k__norank_d__Bacteria	p__Chloroflexi	c__Chloroflexia	o__Thermomicrobiales	f__JG30-KF-CM45	g__norank_f__JG30-KF-CM45	s__uncultured_bacterium_g__norank_f__JG30-KF-CM45	OTU743	0	3	0	0	0	1	2	0	0	0	1	0	0	0	0	7
d__Bacteria	k__norank_d__Bacteria	p__Proteobacteria	c__Gammaproteobacteria	o__Burkholderiales	f__B1-7BS	g__norank_f__B1-7BS	s__uncultured_soil_bacterium_g__norank_f__B1-7BS	OTU3193	0	0	0	0	0	0	0	0	0	4	0	0	0	1	0	5
d__Bacteria	k__norank_d__Bacteria	p__Proteobacteria	c__Alphaproteobacteria	o__Acetobacterales	f__Acetobacteraceae	g__unclassified_f__Acetobacteraceae	s__unclassified_f__Acetobacteraceae	OTU1051	2	1	0	0	1	0	2	3	2	1	2	0	0	0	0	14
d__Bacteria	k__norank_d__Bacteria	p__Actinobacteriota	c__Actinobacteria	o__Euzebyales	f__Euzebyaceae	g__Euzebya	s__Euzebya_sp._DY32-46	OTU3899	0	0	0	0	0	0	0	0	0	0	0	0	16	0	0	16
d__Bacteria	k__norank_d__Bacteria	p__Proteobacteria	c__Alphaproteobacteria	o__Sphingomonadales	f__Sphingomonadaceae	g__unclassified_f__Sphingomonadaceae	s__unclassified_f__Sphingomonadaceae	OTU1273	0	0	0	82	18	7	0	0	0	16	9	3	5	2	9	151
d__Bacteria	k__norank_d__Bacteria	p__Cyanobacteria	c__Cyanobacteriia	o__Cyanobacteriales	f__unclassified_o__Cyanobacteriales	g__unclassified_o__Cyanobacteriales	s__unclassified_o__Cyanobacteriales	OTU1122	0	0	2	0	0	0	3	0	0	0	0	0	0	0	0	5
d__Bacteria	k__norank_d__Bacteria	p__Cyanobacteria	c__Cyanobacteriia	o__Synechococcales	f__Cyanobiaceae	g__Cyanobium_PCC-6307	s__unclassified_g__Cyanobium_PCC-6307	OTU282	45	1	1	31	1	3	0	1	3	0	2	0	0	0	0	88
d__Bacteria	k__norank_d__Bacteria	p__Firmicutes	c__Clostridia	o__Peptostreptococcales-Tissierellales	f__norank_o__Peptostreptococcales-Tissierellales	g__Alkaliphilus	s__Alkaliphilus_oremlandii_OhILAs	OTU490	4	2	1	0	0	0	3	0	1	0	1	1	0	0	0	13
d__Bacteria	k__norank_d__Bacteria	p__Firmicutes	c__Bacilli	o__Erysipelotrichales	f__Erysipelotrichaceae	g__Holdemanella	s__uncultured_bacterium_g__Holdemanella	OTU2552	0	12	0	0	1	0	0	6	0	0	4	0	0	0	0	23
d__Bacteria	k__norank_d__Bacteria	p__Firmicutes	c__Bacilli	o__Erysipelotrichales	f__Erysipelotrichaceae	g__Dielma	s__uncultured_bacterium_g__Dielma	OTU1120	5	3	6	2	0	0	0	5	1	0	0	0	0	0	0	22
d__Bacteria	k__norank_d__Bacteria	p__Proteobacteria	c__Gammaproteobacteria	o__SZB30	f__norank_o__SZB30	g__norank_f__norank_o__SZB30	s__uncultured_bacterium_g__norank_f__norank_o__SZB30	OTU1839	313	33	66	42	71	136	75	21	47	4	85	21	0	0	0	914
d__Bacteria	k__norank_d__Bacteria	p__Proteobacteria	c__Gammaproteobacteria	o__Legionellales	f__Legionellaceae	g__Legionella	s__unclassified_g__Legionella	OTU2207	0	2	0	0	0	3	0	0	1	0	1	1	0	0	0	8
d__Bacteria	k__norank_d__Bacteria	p__Proteobacteria	c__Alphaproteobacteria	o__Acetobacterales	f__Acetobacteraceae	g__Roseomonas	s__unclassified_g__Roseomonas	OTU991	0	3	4	2	2	2	5	6	13	4	1	1	0	0	0	43
d__Bacteria	k__norank_d__Bacteria	p__Desulfobacterota	c__Desulfobulbia	o__Desulfobulbales	f__Desulfocapsaceae	g__Desulfobacterium_catecholicum_group	s__uncultured_bacterium_g__Desulfobacterium_catecholicum_group	OTU301	2	1	0	1	0	0	0	0	0	0	0	0	0	0	0	4
d__Bacteria	k__norank_d__Bacteria	p__Acidobacteriota	c__Vicinamibacteria	o__Vicinamibacterales	f__Vicinamibacteraceae	g__norank_f__Vicinamibacteraceae	s__unclassified_g__norank_f__Vicinamibacteraceae	OTU1206	1	0	1	79	0	1	3	1	2	106	7	113	0	0	2	316
d__Bacteria	k__norank_d__Bacteria	p__Proteobacteria	c__Gammaproteobacteria	o__Burkholderiales	f__Nitrosomonadaceae	g__norank_f__Nitrosomonadaceae	s__uncultured_bacterium_g__norank_f__Nitrosomonadaceae	OTU3578	0	0	0	0	0	0	0	0	0	1	1	2	0	0	0	4
d__Bacteria	k__norank_d__Bacteria	p__Firmicutes	c__Clostridia	o__Lachnospirales	f__Lachnospiraceae	g__Eubacterium_hallii_group	s__unclassified_g__Eubacterium_hallii_group	OTU3331	0	1	0	0	2	1	1	3	0	1	8	0	0	0	0	17
d__Bacteria	k__norank_d__Bacteria	p__Firmicutes	c__Bacilli	o__Lactobacillales	f__Enterococcaceae	g__Enterococcus	s__Enterococcus_aquimarinus_g__Enterococcus	OTU757	1	32	0	0	43	4	9	89	6	0	14	1	0	5	0	204
d__Bacteria	k__norank_d__Bacteria	p__Proteobacteria	c__Alphaproteobacteria	o__Rhizobiales	f__Hyphomicrobiaceae	g__norank_f__Hyphomicrobiaceae	s__metagenome_g__norank_f__Hyphomicrobiaceae	OTU953	2	2	8	5	1	2	10	1	4	17	9	10	0	0	0	71
d__Bacteria	k__norank_d__Bacteria	p__Deinococcota	c__Deinococci	o__Deinococcales	f__Trueperaceae	g__Truepera	s__uncultured_Deinococcales_bacterium	OTU3507	0	0	0	0	13	10	0	0	0	8	147	241	0	0	0	419
d__Bacteria	k__norank_d__Bacteria	p__Acidobacteriota	c__Vicinamibacteria	o__Vicinamibacterales	f__Vicinamibacteraceae	g__unclassified_f__Vicinamibacteraceae	s__unclassified_f__Vicinamibacteraceae	OTU269	3	0	0	1	0	0	0	0	0	0	0	0	0	0	0	4
d__Bacteria	k__norank_d__Bacteria	p__Bacteroidota	c__Bacteroidia	o__Sphingobacteriales	f__NS11-12_marine_group	g__norank_f__NS11-12_marine_group	s__uncultured_Sphingobacterium_sp._g__norank_f__NS11-12_marine_group	OTU3907	0	0	0	0	0	0	0	0	1	0	0	0	41	0	1	43
d__Bacteria	k__norank_d__Bacteria	p__Proteobacteria	c__Alphaproteobacteria	o__Acetobacterales	f__Acetobacteraceae	g__Craurococcus-Caldovatus	s__uncultured_bacterium_g__Craurococcus-Caldovatus	OTU3594	0	0	0	0	0	1	0	0	0	0	2	0	0	0	0	3
d__Bacteria	k__norank_d__Bacteria	p__Firmicutes	c__Clostridia	o__Clostridiales	f__Clostridiaceae	g__Clostridium_sensu_stricto_12	s__Clostridium_sp._JN500901	OTU514	1	1	0	0	0	0	1	0	0	0	0	1	0	0	0	4
d__Bacteria	k__norank_d__Bacteria	p__Spirochaetota	c__Spirochaetia	o__Spirochaetales	f__Spirochaetaceae	g__Sphaerochaeta	s__uncultured_bacterium_g__Sphaerochaeta	OTU1870	0	0	0	0	0	1	0	0	0	0	1	0	0	0	0	2
d__Bacteria	k__norank_d__Bacteria	p__Firmicutes	c__Clostridia	o__Peptostreptococcales-Tissierellales	f__Peptostreptococcaceae	g__unclassified_f__Peptostreptococcaceae	s__unclassified_f__Peptostreptococcaceae	OTU2894	7	0	2	2	0	1	0	1	2	0	1	2	0	0	0	18
d__Bacteria	k__norank_d__Bacteria	p__Bacteroidota	c__Bacteroidia	o__Bacteroidales	f__Bacteroidaceae	g__Bacteroides	s__Bacteroides_cellulosilyticus	OTU4039	0	0	0	0	0	0	0	1	0	0	0	0	1	3	0	5
d__Bacteria	k__norank_d__Bacteria	p__Patescibacteria	c__Saccharimonadia	o__Saccharimonadales	f__norank_o__Saccharimonadales	g__norank_f__norank_o__Saccharimonadales	s__unclassified_g__norank_f__norank_o__Saccharimonadales	OTU2969	0	0	0	0	0	0	0	0	1	0	0	0	1	0	0	2
d__Bacteria	k__norank_d__Bacteria	p__Planctomycetota	c__Planctomycetes	o__norank_c__Planctomycetes	f__norank_o__norank_c__Planctomycetes	g__norank_f__norank_o__norank_c__Planctomycetes	s__metagenome_g__norank_f__norank_o__norank_c__Planctomycetes	OTU1398	0	1	0	1	0	0	1	0	0	0	0	0	0	0	0	3
d__Bacteria	k__norank_d__Bacteria	p__Firmicutes	c__Bacilli	o__Lactobacillales	f__Leuconostocaceae	g__Leuconostoc	s__Leuconostoc_fallax	OTU2391	0	0	0	0	1	0	0	2	0	0	0	0	0	0	0	3
d__Bacteria	k__norank_d__Bacteria	p__Dependentiae	c__Babeliae	o__Babeliales	f__unclassified_o__Babeliales	g__unclassified_o__Babeliales	s__unclassified_o__Babeliales	OTU2087	0	0	0	0	0	0	2	0	0	0	0	0	0	0	0	2
d__Bacteria	k__norank_d__Bacteria	p__Firmicutes	c__Clostridia	o__Clostridiales	f__Clostridiaceae	g__Clostridium_sensu_stricto_1	s__unclassified_g__Clostridium_sensu_stricto_1	OTU971	75	65	49	13	45	40	69	48	25	9	21	16	0	0	0	475
d__Bacteria	k__norank_d__Bacteria	p__Proteobacteria	c__Alphaproteobacteria	o__Micavibrionales	f__unclassified_o__Micavibrionales	g__unclassified_o__Micavibrionales	s__unclassified_o__Micavibrionales	OTU3218	0	0	0	0	1	0	0	0	0	4	0	0	0	0	0	5
d__Bacteria	k__norank_d__Bacteria	p__Bacteroidota	c__Bacteroidia	o__Chitinophagales	f__Chitinophagaceae	g__Aurantisolimonas	s__Terrimonas_sp._16-45A	OTU3159	0	0	0	1	2	0	0	0	0	4	0	0	0	0	0	7
d__Bacteria	k__norank_d__Bacteria	p__Bacteroidota	c__Bacteroidia	o__Bacteroidales	f__Rikenellaceae	g__norank_f__Rikenellaceae	s__uncultured_Bacteroidetes_bacterium_g__norank_f__Rikenellaceae	OTU3919	0	0	0	2	2	1	0	0	0	1	0	0	12	139	2	159
d__Bacteria	k__norank_d__Bacteria	p__Proteobacteria	c__Gammaproteobacteria	o__Alteromonadales	f__Marinobacteraceae	g__Marinobacter	s__Marinobacter_hydrocarbonoclasticus	OTU3958	0	0	0	0	0	0	0	0	0	0	0	0	0	1	6	7
d__Bacteria	k__norank_d__Bacteria	p__Firmicutes	c__Negativicutes	o__Veillonellales-Selenomonadales	f__Sporomusaceae	g__Anaeromusa-Anaeroarcus	s__uncultured_bacterium_g__Anaeromusa-Anaeroarcus	OTU3412	0	1	0	0	5	0	0	8	0	0	5	1	0	5	0	25
d__Bacteria	k__norank_d__Bacteria	p__Firmicutes	c__Bacilli	o__Alicyclobacillales	f__Alicyclobacillaceae	g__Tumebacillus	s__unclassified_g__Tumebacillus	OTU183	1	0	0	0	0	0	0	0	0	0	0	0	0	0	0	1
d__Bacteria	k__norank_d__Bacteria	p__Cyanobacteria	c__Cyanobacteriia	o__Oxyphotobacteria_Incertae_Sedis	f__unclassified_o__Oxyphotobacteria_Incertae_Sedis	g__unclassified_o__Oxyphotobacteria_Incertae_Sedis	s__unclassified_o__Oxyphotobacteria_Incertae_Sedis	OTU1648	0	0	0	0	5	1	0	0	0	0	2	0	0	0	0	8
d__Bacteria	k__norank_d__Bacteria	p__Proteobacteria	c__unclassified_p__Proteobacteria	o__unclassified_p__Proteobacteria	f__unclassified_p__Proteobacteria	g__unclassified_p__Proteobacteria	s__unclassified_p__Proteobacteria	OTU2790	0	1	0	0	0	0	1	0	6	0	0	0	0	0	0	8
d__Bacteria	k__norank_d__Bacteria	p__Proteobacteria	c__Gammaproteobacteria	o__Legionellales	f__Legionellaceae	g__Legionella	s__uncultured_bacterium_g__Legionella	OTU3387	0	1	2	0	3	2	4	1	1	0	5	0	0	0	0	19
d__Bacteria	k__norank_d__Bacteria	p__Proteobacteria	c__Gammaproteobacteria	o__norank_c__Gammaproteobacteria	f__norank_o__norank_c__Gammaproteobacteria	g__norank_f__norank_o__norank_c__Gammaproteobacteria	s__metagenome_g__norank_f__norank_o__norank_c__Gammaproteobacteria	OTU1897	2	1	0	0	2	4	1	1	1	2	0	4	0	0	0	18
d__Bacteria	k__norank_d__Bacteria	p__Firmicutes	c__Clostridia	o__Clostridiales	f__Clostridiaceae	g__Clostridium_sensu_stricto_14	s__uncultured_Clostridium_sp._g__Clostridium_sensu_stricto_14	OTU908	22	8	15	4	2	10	16	6	9	0	1	6	0	0	0	99
d__Bacteria	k__norank_d__Bacteria	p__Proteobacteria	c__Alphaproteobacteria	o__Sphingomonadales	f__Sphingomonadaceae	g__MN_122.2a	s__uncultured_bacterium_g__MN_122.2a	OTU3783	0	0	0	0	0	0	0	0	0	0	5	15	0	0	0	20
d__Bacteria	k__norank_d__Bacteria	p__Firmicutes	c__Bacilli	o__Lactobacillales	f__Carnobacteriaceae	g__Atopostipes	s__uncultured_bacterium_g__Atopostipes	OTU1645	0	0	0	0	4	0	0	1	0	0	1	0	0	0	0	6
d__Bacteria	k__norank_d__Bacteria	p__SAR324_cladeMarine_group_B	c__norank_p__SAR324_cladeMarine_group_B	o__norank_c__norank_p__SAR324_cladeMarine_group_B	f__norank_o__norank_c__norank_p__SAR324_cladeMarine_group_B	g__norank_f__norank_o__norank_c__norank_p__SAR324_cladeMarine_group_B	s__unclassified_g__norank_f__norank_o__norank_c__norank_p__SAR324_cladeMarine_group_B	OTU2993	1	0	0	0	0	0	0	0	0	2	0	0	0	0	0	3
d__Bacteria	k__norank_d__Bacteria	p__Proteobacteria	c__Gammaproteobacteria	o__unclassified_c__Gammaproteobacteria	f__unclassified_c__Gammaproteobacteria	g__unclassified_c__Gammaproteobacteria	s__unclassified_c__Gammaproteobacteria	OTU3279	0	0	0	0	0	0	0	0	0	4	0	0	0	0	1	5
d__Bacteria	k__norank_d__Bacteria	p__Proteobacteria	c__Gammaproteobacteria	o__JG36-GS-52	f__norank_o__JG36-GS-52	g__norank_f__norank_o__JG36-GS-52	s__uncultured_bacterium_g__norank_f__norank_o__JG36-GS-52	OTU2603	0	1	1	1	0	0	3	0	5	6	0	0	0	0	0	17
d__Bacteria	k__norank_d__Bacteria	p__Firmicutes	c__Bacilli	o__Bacillales	f__Bacillaceae	g__Halobacillus	s__unclassified_g__Halobacillus	OTU42	18	5	8	4	9	6	6	4	6	1	3	3	0	0	0	73
d__Bacteria	k__norank_d__Bacteria	p__Bacteroidota	c__Bacteroidia	o__Sphingobacteriales	f__Z4MB62	g__norank_f__Z4MB62	s__uncultured_bacterium_g__norank_f__Z4MB62	OTU2670	0	0	2	0	0	0	0	0	5	0	0	0	0	0	0	7
d__Bacteria	k__norank_d__Bacteria	p__Chloroflexi	c__Anaerolineae	o__SBR1031	f__norank_o__SBR1031	g__norank_f__norank_o__SBR1031	s__metagenome_g__norank_f__norank_o__SBR1031	OTU2806	2	0	0	1	1	0	0	0	1	0	0	0	0	0	0	5
d__Bacteria	k__norank_d__Bacteria	p__Actinobacteriota	c__Actinobacteria	o__Propionibacteriales	f__Nocardioidaceae	g__Nocardioides	s__uncultured_bacterium_g__Nocardioides	OTU640	0	3	0	0	0	0	0	0	0	0	0	0	0	0	0	3
d__Bacteria	k__norank_d__Bacteria	p__Proteobacteria	c__Alphaproteobacteria	o__Rhizobiales	f__Rhizobiales_Incertae_Sedis	g__Phreatobacter	s__uncultured_bacterium_g__Phreatobacter	OTU1184	0	0	0	6	2	3	0	0	0	6	7	1	0	0	0	25
d__Bacteria	k__norank_d__Bacteria	p__Bacteroidota	c__Bacteroidia	o__Chitinophagales	f__Saprospiraceae	g__norank_f__Saprospiraceae	s__unclassified_g__norank_f__Saprospiraceae	OTU2986	0	0	0	0	0	0	0	0	0	2	1	1	0	0	0	4
d__Bacteria	k__norank_d__Bacteria	p__Proteobacteria	c__Alphaproteobacteria	o__Rhizobiales	f__Hyphomicrobiaceae	g__Pedomicrobium	s__uncultured_bacterium_g__Pedomicrobium	OTU335	6	2	4	3	1	1	1	3	2	0	3	0	1	0	0	27
d__Bacteria	k__norank_d__Bacteria	p__Bacteroidota	c__Bacteroidia	o__Sphingobacteriales	f__env.OPS_17	g__norank_f__env.OPS_17	s__uncultured_bacterium_g__norank_f__env.OPS_17	OTU2680	0	0	0	0	0	0	0	0	15	0	0	0	0	0	1	16
d__Bacteria	k__norank_d__Bacteria	p__Dependentiae	c__Babeliae	o__Babeliales	f__Vermiphilaceae	g__norank_f__Vermiphilaceae	s__metagenome_g__norank_f__Vermiphilaceae	OTU1400	1	0	0	2	1	2	0	0	0	0	0	0	0	0	0	6
d__Bacteria	k__norank_d__Bacteria	p__Myxococcota	c__Myxococcia	o__Myxococcales	f__Myxococcaceae	g__P3OB-42	s__metagenome_g__P3OB-42	OTU2855	0	0	0	0	0	0	0	0	3	0	0	0	0	0	0	3
d__Bacteria	k__norank_d__Bacteria	p__Bacteroidota	c__Bacteroidia	o__Bacteroidales	f__Tannerellaceae	g__Parabacteroides	s__Parabacteroides_distasonis_ATCC_8503	OTU2527	0	0	0	0	0	0	0	1	0	0	0	0	2	12	0	15
d__Bacteria	k__norank_d__Bacteria	p__Proteobacteria	c__Gammaproteobacteria	o__Burkholderiales	f__Alcaligenaceae	g__norank_f__Alcaligenaceae	s__uncultured_bacterium_g__norank_f__Alcaligenaceae	OTU3487	0	0	0	0	4	0	1	1	0	0	5	0	0	0	0	11
d__Bacteria	k__norank_d__Bacteria	p__Desulfobacterota	c__Desulfobulbia	o__Desulfobulbales	f__Desulfocapsaceae	g__unclassified_f__Desulfocapsaceae	s__unclassified_f__Desulfocapsaceae	OTU952	1	0	0	0	0	0	0	0	0	0	0	0	0	0	0	1
d__Bacteria	k__norank_d__Bacteria	p__Proteobacteria	c__Gammaproteobacteria	o__unclassified_c__Gammaproteobacteria	f__unclassified_c__Gammaproteobacteria	g__unclassified_c__Gammaproteobacteria	s__unclassified_c__Gammaproteobacteria	OTU1361	0	0	0	2	0	0	0	0	0	0	1	0	0	0	0	3
d__Bacteria	k__norank_d__Bacteria	p__Actinobacteriota	c__Acidimicrobiia	o__IMCC26256	f__norank_o__IMCC26256	g__norank_f__norank_o__IMCC26256	s__unclassified_g__norank_f__norank_o__IMCC26256	OTU3223	7	1	4	4	1	0	16	1	5	4	7	4	0	0	0	54
d__Bacteria	k__norank_d__Bacteria	p__Acidobacteriota	c__Acidobacteriae	o__Bryobacterales	f__Bryobacteraceae	g__Bryobacter	s__unclassified_g__Bryobacter	OTU2980	0	0	0	0	0	0	0	1	1	0	0	0	0	0	0	2
d__Bacteria	k__norank_d__Bacteria	p__Proteobacteria	c__Alphaproteobacteria	o__Sphingomonadales	f__Sphingomonadaceae	g__Novosphingobium	s__unclassified_g__Novosphingobium	OTU1262	0	0	0	59	18	7	1	0	1	26	25	25	13	21	21	217
d__Bacteria	k__norank_d__Bacteria	p__Bdellovibrionota	c__Bdellovibrionia	o__Bacteriovoracales	f__Bacteriovoracaceae	g__Peredibacter	s__metagenome_g__Peredibacter	OTU1912	0	0	0	0	0	1	0	0	0	0	0	0	9	0	2	12
d__Bacteria	k__norank_d__Bacteria	p__Sva0485	c__norank_p__Sva0485	o__norank_c__norank_p__Sva0485	f__norank_o__norank_c__norank_p__Sva0485	g__norank_f__norank_o__norank_c__norank_p__Sva0485	s__uncultured_bacterium_g__norank_f__norank_o__norank_c__norank_p__Sva0485	OTU2974	1	2	1	0	0	0	1	1	3	0	1	1	0	0	0	11
d__Bacteria	k__norank_d__Bacteria	p__Cyanobacteria	c__Cyanobacteriia	o__Cyanobacteriales	f__Coleofasciculaceae	g__Wilmottia_Ant-Ph58	s__uncultured_cyanobacterium_g__Wilmottia_Ant-Ph58	OTU3314	0	0	0	0	0	0	0	0	0	0	2	3	0	0	0	5
d__Bacteria	k__norank_d__Bacteria	p__Firmicutes	c__Clostridia	o__Lachnospirales	f__Lachnospiraceae	g__Lachnospira	s__uncultured_bacterium_g__Lachnospira	OTU1031	0	1	1	0	1	0	0	2	0	0	0	0	0	1	0	6
d__Bacteria	k__norank_d__Bacteria	p__Actinobacteriota	c__Thermoleophilia	o__Gaiellales	f__norank_o__Gaiellales	g__norank_f__norank_o__Gaiellales	s__Gaiella_sp._EBR4-RS1	OTU2871	2	1	0	0	0	1	0	0	1	2	6	5	1	0	0	19
d__Bacteria	k__norank_d__Bacteria	p__Desulfobacterota	c__Syntrophobacteria	o__Syntrophobacterales	f__Syntrophobacteraceae	g__norank_f__Syntrophobacteraceae	s__uncultured_prokaryote_g__norank_f__Syntrophobacteraceae	OTU2132	4	0	3	0	2	0	1	0	1	0	0	0	0	0	0	11
d__Bacteria	k__norank_d__Bacteria	p__Bacteroidota	c__Bacteroidia	o__Chitinophagales	f__Chitinophagaceae	g__Terrimonas	s__unclassified_g__Terrimonas	OTU3485	0	0	0	1	1	1	0	0	0	0	1	0	0	0	0	4
d__Bacteria	k__norank_d__Bacteria	p__Myxococcota	c__Myxococcia	o__Myxococcales	f__Myxococcaceae	g__P3OB-42	s__uncultured_bacterium_g__P3OB-42	OTU2294	1	1	0	0	1	0	1	2	2	0	1	0	0	0	0	9
d__Bacteria	k__norank_d__Bacteria	p__Proteobacteria	c__Gammaproteobacteria	o__Methylococcales	f__Methylomonadaceae	g__Crenothrix	s__unclassified_g__Crenothrix	OTU3454	0	0	0	11	1	7	0	0	0	1	2	0	0	0	0	22
d__Bacteria	k__norank_d__Bacteria	p__Proteobacteria	c__Alphaproteobacteria	o__unclassified_c__Alphaproteobacteria	f__unclassified_c__Alphaproteobacteria	g__unclassified_c__Alphaproteobacteria	s__unclassified_c__Alphaproteobacteria	OTU3439	0	0	0	0	0	1	0	0	0	0	2	0	0	0	0	3
d__Bacteria	k__norank_d__Bacteria	p__Chloroflexi	c__Anaerolineae	o__Ardenticatenales	f__norank_o__Ardenticatenales	g__norank_f__norank_o__Ardenticatenales	s__unclassified_g__norank_f__norank_o__Ardenticatenales	OTU841	0	15	2	0	0	0	0	0	0	0	0	0	0	0	0	17
d__Bacteria	k__norank_d__Bacteria	p__SAR324_cladeMarine_group_B	c__norank_p__SAR324_cladeMarine_group_B	o__norank_c__norank_p__SAR324_cladeMarine_group_B	f__norank_o__norank_c__norank_p__SAR324_cladeMarine_group_B	g__norank_f__norank_o__norank_c__norank_p__SAR324_cladeMarine_group_B	s__uncultured_bacterium_g__norank_f__norank_o__norank_c__norank_p__SAR324_cladeMarine_group_B	OTU980	0	0	2	0	0	0	0	0	0	0	0	0	0	0	0	2
d__Bacteria	k__norank_d__Bacteria	p__Actinobacteriota	c__Coriobacteriia	o__OPB41	f__norank_o__OPB41	g__norank_f__norank_o__OPB41	s__unclassified_g__norank_f__norank_o__OPB41	OTU1309	1	0	1	2	1	1	0	0	0	1	0	0	0	0	1	8
d__Bacteria	k__norank_d__Bacteria	p__Actinobacteriota	c__Actinobacteria	o__Streptosporangiales	f__Streptosporangiaceae	g__Microbispora	s__Microbispora_rosea	OTU1474	11	0	4	3	3	1	5	1	4	3	3	0	0	0	0	38
d__Bacteria	k__norank_d__Bacteria	p__Proteobacteria	c__Alphaproteobacteria	o__Rhizobiales	f__Beijerinckiaceae	g__Bosea	s__uncultured_bacterium_g__Bosea	OTU1564	13	5	7	19	33	14	28	7	0	4	26	5	1	0	0	162
d__Bacteria	k__norank_d__Bacteria	p__Proteobacteria	c__Gammaproteobacteria	o__Legionellales	f__Legionellaceae	g__Legionella	s__unclassified_g__Legionella	OTU2079	0	1	3	0	1	0	0	3	2	0	0	1	1	0	0	12
d__Bacteria	k__norank_d__Bacteria	p__Firmicutes	c__Bacilli	o__Mycoplasmatales	f__Mycoplasmataceae	g__norank_f__Mycoplasmataceae	s__uncultured_bacterium_g__norank_f__Mycoplasmataceae	OTU1752	2	0	0	0	0	2	1	0	0	0	0	0	0	0	0	5
d__Bacteria	k__norank_d__Bacteria	p__Proteobacteria	c__Alphaproteobacteria	o__Rhizobiales	f__unclassified_o__Rhizobiales	g__unclassified_o__Rhizobiales	s__unclassified_o__Rhizobiales	OTU1643	0	0	0	0	1	7	0	0	0	0	0	1	0	0	0	9
d__Bacteria	k__norank_d__Bacteria	p__Cyanobacteria	c__Cyanobacteriia	o__Cyanobacteriales	f__Phormidiaceae	g__Planktothrix_NIVA-CYA_15	s__bacterium_enrichment_culture_clone_B1252011	OTU679	8	141	15	3	9	12	4	13	6	0	4	0	0	0	0	215
d__Bacteria	k__norank_d__Bacteria	p__Desulfobacterota	c__Desulfobacteria	o__Desulfatiglandales	f__Desulfatiglandaceae	g__Desulfatiglans	s__uncultured_delta_proteobacterium_g__Desulfatiglans	OTU1801	12	3	10	5	3	2	3	4	11	2	3	7	0	0	0	65
d__Bacteria	k__norank_d__Bacteria	p__Chloroflexi	c__Chloroflexia	o__Chloroflexales	f__Chloroflexaceae	g__unclassified_f__Chloroflexaceae	s__unclassified_f__Chloroflexaceae	OTU533	1	0	0	0	2	1	2	0	0	0	0	0	0	0	0	6
d__Bacteria	k__norank_d__Bacteria	p__Sva0485	c__norank_p__Sva0485	o__norank_c__norank_p__Sva0485	f__norank_o__norank_c__norank_p__Sva0485	g__norank_f__norank_o__norank_c__norank_p__Sva0485	s__uncultured_Desulfuromonadales_bacterium_g__norank_f__norank_o__norank_c__norank	OTU101	23	1	5	7	3	3	5	4	16	2	1	0	0	0	0	70
d__Bacteria	k__norank_d__Bacteria	p__Verrucomicrobiota	c__Chlamydiae	o__Chlamydiales	f__cvE6	g__norank_f__cvE6	s__unclassified_g__norank_f__cvE6	OTU2577	0	0	0	0	0	0	0	2	0	0	0	0	0	0	0	2
d__Bacteria	k__norank_d__Bacteria	p__Firmicutes	c__Clostridia	o__Oscillospirales	f__Oscillospiraceae	g__UCG-005	s__unclassified_g__UCG-005	OTU1609	0	0	0	0	0	1	0	0	0	0	0	0	0	0	0	1
d__Bacteria	k__norank_d__Bacteria	p__Actinobacteriota	c__Actinobacteria	o__Micrococcales	f__Micrococcaceae	g__Kocuria	s__Rothia_kristinae	OTU3513	2	2	0	0	0	0	1	5	0	0	2	1	0	0	0	13
d__Bacteria	k__norank_d__Bacteria	p__Proteobacteria	c__Gammaproteobacteria	o__Oceanospirillales	f__Alcanivoracaceae1	g__Alcanivorax	s__Alcanivorax_venustensis	OTU3890	0	0	0	0	0	0	0	0	0	0	0	0	2	0	0	2
d__Bacteria	k__norank_d__Bacteria	p__Actinobacteriota	c__Thermoleophilia	o__Solirubrobacterales	f__Solirubrobacteraceae	g__Conexibacter	s__unclassified_g__Conexibacter	OTU2915	7	1	2	1	1	2	3	0	3	0	2	4	0	0	0	26
d__Bacteria	k__norank_d__Bacteria	p__Proteobacteria	c__Gammaproteobacteria	o__Methylococcales	f__Methylomonadaceae	g__unclassified_f__Methylomonadaceae	s__unclassified_f__Methylomonadaceae	OTU2436	4	9	11	4	0	1	10	2	5	16	6	2	0	0	0	70
d__Bacteria	k__norank_d__Bacteria	p__Firmicutes	c__Clostridia	o__norank_c__Clostridia	f__Hungateiclostridiaceae	g__Anaerobacterium	s__uncultured_bacterium_g__Anaerobacterium	OTU1837	9	1	0	0	0	1	0	0	0	0	0	1	0	0	0	12
d__Bacteria	k__norank_d__Bacteria	p__Entotheonellaeota	c__Entotheonellia	o__Entotheonellales	f__Entotheonellaceae	g__norank_f__Entotheonellaceae	s__uncultured_bacterium_g__norank_f__Entotheonellaceae	OTU1554	0	0	0	0	2	0	1	0	1	0	1	0	0	0	0	5
d__Bacteria	k__norank_d__Bacteria	p__Actinobacteriota	c__Thermoleophilia	o__Solirubrobacterales	f__67-14	g__norank_f__67-14	s__uncultured_bacterium_g__norank_f__67-14	OTU2035	1	1	1	1	0	0	2	1	0	0	0	0	0	0	0	7
d__Bacteria	k__norank_d__Bacteria	p__Bacteroidota	c__Bacteroidia	o__Sphingobacteriales	f__env.OPS_17	g__norank_f__env.OPS_17	s__uncultured_bacterium_g__norank_f__env.OPS_17	OTU4130	0	0	0	0	2	1	1	0	0	0	0	0	34	34	44	116
d__Bacteria	k__norank_d__Bacteria	p__Proteobacteria	c__Gammaproteobacteria	o__Steroidobacterales	f__Steroidobacteraceae	g__Steroidobacter	s__uncultured_bacterium_g__Steroidobacter	OTU2093	0	0	0	0	0	0	2	0	0	0	1	0	0	0	0	3
d__Bacteria	k__norank_d__Bacteria	p__Firmicutes	c__Bacilli	o__Lactobacillales	f__Lactobacillaceae	g__Lactobacillus	s__Lactobacillus_paracasei	OTU815	0	5	0	0	0	1	0	3	0	0	0	0	0	0	0	9
d__Bacteria	k__norank_d__Bacteria	p__Verrucomicrobiota	c__Chlamydiae	o__Chlamydiales	f__Parachlamydiaceae	g__unclassified_f__Parachlamydiaceae	s__unclassified_f__Parachlamydiaceae	OTU3117	1	0	0	0	0	0	0	1	1	1	1	0	0	0	0	5
d__Bacteria	k__norank_d__Bacteria	p__Planctomycetota	c__Planctomycetes	o__Gemmatales	f__Gemmataceae	g__norank_f__Gemmataceae	s__uncultured_bacterium_g__norank_f__Gemmataceae	OTU21	2	1	0	0	0	0	0	1	2	3	0	0	0	0	0	9
d__Bacteria	k__norank_d__Bacteria	p__Bacteroidota	c__Bacteroidia	o__Chitinophagales	f__Chitinophagaceae	g__Terrimonas	s__uncultured_bacterium_g__Terrimonas	OTU3813	0	0	1	21	1	0	0	0	0	24	6	15	0	0	0	68
d__Bacteria	k__norank_d__Bacteria	p__Proteobacteria	c__Alphaproteobacteria	o__Sphingomonadales	f__Sphingomonadaceae	g__Sphingomonas	s__unclassified_g__Sphingomonas	OTU1328	0	0	0	6	0	5	0	0	0	1	15	2	0	0	0	29
d__Bacteria	k__norank_d__Bacteria	p__Proteobacteria	c__Gammaproteobacteria	o__Gammaproteobacteria_Incertae_Sedis	f__unclassified_o__Gammaproteobacteria_Incertae_Sedis	g__Acidibacter	s__unclassified_g__Acidibacter	OTU3082	0	0	0	18	3	9	0	0	0	15	14	13	0	0	0	72
d__Bacteria	k__norank_d__Bacteria	p__Patescibacteria	c__Saccharimonadia	o__Saccharimonadales	f__norank_o__Saccharimonadales	g__norank_f__norank_o__Saccharimonadales	s__uncultured_bacterium_g__norank_f__norank_o__Saccharimonadales	OTU3139	0	0	0	0	0	0	0	0	0	4	0	0	0	0	0	4
d__Bacteria	k__norank_d__Bacteria	p__Bacteroidota	c__Bacteroidia	o__Chitinophagales	f__norank_o__Chitinophagales	g__norank_f__norank_o__Chitinophagales	s__uncultured_delta_proteobacterium_g__norank_f__norank_o__Chitinophagales	OTU2496	0	0	0	1	0	0	0	1	0	2	0	0	0	0	0	4
d__Bacteria	k__norank_d__Bacteria	p__Acidobacteriota	c__Acidobacteriae	o__unclassified_c__Acidobacteriae	f__unclassified_c__Acidobacteriae	g__unclassified_c__Acidobacteriae	s__unclassified_c__Acidobacteriae	OTU734	0	1	0	0	0	0	0	0	0	0	0	0	0	0	0	1
d__Bacteria	k__norank_d__Bacteria	p__Proteobacteria	c__Alphaproteobacteria	o__Micavibrionales	f__norank_o__Micavibrionales	g__norank_f__norank_o__Micavibrionales	s__unclassified_g__norank_f__norank_o__Micavibrionales	OTU3821	0	0	0	1	0	0	0	0	0	11	0	2	0	0	0	14
d__Bacteria	k__norank_d__Bacteria	p__Bacteroidota	c__Bacteroidia	o__Bacteroidales	f__Paludibacteraceae	g__norank_f__Paludibacteraceae	s__uncultured_bacterium_g__norank_f__Paludibacteraceae	OTU3974	0	0	0	0	1	0	0	0	0	0	0	0	0	2	0	3
d__Bacteria	k__norank_d__Bacteria	p__Firmicutes	c__Clostridia	o__Christensenellales	f__Christensenellaceae	g__Christensenellaceae_R-7_group	s__Clostridium_sp._enrichment_culture_clone_VanCtr93	OTU467	8	0	1	2	0	0	0	0	1	0	1	0	0	0	0	13
d__Bacteria	k__norank_d__Bacteria	p__Acidobacteriota	c__Vicinamibacteria	o__Vicinamibacterales	f__Vicinamibacteraceae	g__norank_f__Vicinamibacteraceae	s__uncultured_bacterium_g__norank_f__Vicinamibacteraceae	OTU399	2	1	0	5	0	2	1	1	0	0	1	3	0	0	0	16
d__Bacteria	k__norank_d__Bacteria	p__Proteobacteria	c__Alphaproteobacteria	o__Rhizobiales	f__Rhizobiales_Incertae_Sedis	g__Phreatobacter	s__unclassified_g__Phreatobacter	OTU1329	0	0	0	2	20	2	0	0	0	3	2	0	0	0	0	29
d__Bacteria	k__norank_d__Bacteria	p__Dependentiae	c__Babeliae	o__Babeliales	f__Vermiphilaceae	g__norank_f__Vermiphilaceae	s__uncultured_bacterium_g__norank_f__Vermiphilaceae	OTU349	1	0	0	0	0	0	0	0	0	0	0	0	0	0	0	1
d__Bacteria	k__norank_d__Bacteria	p__Bacteroidota	c__Kapabacteria	o__Kapabacteriales	f__norank_o__Kapabacteriales	g__norank_f__norank_o__Kapabacteriales	s__unclassified_g__norank_f__norank_o__Kapabacteriales	OTU3167	0	0	0	0	0	0	0	0	0	1	0	0	0	0	1	2
d__Bacteria	k__norank_d__Bacteria	p__unclassified_k__norank_d__Bacteria	c__unclassified_k__norank_d__Bacteria	o__unclassified_k__norank_d__Bacteria	f__unclassified_k__norank_d__Bacteria	g__unclassified_k__norank_d__Bacteria	s__unclassified_k__norank_d__Bacteria	OTU1414	0	0	0	2	0	0	0	0	1	0	0	1	0	0	2	6
d__Bacteria	k__norank_d__Bacteria	p__Firmicutes	c__Clostridia	o__Lachnospirales	f__Lachnospiraceae	g__Mobilitalea	s__uncultured_bacterium_g__Mobilitalea	OTU2018	2	0	2	2	0	0	2	2	1	0	0	2	0	0	0	13
d__Bacteria	k__norank_d__Bacteria	p__Actinobacteriota	c__Actinobacteria	o__PeM15	f__norank_o__PeM15	g__norank_f__norank_o__PeM15	s__unclassified_g__norank_f__norank_o__PeM15	OTU403	20	11	17	2	5	12	34	8	5	2	10	6	15	0	0	147
d__Bacteria	k__norank_d__Bacteria	p__Verrucomicrobiota	c__Chlamydiae	o__Chlamydiales	f__unclassified_o__Chlamydiales	g__unclassified_o__Chlamydiales	s__unclassified_o__Chlamydiales	OTU3239	1	1	1	0	0	1	1	1	0	3	0	1	0	0	0	10
d__Bacteria	k__norank_d__Bacteria	p__Proteobacteria	c__Alphaproteobacteria	o__Acetobacterales	f__Acetobacteraceae	g__Roseomonas	s__unclassified_g__Roseomonas	OTU428	2	0	0	0	1	2	5	2	3	2	2	1	0	0	0	20
d__Bacteria	k__norank_d__Bacteria	p__Bacteroidota	c__Bacteroidia	o__Sphingobacteriales	f__Lentimicrobiaceae	g__norank_f__Lentimicrobiaceae	s__unclassified_g__norank_f__Lentimicrobiaceae	OTU211	5	0	3	3	0	1	1	1	4	1	0	0	0	0	0	19
d__Bacteria	k__norank_d__Bacteria	p__Bacteroidota	c__Bacteroidia	o__Flavobacteriales	f__Weeksellaceae	g__Chryseobacterium	s__unclassified_g__Chryseobacterium	OTU1453	0	0	0	12	0	0	0	0	0	14	1	3	0	0	4	34
d__Bacteria	k__norank_d__Bacteria	p__Chloroflexi	c__Chloroflexia	o__Thermomicrobiales	f__JG30-KF-CM45	g__norank_f__JG30-KF-CM45	s__unclassified_g__norank_f__JG30-KF-CM45	OTU333	2	0	0	0	0	0	0	0	0	0	4	0	0	0	0	6
d__Bacteria	k__norank_d__Bacteria	p__Patescibacteria	c__Saccharimonadia	o__Saccharimonadales	f__norank_o__Saccharimonadales	g__norank_f__norank_o__Saccharimonadales	s__unclassified_g__norank_f__norank_o__Saccharimonadales	OTU3297	0	0	0	0	0	0	0	0	0	0	2	0	0	0	0	2
d__Bacteria	k__norank_d__Bacteria	p__Proteobacteria	c__Gammaproteobacteria	o__Burkholderiales	f__Oxalobacteraceae	g__norank_f__Oxalobacteraceae	s__unclassified_g__norank_f__Oxalobacteraceae	OTU3963	0	0	0	0	0	0	1	0	0	0	0	1	91	114	113	320
d__Bacteria	k__norank_d__Bacteria	p__Bacteroidota	c__Kryptonia	o__Kryptoniales	f__BSV26	g__norank_f__BSV26	s__uncultured_bacterium_g__norank_f__BSV26	OTU371	20	2	5	3	1	4	2	1	6	2	1	6	0	0	0	53
d__Bacteria	k__norank_d__Bacteria	p__Cyanobacteria	c__Cyanobacteriia	o__Cyanobacteriales	f__Phormidiaceae	g__Planktothrix_NIVA-CYA_15	s__unclassified_g__Planktothrix_NIVA-CYA_15	OTU1520	1	5	2	3	68	13	1	16	1	0	16	0	0	0	0	126
d__Bacteria	k__norank_d__Bacteria	p__Chloroflexi	c__Chloroflexia	o__Chloroflexales	f__Chloroflexaceae	g__Chloronema	s__uncultured_bacterium_g__Chloronema	OTU2108	0	0	0	0	0	0	1	0	0	0	0	0	0	0	0	1
d__Bacteria	k__norank_d__Bacteria	p__Actinobacteriota	c__unclassified_p__Actinobacteriota	o__unclassified_p__Actinobacteriota	f__unclassified_p__Actinobacteriota	g__unclassified_p__Actinobacteriota	s__unclassified_p__Actinobacteriota	OTU304	0	0	1	1	1	1	0	0	1	0	2	0	0	0	0	7
d__Bacteria	k__norank_d__Bacteria	p__Proteobacteria	c__Gammaproteobacteria	o__Legionellales	f__Legionellaceae	g__Legionella	s__uncultured_bacterium_g__Legionella	OTU1950	0	0	1	0	0	1	1	0	1	0	0	0	0	0	0	4
d__Bacteria	k__norank_d__Bacteria	p__Firmicutes	c__norank_p__Firmicutes	o__norank_c__norank_p__Firmicutes	f__norank_o__norank_c__norank_p__Firmicutes	g__norank_f__norank_o__norank_c__norank_p__Firmicutes	s__uncultured_bacterium_g__norank_f__norank_o__norank_c__norank_p__Firmicutes	OTU1620	2	2	0	0	1	1	1	1	1	0	1	3	0	0	0	13
d__Bacteria	k__norank_d__Bacteria	p__Patescibacteria	c__Saccharimonadia	o__Saccharimonadales	f__norank_o__Saccharimonadales	g__norank_f__norank_o__Saccharimonadales	s__uncultured_Candidatus_Saccharibacteria_bacterium_g__norank_f__norank	OTU1903	0	5	13	9	47	77	19	23	24	23	161	32	0	0	1	434
d__Bacteria	k__norank_d__Bacteria	p__Cyanobacteria	c__Cyanobacteriia	o__Limnotrichales	f__Limnotrichaceae	g__Limnothrix	s__uncultured_bacterium_g__Limnothrix	OTU3366	0	0	0	148	74	61	0	0	0	23	6	0	0	0	0	312
d__Bacteria	k__norank_d__Bacteria	p__Chloroflexi	c__Chloroflexia	o__Chloroflexales	f__Chloroflexaceae	g__Chloronema	s__uncultured_bacterium_g__Chloronema	OTU3456	0	0	0	0	0	0	0	0	0	0	6	0	0	0	0	6
d__Bacteria	k__norank_d__Bacteria	p__Dependentiae	c__Babeliae	o__Babeliales	f__Vermiphilaceae	g__norank_f__Vermiphilaceae	s__uncultured_bacterium_g__norank_f__Vermiphilaceae	OTU336	3	0	0	0	1	0	1	0	0	0	0	0	0	0	0	5
d__Bacteria	k__norank_d__Bacteria	p__Desulfobacterota	c__Desulfovibrionia	o__Desulfovibrionales	f__Desulfovibrionaceae	g__Desulfovibrio	s__uncultured_bacterium_g__Desulfovibrio	OTU1641	0	0	0	0	2	1	0	0	0	0	1	0	0	0	0	4
d__Bacteria	k__norank_d__Bacteria	p__Bacteroidota	c__Bacteroidia	o__Sphingobacteriales	f__unclassified_o__Sphingobacteriales	g__unclassified_o__Sphingobacteriales	s__unclassified_o__Sphingobacteriales	OTU1511	0	0	0	0	5	0	0	0	0	0	0	0	0	0	0	5
d__Bacteria	k__norank_d__Bacteria	p__Bacteroidota	c__Bacteroidia	o__Bacteroidales	f__Prevotellaceae	g__Paraprevotella	s__uncultured_bacterium_g__Paraprevotella	OTU4040	0	0	0	0	0	0	0	0	0	0	0	0	0	4	0	4
d__Bacteria	k__norank_d__Bacteria	p__Firmicutes	c__Bacilli	o__Paenibacillales	f__Paenibacillaceae	g__Paenibacillus	s__unclassified_g__Paenibacillus	OTU2426	4	3	1	0	1	0	0	0	0	0	0	0	0	0	0	9
d__Bacteria	k__norank_d__Bacteria	p__Proteobacteria	c__Gammaproteobacteria	o__unclassified_c__Gammaproteobacteria	f__unclassified_c__Gammaproteobacteria	g__unclassified_c__Gammaproteobacteria	s__unclassified_c__Gammaproteobacteria	OTU3145	0	0	0	0	0	0	0	0	0	6	0	0	0	0	0	6
d__Bacteria	k__norank_d__Bacteria	p__Bacteroidota	c__Bacteroidia	o__Bacteroidales	f__Paludibacteraceae	g__Paludibacter	s__uncultured_bacterium_g__Paludibacter	OTU3911	0	0	0	0	1	0	0	0	0	0	1	0	1	14	0	17
d__Bacteria	k__norank_d__Bacteria	p__Chloroflexi	c__Anaerolineae	o__Caldilineales	f__Caldilineaceae	g__unclassified_f__Caldilineaceae	s__unclassified_f__Caldilineaceae	OTU3009	1	0	1	1	0	0	0	1	0	10	1	2	0	0	0	17
d__Bacteria	k__norank_d__Bacteria	p__Cyanobacteria	c__Cyanobacteriia	o__Cyanobacteriales	f__unclassified_o__Cyanobacteriales	g__unclassified_o__Cyanobacteriales	s__unclassified_o__Cyanobacteriales	OTU1502	0	0	0	0	4	0	0	0	0	0	1	0	0	0	0	5
d__Bacteria	k__norank_d__Bacteria	p__Proteobacteria	c__Alphaproteobacteria	o__Rhizobiales	f__Rhizobiales_Incertae_Sedis	g__norank_f__Rhizobiales_Incertae_Sedis	s__metagenome_g__norank_f__Rhizobiales_Incertae_Sedis	OTU1939	652	1696	3231	230	3972	4516	1836	1994	1807	225	2775	1313	178	133	142	24700
d__Bacteria	k__norank_d__Bacteria	p__Proteobacteria	c__Alphaproteobacteria	o__Sphingomonadales	f__Sphingomonadaceae	g__Sphingopyxis	s__uncultured_bacterium_g__Sphingopyxis	OTU1227	0	1	0	50	2	9	0	0	0	6	12	5	0	0	4	89
d__Bacteria	k__norank_d__Bacteria	p__Actinobacteriota	c__Actinobacteria	o__Frankiales	f__Sporichthyaceae	g__hgcI_clade	s__uncultured_actinobacterium_g__hgcI_clade	OTU4026	0	0	0	0	0	0	0	0	0	0	0	0	102	12	0	114
d__Bacteria	k__norank_d__Bacteria	p__Bacteroidota	c__Bacteroidia	o__Chitinophagales	f__Chitinophagaceae	g__Aurantisolimonas	s__uncultured_Bacteroidetes_bacterium_g__Aurantisolimonas	OTU2646	0	0	0	0	0	0	1	0	1	0	0	0	0	0	0	2
d__Bacteria	k__norank_d__Bacteria	p__Desulfobacterota	c__norank_p__Desulfobacterota	o__norank_c__norank_p__Desulfobacterota	f__norank_o__norank_c__norank_p__Desulfobacterota	g__norank_f__norank_o__norank_c__norank_p__Desulfobacterota	s__unclassified_g__norank_f__norank_o__norank_c__norank_p__Desulfobacterota	OTU2461	5	1	2	0	1	0	3	2	0	1	0	1	0	0	0	16
d__Bacteria	k__norank_d__Bacteria	p__Proteobacteria	c__Gammaproteobacteria	o__Legionellales	f__Legionellaceae	g__Legionella	s__unclassified_g__Legionella	OTU1725	0	7	24	0	18	28	30	7	3	1	13	1	0	0	0	132
d__Bacteria	k__norank_d__Bacteria	p__Proteobacteria	c__Alphaproteobacteria	o__Caulobacterales	f__Caulobacteraceae	g__Asticcacaulis	s__unclassified_g__Asticcacaulis	OTU3873	0	0	0	2	0	0	0	0	0	5	0	0	1	0	0	8
d__Bacteria	k__norank_d__Bacteria	p__Planctomycetota	c__OM190	o__norank_c__OM190	f__norank_o__norank_c__OM190	g__norank_f__norank_o__norank_c__OM190	s__unclassified_g__norank_f__norank_o__norank_c__OM190	OTU1103	0	0	1	0	0	0	0	0	0	0	0	0	0	0	0	1
d__Bacteria	k__norank_d__Bacteria	p__Firmicutes	c__Clostridia	o__Oscillospirales	f__Oscillospiraceae	g__unclassified_f__Oscillospiraceae	s__unclassified_f__Oscillospiraceae	OTU41	3	1	0	1	0	0	0	0	0	0	0	0	0	0	0	5
d__Bacteria	k__norank_d__Bacteria	p__Actinobacteriota	c__Actinobacteria	o__Micrococcales	f__Microbacteriaceae	g__Microbacterium	s__unclassified_g__Microbacterium	OTU3503	12	2	8	6	6	7	14	6	2	2	12	26	0	0	1	104
d__Bacteria	k__norank_d__Bacteria	p__Proteobacteria	c__Gammaproteobacteria	o__Methylococcales	f__Methylomonadaceae	g__unclassified_f__Methylomonadaceae	s__unclassified_f__Methylomonadaceae	OTU1656	0	0	0	19	1	1	0	0	0	5	1	3	0	0	1	31
d__Bacteria	k__norank_d__Bacteria	p__Patescibacteria	c__WWE3	o__norank_c__WWE3	f__norank_o__norank_c__WWE3	g__norank_f__norank_o__norank_c__WWE3	s__unclassified_g__norank_f__norank_o__norank_c__WWE3	OTU2978	0	0	0	0	0	0	0	0	1	0	0	0	0	0	0	1
d__Bacteria	k__norank_d__Bacteria	p__Bacteroidota	c__Bacteroidia	o__Flavobacteriales	f__Flavobacteriaceae	g__Flavobacterium	s__unclassified_g__Flavobacterium	OTU4207	0	0	0	0	1	0	0	0	0	3	1	0	125	7	361	498
d__Bacteria	k__norank_d__Bacteria	p__NB1-j	c__norank_p__NB1-j	o__norank_c__norank_p__NB1-j	f__norank_o__norank_c__norank_p__NB1-j	g__norank_f__norank_o__norank_c__norank_p__NB1-j	s__uncultured_Desulfoglaeba_sp.	OTU20	1	2	3	1	0	0	0	0	1	1	0	0	0	0	0	9
d__Bacteria	k__norank_d__Bacteria	p__Proteobacteria	c__Gammaproteobacteria	o__Burkholderiales	f__Comamonadaceae	g__Comamonas	s__Comamonas_denitrificans	OTU2341	0	2	0	0	65	10	1	10	2	9	22	1	1	3	0	126
d__Bacteria	k__norank_d__Bacteria	p__Proteobacteria	c__Gammaproteobacteria	o__Burkholderiales	f__unclassified_o__Burkholderiales	g__unclassified_o__Burkholderiales	s__unclassified_o__Burkholderiales	OTU3065	0	0	0	2	2	8	0	0	0	13	16	11	0	0	0	52
d__Bacteria	k__norank_d__Bacteria	p__Firmicutes	c__Clostridia	o__Peptostreptococcales-Tissierellales	f__Fusibacteraceae	g__Fusibacter	s__unclassified_g__Fusibacter	OTU1207	0	0	0	2	0	0	0	0	0	0	0	0	0	3	0	5
d__Bacteria	k__norank_d__Bacteria	p__Actinobacteriota	c__Actinobacteria	o__Actinomycetales	f__Actinomycetaceae	g__Actinomyces	s__unclassified_g__Actinomyces	OTU2862	2	0	0	0	0	0	1	0	1	0	0	0	0	0	0	4
d__Bacteria	k__norank_d__Bacteria	p__Proteobacteria	c__Gammaproteobacteria	o__Burkholderiales	f__TRA3-20	g__norank_f__TRA3-20	s__unclassified_g__norank_f__TRA3-20	OTU3398	0	0	3	0	0	0	0	1	0	1	2	2	0	0	0	9
d__Bacteria	k__norank_d__Bacteria	p__Firmicutes	c__Clostridia	o__Lachnospirales	f__Lachnospiraceae	g__Tyzzerella	s__unclassified_g__Tyzzerella	OTU1085	1	3	17	0	0	0	0	3	9	0	0	0	0	0	0	33
d__Bacteria	k__norank_d__Bacteria	p__Proteobacteria	c__Alphaproteobacteria	o__Rickettsiales	f__SM2D12	g__norank_f__SM2D12	s__unclassified_g__norank_f__SM2D12	OTU1194	0	0	0	1	0	1	0	0	0	0	0	0	0	0	0	2
d__Bacteria	k__norank_d__Bacteria	p__Chloroflexi	c__unclassified_p__Chloroflexi	o__unclassified_p__Chloroflexi	f__unclassified_p__Chloroflexi	g__unclassified_p__Chloroflexi	s__unclassified_p__Chloroflexi	OTU672	0	1	0	0	0	0	0	0	0	1	0	0	0	0	0	2
d__Bacteria	k__norank_d__Bacteria	p__Proteobacteria	c__Gammaproteobacteria	o__Burkholderiales	f__Alcaligenaceae	g__Achromobacter	s__unclassified_g__Achromobacter	OTU3226	2	0	2	2	5	3	1	0	1	221	1	2	0	0	0	240
d__Bacteria	k__norank_d__Bacteria	p__Proteobacteria	c__Gammaproteobacteria	o__Burkholderiales	f__Nitrosomonadaceae	g__DSSD61	s__uncultured_bacterium_g__DSSD61	OTU764	0	1	0	0	0	0	0	0	0	0	0	0	0	0	1	2
d__Bacteria	k__norank_d__Bacteria	p__Verrucomicrobiota	c__Verrucomicrobiae	o__Pedosphaerales	f__Pedosphaeraceae	g__DEV114	s__unclassified_g__DEV114	OTU3941	0	0	0	0	0	0	0	0	0	2	0	0	0	0	0	2
d__Bacteria	k__norank_d__Bacteria	p__Bacteroidota	c__Bacteroidia	o__Chitinophagales	f__Saprospiraceae	g__norank_f__Saprospiraceae	s__unclassified_g__norank_f__Saprospiraceae	OTU763	0	2	0	0	0	0	0	0	0	0	0	1	0	0	0	3
d__Bacteria	k__norank_d__Bacteria	p__Proteobacteria	c__Gammaproteobacteria	o__Legionellales	f__Legionellaceae	g__Legionella	s__uncultured_bacterium_g__Legionella	OTU2705	0	0	0	0	1	2	3	2	2	0	0	1	0	0	0	11
d__Bacteria	k__norank_d__Bacteria	p__Firmicutes	c__Clostridia	o__Lachnospirales	f__Lachnospiraceae	g__unclassified_f__Lachnospiraceae	s__unclassified_f__Lachnospiraceae	OTU1164	34	7	25	3	3	17	22	4	14	2	17	12	0	0	0	160
d__Bacteria	k__norank_d__Bacteria	p__Patescibacteria	c__Saccharimonadia	o__Saccharimonadales	f__norank_o__Saccharimonadales	g__norank_f__norank_o__Saccharimonadales	s__unclassified_g__norank_f__norank_o__Saccharimonadales	OTU2999	0	0	0	0	0	0	0	0	0	4	1	0	0	0	0	5
d__Bacteria	k__norank_d__Bacteria	p__Proteobacteria	c__Alphaproteobacteria	o__Acetobacterales	f__Acetobacteraceae	g__Roseomonas	s__unclassified_g__Roseomonas	OTU832	1	14	10	1	13	18	7	29	12	0	12	0	1	0	0	118
d__Bacteria	k__norank_d__Bacteria	p__Planctomycetota	c__Planctomycetes	o__Isosphaerales	f__Isosphaeraceae	g__norank_f__Isosphaeraceae	s__metagenome_g__norank_f__Isosphaeraceae	OTU2329	4	0	1	0	0	0	0	0	1	0	0	0	0	0	0	6
d__Bacteria	k__norank_d__Bacteria	p__Dependentiae	c__Babeliae	o__Babeliales	f__Vermiphilaceae	g__norank_f__Vermiphilaceae	s__uncultured_bacterium_g__norank_f__Vermiphilaceae	OTU330	2	0	0	0	0	0	0	0	0	0	0	0	0	0	0	2
d__Bacteria	k__norank_d__Bacteria	p__Proteobacteria	c__Gammaproteobacteria	o__Burkholderiales	f__T34	g__norank_f__T34	s__uncultured_beta_proteobacterium_g__norank_f__T34	OTU767	0	1	0	0	0	0	0	2	0	0	0	0	0	0	2	5
d__Bacteria	k__norank_d__Bacteria	p__Proteobacteria	c__Gammaproteobacteria	o__Competibacterales	f__Competibacteraceae	g__Candidatus_Competibacter	s__unclassified_g__Candidatus_Competibacter	OTU769	0	7	0	0	0	0	0	0	0	0	0	0	0	0	0	7
d__Bacteria	k__norank_d__Bacteria	p__Firmicutes	c__Clostridia	o__Oscillospirales	f__Ruminococcaceae	g__Caproiciproducens	s__uncultured_bacterium_g__Caproiciproducens	OTU159	15	1	0	1	0	0	1	1	0	0	0	0	0	0	0	19
d__Bacteria	k__norank_d__Bacteria	p__Chloroflexi	c__Chloroflexia	o__Thermomicrobiales	f__JG30-KF-CM45	g__norank_f__JG30-KF-CM45	s__uncultured_Chloroflexi_bacterium_g__norank_f__JG30-KF-CM45	OTU191	0	0	0	0	1	0	0	0	1	0	0	0	0	0	0	2
d__Bacteria	k__norank_d__Bacteria	p__Proteobacteria	c__Gammaproteobacteria	o__Aeromonadales	f__Aeromonadaceae	g__Tolumonas	s__unclassified_g__Tolumonas	OTU886	0	1	0	0	0	0	0	5	0	0	0	0	0	4	0	10
d__Bacteria	k__norank_d__Bacteria	p__Proteobacteria	c__Gammaproteobacteria	o__Alteromonadales	f__Pseudoalteromonadaceae	g__Pseudoalteromonas	s__unclassified_g__Pseudoalteromonas	OTU3978	0	0	0	0	0	0	0	0	0	0	0	0	0	184	29	213
d__Bacteria	k__norank_d__Bacteria	p__Desulfobacterota	c__Desulfobaccia	o__Desulfobaccales	f__Desulfobaccaceae	g__Desulfobacca	s__uncultured_bacterium_g__Desulfobacca	OTU192	5	0	0	1	0	0	2	0	0	1	0	0	0	0	0	9
d__Bacteria	k__norank_d__Bacteria	p__Actinobacteriota	c__Actinobacteria	o__Corynebacteriales	f__Nocardiaceae	g__Rhodococcus	s__Rhodococcus_fascians	OTU2419	5	0	0	0	0	0	2	1	0	0	0	0	0	0	1	9
d__Bacteria	k__norank_d__Bacteria	p__Proteobacteria	c__Alphaproteobacteria	o__Paracaedibacterales	f__Paracaedibacteraceae	g__Candidatus_Paracaedibacter	s__unclassified_g__Candidatus_Paracaedibacter	OTU1223	0	0	0	5	6	0	0	0	0	3	2	0	1	0	0	17
d__Bacteria	k__norank_d__Bacteria	p__Desulfobacterota	c__norank_p__Desulfobacterota	o__norank_c__norank_p__Desulfobacterota	f__norank_o__norank_c__norank_p__Desulfobacterota	g__norank_f__norank_o__norank_c__norank_p__Desulfobacterota	s__uncultured_bacterium_g__norank_f__norank_o__norank_c__norank_p__Desulfobacterota	OTU2654	1	0	0	4	1	1	0	0	0	0	0	0	0	0	0	7
d__Bacteria	k__norank_d__Bacteria	p__Chloroflexi	c__Anaerolineae	o__SBR1031	f__norank_o__SBR1031	g__norank_f__norank_o__SBR1031	s__unclassified_g__norank_f__norank_o__SBR1031	OTU253	1	0	0	0	0	0	0	0	0	0	0	0	0	0	0	1
d__Bacteria	k__norank_d__Bacteria	p__Proteobacteria	c__Alphaproteobacteria	o__Caulobacterales	f__Hyphomonadaceae	g__UKL13-1	s__unclassified_g__UKL13-1	OTU1312	0	0	0	2	0	0	0	0	0	0	3	1	0	0	0	6
d__Bacteria	k__norank_d__Bacteria	p__Firmicutes	c__Clostridia	o__Christensenellales	f__Christensenellaceae	g__Christensenellaceae_R-7_group	s__uncultured_microorganism_g__Christensenellaceae_R-7_group	OTU1462	2	0	0	1	0	1	0	0	0	0	0	0	0	0	0	4
d__Bacteria	k__norank_d__Bacteria	p__Proteobacteria	c__Alphaproteobacteria	o__Tistrellales	f__Geminicoccaceae	g__Candidatus_Alysiosphaera	s__unclassified_g__Candidatus_Alysiosphaera	OTU2082	0	0	1	0	0	2	2	0	1	0	2	1	0	0	0	9
d__Bacteria	k__norank_d__Bacteria	p__Proteobacteria	c__Gammaproteobacteria	o__JG36-GS-52	f__norank_o__JG36-GS-52	g__norank_f__norank_o__JG36-GS-52	s__uncultured_gamma_proteobacterium_g__norank_f__norank_o__JG36-GS-52	OTU2657	0	0	0	0	0	0	2	0	1	0	0	0	0	0	0	3
d__Bacteria	k__norank_d__Bacteria	p__Verrucomicrobiota	c__Verrucomicrobiae	o__Pedosphaerales	f__Pedosphaeraceae	g__norank_f__Pedosphaeraceae	s__unclassified_g__norank_f__Pedosphaeraceae	OTU2870	0	0	0	0	0	0	0	1	0	0	0	0	0	0	0	1
d__Bacteria	k__norank_d__Bacteria	p__Planctomycetota	c__Planctomycetes	o__Gemmatales	f__Gemmataceae	g__norank_f__Gemmataceae	s__unclassified_g__norank_f__Gemmataceae	OTU2888	0	0	1	0	0	0	0	0	0	0	0	0	0	0	0	1
d__Bacteria	k__norank_d__Bacteria	p__Proteobacteria	c__Gammaproteobacteria	o__Legionellales	f__Legionellaceae	g__Legionella	s__uncultured_bacterium_g__Legionella	OTU89	0	0	1	1	0	0	2	0	1	0	0	0	0	0	0	5
d__Bacteria	k__norank_d__Bacteria	p__Proteobacteria	c__Alphaproteobacteria	o__unclassified_c__Alphaproteobacteria	f__unclassified_c__Alphaproteobacteria	g__unclassified_c__Alphaproteobacteria	s__unclassified_c__Alphaproteobacteria	OTU611	0	3	0	0	0	0	0	0	0	0	0	0	0	0	0	3
d__Bacteria	k__norank_d__Bacteria	p__Desulfobacterota	c__Desulfuromonadia	o__Geobacterales	f__Geobacteraceae	g__norank_f__Geobacteraceae	s__uncultured_delta_proteobacterium_g__norank_f__Geobacteraceae	OTU2493	1	1	3	1	0	0	0	2	8	1	0	0	0	0	0	17
d__Bacteria	k__norank_d__Bacteria	p__Proteobacteria	c__Gammaproteobacteria	o__Legionellales	f__Legionellaceae	g__Legionella	s__uncultured_bacterium_g__Legionella	OTU1546	1	1	0	1	1	1	1	0	0	0	0	0	0	0	0	6
d__Bacteria	k__norank_d__Bacteria	p__Firmicutes	c__Clostridia	o__Clostridiales	f__Clostridiaceae	g__Clostridium_sensu_stricto_16	s__Clostridium_sp._Marseille-P4200	OTU930	6	0	3	0	2	1	1	0	2	1	1	0	0	0	0	17
d__Bacteria	k__norank_d__Bacteria	p__Proteobacteria	c__Gammaproteobacteria	o__Pseudomonadales	f__Moraxellaceae	g__Enhydrobacter	s__Moraxella_osloensis_g__Enhydrobacter	OTU3623	0	0	0	2	25	2	0	1	0	0	11	9	0	1	0	51
d__Bacteria	k__norank_d__Bacteria	p__Proteobacteria	c__Gammaproteobacteria	o__Burkholderiales	f__Sutterellaceae	g__AAP99	s__uncultured_bacterium_g__AAP99	OTU3739	0	0	0	2	3	1	0	0	0	1	3	2	0	0	0	12
d__Bacteria	k__norank_d__Bacteria	p__Proteobacteria	c__Gammaproteobacteria	o__Legionellales	f__Legionellaceae	g__Legionella	s__unclassified_g__Legionella	OTU1023	0	0	0	0	0	0	1	0	0	0	1	1	0	0	0	3
d__Bacteria	k__norank_d__Bacteria	p__Bdellovibrionota	c__Bdellovibrionia	o__Bacteriovoracales	f__Bacteriovoracaceae	g__Peredibacter	s__unclassified_g__Peredibacter	OTU2066	0	0	0	1	0	0	2	0	0	1	1	0	0	0	0	5
d__Bacteria	k__norank_d__Bacteria	p__Actinobacteriota	c__Thermoleophilia	o__Solirubrobacterales	f__Solirubrobacteraceae	g__Conexibacter	s__uncultured_bacterium_g__Conexibacter	OTU3474	0	0	0	0	0	0	0	0	1	0	1	0	0	0	0	2
d__Bacteria	k__norank_d__Bacteria	p__Firmicutes	c__Bacilli	o__Lactobacillales	f__Carnobacteriaceae	g__Lacticigenium	s__uncultured_bacterium_g__Lacticigenium	OTU2387	0	1	0	0	2	0	0	1	0	0	1	0	0	0	0	5
d__Bacteria	k__norank_d__Bacteria	p__Actinobacteriota	c__Acidimicrobiia	o__Microtrichales	f__Ilumatobacteraceae	g__unclassified_f__Ilumatobacteraceae	s__unclassified_f__Ilumatobacteraceae	OTU3268	0	1	0	0	0	1	1	0	0	1	3	3	0	0	0	10
d__Bacteria	k__norank_d__Bacteria	p__Bacteroidota	c__Bacteroidia	o__Flavobacteriales	f__Crocinitomicaceae	g__Fluviicola	s__uncultured_bacterium_g__Fluviicola	OTU4088	0	0	0	0	0	0	0	0	0	0	0	0	0	0	3	3
d__Bacteria	k__norank_d__Bacteria	p__Proteobacteria	c__Gammaproteobacteria	o__Gammaproteobacteria_Incertae_Sedis	f__unclassified_o__Gammaproteobacteria_Incertae_Sedis	g__Candidatus_Berkiella	s__unclassified_g__Candidatus_Berkiella	OTU1841	6	7	18	8	16	12	25	6	5	4	12	5	0	0	0	124
d__Bacteria	k__norank_d__Bacteria	p__Proteobacteria	c__Gammaproteobacteria	o__Burkholderiales	f__Hydrogenophilaceae	g__norank_f__Hydrogenophilaceae	s__uncultured_Thiobacillus_sp._g__norank_f__Hydrogenophilaceae	OTU2591	0	0	0	1	0	0	0	0	3	0	0	0	0	0	0	4
d__Bacteria	k__norank_d__Bacteria	p__Proteobacteria	c__Alphaproteobacteria	o__Paracaedibacterales	f__Paracaedibacteraceae	g__unclassified_f__Paracaedibacteraceae	s__unclassified_f__Paracaedibacteraceae	OTU1348	0	0	0	3	0	0	0	0	0	0	0	0	0	0	0	3
d__Bacteria	k__norank_d__Bacteria	p__Proteobacteria	c__Gammaproteobacteria	o__Burkholderiales	f__SC-I-84	g__norank_f__SC-I-84	s__uncultured_prokaryote_g__norank_f__SC-I-84	OTU219	205	23	44	31	21	61	94	25	60	7	46	41	0	0	0	658
d__Bacteria	k__norank_d__Bacteria	p__Firmicutes	c__Negativicutes	o__Veillonellales-Selenomonadales	f__Veillonellaceae	g__Megasphaera	s__uncultured_bacterium_g__Megasphaera	OTU2395	0	0	0	0	0	0	0	0	0	0	0	0	0	1	0	1
d__Bacteria	k__norank_d__Bacteria	p__Proteobacteria	c__Gammaproteobacteria	o__Diplorickettsiales	f__Diplorickettsiaceae	g__norank_f__Diplorickettsiaceae	s__uncultured_bacterium_g__norank_f__Diplorickettsiaceae	OTU2820	0	2	0	0	1	0	1	1	1	0	0	0	0	0	0	6
d__Bacteria	k__norank_d__Bacteria	p__Proteobacteria	c__Gammaproteobacteria	o__SZB30	f__norank_o__SZB30	g__norank_f__norank_o__SZB30	s__uncultured_bacterium_g__norank_f__norank_o__SZB30	OTU1997	62	4	7	5	2	3	14	5	4	1	3	3	0	0	0	113
d__Bacteria	k__norank_d__Bacteria	p__Firmicutes	c__Negativicutes	o__Veillonellales-Selenomonadales	f__Sporomusaceae	g__unclassified_f__Sporomusaceae	s__unclassified_f__Sporomusaceae	OTU468	1	1	0	0	0	0	0	0	1	0	0	0	0	0	0	3
d__Bacteria	k__norank_d__Bacteria	p__Firmicutes	c__Bacilli	o__Bacillales	f__Bacillaceae	g__Bacillus	s__Bacillus_anthracis_g__Bacillus	OTU2184	88	48	34	32	16	41	55	27	34	60	7	82	1	0	0	525
d__Bacteria	k__norank_d__Bacteria	p__Proteobacteria	c__Alphaproteobacteria	o__Rhizobiales	f__Beijerinckiaceae	g__Methylocystis	s__uncultured_bacterium_g__Methylocystis	OTU993	910	1544	2542	148	786	875	1511	948	1123	335	740	463	199	128	113	12365
d__Bacteria	k__norank_d__Bacteria	p__Chloroflexi	c__Anaerolineae	o__Caldilineales	f__Caldilineaceae	g__norank_f__Caldilineaceae	s__metagenome_g__norank_f__Caldilineaceae	OTU1083	172	10	5	20	9	9	64	13	47	28	11	30	0	0	0	418
d__Bacteria	k__norank_d__Bacteria	p__Dependentiae	c__Babeliae	o__Babeliales	f__Vermiphilaceae	g__norank_f__Vermiphilaceae	s__unclassified_g__norank_f__Vermiphilaceae	OTU619	2	2	0	0	0	1	1	3	2	0	0	1	0	0	0	12
d__Bacteria	k__norank_d__Bacteria	p__Verrucomicrobiota	c__Chlamydiae	o__Chlamydiales	f__Parachlamydiaceae	g__Neochlamydia	s__unclassified_g__Neochlamydia	OTU2708	0	0	3	0	0	0	0	0	0	0	1	3	0	0	0	7
d__Bacteria	k__norank_d__Bacteria	p__Bacteroidota	c__Bacteroidia	o__Cytophagales	f__Spirosomaceae	g__Runella	s__uncultured_Runella_sp.	OTU3825	0	0	0	0	0	1	0	0	0	1	0	3	0	0	0	5
d__Bacteria	k__norank_d__Bacteria	p__Proteobacteria	c__Gammaproteobacteria	o__Burkholderiales	f__unclassified_o__Burkholderiales	g__unclassified_o__Burkholderiales	s__unclassified_o__Burkholderiales	OTU3844	0	1	0	0	0	0	0	0	0	0	0	2	0	0	0	3
d__Bacteria	k__norank_d__Bacteria	p__Nitrospirota	c__Thermodesulfovibrionia	o__norank_c__Thermodesulfovibrionia	f__norank_o__norank_c__Thermodesulfovibrionia	g__norank_f__norank_o__norank_c__Thermodesulfovibrionia	s__uncultured_prokaryote_g__norank_f__norank_o__norank_c__Thermodesulfovibrionia	OTU2121	1	1	1	2	3	3	3	0	4	1	1	0	0	0	0	20
d__Bacteria	k__norank_d__Bacteria	p__Proteobacteria	c__Gammaproteobacteria	o__unclassified_c__Gammaproteobacteria	f__unclassified_c__Gammaproteobacteria	g__unclassified_c__Gammaproteobacteria	s__unclassified_c__Gammaproteobacteria	OTU3447	0	0	1	0	0	0	0	0	0	0	1	0	0	0	0	2
d__Bacteria	k__norank_d__Bacteria	p__Actinobacteriota	c__Thermoleophilia	o__Gaiellales	f__norank_o__Gaiellales	g__norank_f__norank_o__Gaiellales	s__metagenome_g__norank_f__norank_o__Gaiellales	OTU3700	0	0	0	0	0	0	0	0	5	0	0	8	0	0	0	13
d__Bacteria	k__norank_d__Bacteria	p__Proteobacteria	c__Gammaproteobacteria	o__Coxiellales	f__Coxiellaceae	g__Coxiella	s__unclassified_g__Coxiella	OTU2307	0	1	1	0	0	0	0	0	0	0	0	0	0	0	0	2
d__Bacteria	k__norank_d__Bacteria	p__Patescibacteria	c__Saccharimonadia	o__Saccharimonadales	f__norank_o__Saccharimonadales	g__norank_f__norank_o__Saccharimonadales	s__uncultured_bacterium_g__norank_f__norank_o__Saccharimonadales	OTU628	19	1	2	4	1	1	2	2	3	0	3	1	0	0	0	39
d__Bacteria	k__norank_d__Bacteria	p__Desulfobacterota	c__Syntrophobacteria	o__Syntrophobacterales	f__Syntrophobacteraceae	g__Desulfovirga	s__uncultured_bacterium_g__Desulfovirga	OTU14	28	9	13	3	4	7	10	7	3	1	0	0	0	0	0	85
d__Bacteria	k__norank_d__Bacteria	p__Chloroflexi	c__Chloroflexia	o__Thermomicrobiales	f__JG30-KF-CM45	g__norank_f__JG30-KF-CM45	s__unclassified_g__norank_f__JG30-KF-CM45	OTU3496	1	2	2	0	3	3	1	0	1	0	56	10	0	0	0	79
d__Bacteria	k__norank_d__Bacteria	p__Actinobacteriota	c__Actinobacteria	o__Propionibacteriales	f__Propionibacteriaceae	g__Friedmanniella	s__uncultured_bacterium_g__Friedmanniella	OTU3530	0	0	0	0	1	0	0	0	0	0	1	0	0	0	0	2
d__Bacteria	k__norank_d__Bacteria	p__Planctomycetota	c__Planctomycetes	o__Gemmatales	f__Gemmataceae	g__norank_f__Gemmataceae	s__uncultured_bacterium_g__norank_f__Gemmataceae	OTU3528	0	0	0	1	0	0	1	0	0	1	1	0	0	0	0	4
d__Bacteria	k__norank_d__Bacteria	p__Firmicutes	c__Clostridia	o__Clostridiales	f__Caloramatoraceae	g__Fonticella	s__uncultured_bacterium_g__Fonticella	OTU935	22	3	15	3	0	4	3	4	4	0	2	4	0	0	0	64
d__Bacteria	k__norank_d__Bacteria	p__Cyanobacteria	c__Cyanobacteriia	o__Cyanobacteriales	f__Xenococcaceae	g__Pleurocapsa_PCC-7319	s__unclassified_g__Pleurocapsa_PCC-7319	OTU1751	0	3	0	2	10	2	0	0	0	0	1	1	0	0	0	19
d__Bacteria	k__norank_d__Bacteria	p__Bacteroidota	c__Bacteroidia	o__Chitinophagales	f__Chitinophagaceae	g__norank_f__Chitinophagaceae	s__unclassified_g__norank_f__Chitinophagaceae	OTU1439	0	0	0	1	1	1	0	0	0	1	0	0	0	2	1	7
d__Bacteria	k__norank_d__Bacteria	p__Verrucomicrobiota	c__Verrucomicrobiae	o__Verrucomicrobiales	f__Verrucomicrobiaceae	g__norank_f__Verrucomicrobiaceae	s__unclassified_g__norank_f__Verrucomicrobiaceae	OTU2544	1	1	0	0	4	2	5	5	3	2	2	0	0	0	2	27
d__Bacteria	k__norank_d__Bacteria	p__Firmicutes	c__Negativicutes	o__Acidaminococcales	f__Acidaminococcaceae	g__Succiniclasticum	s__uncultured_bacterium_g__Succiniclasticum	OTU3452	0	0	0	0	0	0	0	0	0	0	3	0	0	0	0	3
d__Bacteria	k__norank_d__Bacteria	p__Gemmatimonadota	c__Gemmatimonadetes	o__Gemmatimonadales	f__Gemmatimonadaceae	g__Roseisolibacter	s__uncultured_bacterium_g__Roseisolibacter	OTU3728	0	0	0	0	0	0	0	0	0	0	0	6	0	0	0	6
d__Bacteria	k__norank_d__Bacteria	p__Desulfobacterota	c__Desulfobacteria	o__Desulfobacterales	f__Desulfosarcinaceae	g__norank_f__Desulfosarcinaceae	s__unclassified_g__norank_f__Desulfosarcinaceae	OTU1180	0	0	0	1	0	0	0	0	0	0	0	0	0	0	0	1
d__Bacteria	k__norank_d__Bacteria	p__Proteobacteria	c__Alphaproteobacteria	o__norank_c__Alphaproteobacteria	f__norank_o__norank_c__Alphaproteobacteria	g__norank_f__norank_o__norank_c__Alphaproteobacteria	s__uncultured_bacterium_g__norank_f__norank_o__norank_c__Alphaproteobacteria	OTU1089	1	5	2	0	0	1	3	0	1	10	1	3	0	0	1	28
d__Bacteria	k__norank_d__Bacteria	p__Bdellovibrionota	c__Oligoflexia	o__0319-6G20	f__norank_o__0319-6G20	g__norank_f__norank_o__0319-6G20	s__marine_metagenome_g__norank_f__norank_o__0319-6G20	OTU1091	0	0	1	0	0	0	1	0	0	0	0	0	0	0	0	2
d__Bacteria	k__norank_d__Bacteria	p__Patescibacteria	c__Saccharimonadia	o__Saccharimonadales	f__norank_o__Saccharimonadales	g__norank_f__norank_o__Saccharimonadales	s__unclassified_g__norank_f__norank_o__Saccharimonadales	OTU1470	11	0	0	3	0	0	0	0	0	0	0	0	0	0	0	14
d__Bacteria	k__norank_d__Bacteria	p__Bacteroidota	c__Bacteroidia	o__Flavobacteriales	f__Flavobacteriaceae	g__Flavobacterium	s__unclassified_g__Flavobacterium	OTU2214	0	0	0	0	0	0	1	0	0	7	5	10	0	0	0	23
d__Bacteria	k__norank_d__Bacteria	p__Planctomycetota	c__Planctomycetes	o__Gemmatales	f__Gemmataceae	g__norank_f__Gemmataceae	s__unclassified_g__norank_f__Gemmataceae	OTU1612	0	2	0	0	2	0	1	0	1	0	0	0	0	0	0	6
d__Bacteria	k__norank_d__Bacteria	p__Chloroflexi	c__Chloroflexia	o__Thermomicrobiales	f__JG30-KF-CM45	g__norank_f__JG30-KF-CM45	s__uncultured_bacterium_g__norank_f__JG30-KF-CM45	OTU3651	1	0	1	0	0	0	1	0	1	0	1	4	0	0	0	9
d__Bacteria	k__norank_d__Bacteria	p__Proteobacteria	c__Gammaproteobacteria	o__Burkholderiales	f__Comamonadaceae	g__Ramlibacter	s__unclassified_g__Ramlibacter	OTU703	0	12	1	13	5	1	0	2	1	6	3	3	161	33	9	250
d__Bacteria	k__norank_d__Bacteria	p__Chloroflexi	c__Anaerolineae	o__SBR1031	f__norank_o__SBR1031	g__norank_f__norank_o__SBR1031	s__unclassified_g__norank_f__norank_o__SBR1031	OTU4104	0	0	0	0	0	0	0	0	0	0	0	0	0	0	7	7
d__Bacteria	k__norank_d__Bacteria	p__Chloroflexi	c__Anaerolineae	o__RBG-13-54-9	f__norank_o__RBG-13-54-9	g__norank_f__norank_o__RBG-13-54-9	s__unclassified_g__norank_f__norank_o__RBG-13-54-9	OTU3715	1	0	0	0	0	0	0	0	0	0	1	3	0	0	0	5
d__Bacteria	k__norank_d__Bacteria	p__Proteobacteria	c__Alphaproteobacteria	o__unclassified_c__Alphaproteobacteria	f__unclassified_c__Alphaproteobacteria	g__unclassified_c__Alphaproteobacteria	s__unclassified_c__Alphaproteobacteria	OTU1341	0	0	2	2	4	75	1	1	1	2	5	12	0	0	0	105
d__Bacteria	k__norank_d__Bacteria	p__Bdellovibrionota	c__Bdellovibrionia	o__Bdellovibrionales	f__Bdellovibrionaceae	g__Bdellovibrio	s__uncultured_soil_bacterium_g__Bdellovibrio	OTU3032	0	0	0	1	0	0	0	0	0	3	0	2	1	0	0	7
d__Bacteria	k__norank_d__Bacteria	p__Verrucomicrobiota	c__Omnitrophia	o__Omnitrophales	f__Omnitrophaceae	g__Candidatus_Omnitrophus	s__uncultured_organism_g__Candidatus_Omnitrophus	OTU1107	2	0	3	0	0	3	0	1	1	0	0	1	0	0	0	11
d__Bacteria	k__norank_d__Bacteria	p__Chloroflexi	c__Anaerolineae	o__SJA-15	f__norank_o__SJA-15	g__norank_f__norank_o__SJA-15	s__uncultured_soil_bacterium_g__norank_f__norank_o__SJA-15	OTU946	11	1	1	2	0	0	0	0	2	0	1	0	0	0	0	18
d__Bacteria	k__norank_d__Bacteria	p__Desulfobacterota	c__Desulfomonilia	o__Desulfomonilales	f__Desulfomonilaceae	g__Desulfomonile	s__uncultured_bacterium_g__Desulfomonile	OTU69	5	3	1	1	0	0	1	0	1	0	0	0	0	0	0	12
d__Bacteria	k__norank_d__Bacteria	p__Firmicutes	c__Clostridia	o__Peptostreptococcales-Tissierellales	f__Anaerovoracaceae	g__Family_XIII_AD3011_group	s__uncultured_bacterium_g__Family_XIII_AD3011_group	OTU752	0	3	1	0	1	0	0	0	0	0	0	0	0	0	0	5
d__Bacteria	k__norank_d__Bacteria	p__Proteobacteria	c__Gammaproteobacteria	o__Coxiellales	f__Coxiellaceae	g__Coxiella	s__uncultured_bacterium_g__Coxiella	OTU1061	0	0	1	0	0	0	0	0	0	0	0	0	0	0	0	1
d__Bacteria	k__norank_d__Bacteria	p__Chloroflexi	c__Chloroflexia	o__Thermomicrobiales	f__JG30-KF-CM45	g__norank_f__JG30-KF-CM45	s__unclassified_g__norank_f__JG30-KF-CM45	OTU2325	0	0	0	0	0	0	2	0	0	0	0	0	0	0	0	2
d__Bacteria	k__norank_d__Bacteria	p__Bacteroidota	c__Bacteroidia	o__Sphingobacteriales	f__Sphingobacteriaceae	g__Solitalea	s__uncultured_bacterium_g__Solitalea	OTU2641	0	2	3	1	0	0	0	2	149	0	0	0	14	6	28	205
d__Bacteria	k__norank_d__Bacteria	p__Proteobacteria	c__Gammaproteobacteria	o__Methylococcales	f__Methylomonadaceae	g__Methyloglobulus	s__uncultured_bacterium_g__Methyloglobulus	OTU996	0	0	2	2	0	0	0	0	0	3	0	0	0	0	0	7
d__Bacteria	k__norank_d__Bacteria	p__Proteobacteria	c__Gammaproteobacteria	o__Burkholderiales	f__Nitrosomonadaceae	g__Ellin6067	s__uncultured_prokaryote_g__Ellin6067	OTU2839	1	4	6	0	0	0	4	2	11	5	0	0	0	0	0	33
d__Bacteria	k__norank_d__Bacteria	p__Proteobacteria	c__Gammaproteobacteria	o__Cellvibrionales	f__Cellvibrionaceae	g__unclassified_f__Cellvibrionaceae	s__unclassified_f__Cellvibrionaceae	OTU4134	0	0	0	0	0	0	0	0	0	0	0	0	0	0	1	1
d__Bacteria	k__norank_d__Bacteria	p__Proteobacteria	c__Gammaproteobacteria	o__Gammaproteobacteria_Incertae_Sedis	f__unclassified_o__Gammaproteobacteria_Incertae_Sedis	g__Candidatus_Berkiella	s__uncultured_bacterium_g__Candidatus_Berkiella	OTU777	1	1	0	0	1	0	0	0	0	0	1	0	1	0	0	5
d__Bacteria	k__norank_d__Bacteria	p__Firmicutes	c__Negativicutes	o__Veillonellales-Selenomonadales	f__Sporomusaceae	g__Pelosinus	s__uncultured_bacterium_g__Pelosinus	OTU682	1	0	0	0	1	0	0	0	0	0	0	0	0	0	0	2
d__Bacteria	k__norank_d__Bacteria	p__Bdellovibrionota	c__Oligoflexia	o__0319-6G20	f__norank_o__0319-6G20	g__norank_f__norank_o__0319-6G20	s__bacterium_enrichment_culture_clone_B1262011	OTU1955	0	0	0	0	0	1	0	0	0	0	0	0	0	0	0	1
d__Bacteria	k__norank_d__Bacteria	p__Proteobacteria	c__Gammaproteobacteria	o__Xanthomonadales	f__Xanthomonadaceae	g__Lysobacter	s__unclassified_g__Lysobacter	OTU1811	0	0	0	2	0	2	3	0	0	0	0	1	0	0	0	8
d__Bacteria	k__norank_d__Bacteria	p__Bacteroidota	c__Bacteroidia	o__Flavobacteriales	f__Flavobacteriaceae	g__Flavobacterium	s__unclassified_g__Flavobacterium	OTU1501	0	0	0	0	11	0	0	0	0	0	2	0	0	1	0	14
d__Bacteria	k__norank_d__Bacteria	p__Firmicutes	c__Clostridia	o__Clostridiales	f__Clostridiaceae	g__Clostridium_sensu_stricto_7	s__unclassified_g__Clostridium_sensu_stricto_7	OTU50	5	0	2	0	2	0	1	1	1	0	2	0	0	0	0	14
d__Bacteria	k__norank_d__Bacteria	p__Gemmatimonadota	c__Gemmatimonadetes	o__Gemmatimonadales	f__Gemmatimonadaceae	g__Gemmatimonas	s__unclassified_g__Gemmatimonas	OTU3062	0	0	0	7	0	0	0	0	0	3	1	2	0	0	1	14
d__Bacteria	k__norank_d__Bacteria	p__Proteobacteria	c__Gammaproteobacteria	o__Chromatiales	f__Chromatiaceae	g__norank_f__Chromatiaceae	s__uncultured_bacterium_g__norank_f__Chromatiaceae	OTU1836	228	5	31	28	8	20	20	8	15	3	9	2	0	0	0	377
d__Bacteria	k__norank_d__Bacteria	p__Cyanobacteria	c__Cyanobacteriia	o__Oxyphotobacteria_Incertae_Sedis	f__unclassified_o__Oxyphotobacteria_Incertae_Sedis	g__CENA359	s__uncultured_bacterium_g__CENA359	OTU4165	0	0	0	0	0	0	0	0	0	0	5	22	0	0	0	27
d__Bacteria	k__norank_d__Bacteria	p__Chloroflexi	c__Anaerolineae	o__Anaerolineales	f__Anaerolineaceae	g__norank_f__Anaerolineaceae	s__unclassified_g__norank_f__Anaerolineaceae	OTU2156	2	0	0	0	0	0	0	0	2	0	0	0	0	0	0	4
d__Bacteria	k__norank_d__Bacteria	p__Proteobacteria	c__Gammaproteobacteria	o__Diplorickettsiales	f__Diplorickettsiaceae	g__Aquicella	s__unclassified_g__Aquicella	OTU1729	0	0	0	2	0	0	0	0	0	0	1	0	0	0	0	3
d__Bacteria	k__norank_d__Bacteria	p__Actinobacteriota	c__Acidimicrobiia	o__IMCC26256	f__norank_o__IMCC26256	g__norank_f__norank_o__IMCC26256	s__unclassified_g__norank_f__norank_o__IMCC26256	OTU634	7	3	3	0	2	2	16	2	6	2	8	21	0	0	0	72
d__Bacteria	k__norank_d__Bacteria	p__Firmicutes	c__Bacilli	o__Bacillales	f__Bacillaceae	g__Bacillus	s__Bacillus_thermocloacae	OTU1958	2	0	0	0	0	1	1	0	1	0	0	0	0	0	0	5
d__Bacteria	k__norank_d__Bacteria	p__Proteobacteria	c__Gammaproteobacteria	o__norank_c__Gammaproteobacteria	f__norank_o__norank_c__Gammaproteobacteria	g__norank_f__norank_o__norank_c__Gammaproteobacteria	s__metagenome_g__norank_f__norank_o__norank_c__Gammaproteobacteria	OTU3781	0	0	0	0	0	0	2	0	1	1	0	6	0	0	0	10
d__Bacteria	k__norank_d__Bacteria	p__Proteobacteria	c__Gammaproteobacteria	o__Burkholderiales	f__Rhodocyclaceae	g__Propionivibrio	s__uncultured_bacterium_g__Propionivibrio	OTU605	0	5	1	1	1	0	0	16	3	0	1	1	1	22	0	52
d__Bacteria	k__norank_d__Bacteria	p__Actinobacteriota	c__Rubrobacteria	o__Rubrobacterales	f__Rubrobacteriaceae	g__Rubrobacter	s__uncultured_actinobacterium_g__Rubrobacter	OTU3592	0	0	0	0	0	0	0	1	0	0	6	9	0	0	0	16
d__Bacteria	k__norank_d__Bacteria	p__Bdellovibrionota	c__Oligoflexia	o__0319-6G20	f__norank_o__0319-6G20	g__norank_f__norank_o__0319-6G20	s__unclassified_g__norank_f__norank_o__0319-6G20	OTU1004	0	0	4	1	2	1	2	0	0	0	2	2	0	0	0	14
d__Bacteria	k__norank_d__Bacteria	p__Proteobacteria	c__Gammaproteobacteria	o__Burkholderiales	f__SC-I-84	g__norank_f__SC-I-84	s__uncultured_bacterium_g__norank_f__SC-I-84	OTU3448	9	2	1	3	0	1	8	3	5	4	2	4	0	0	0	42
d__Bacteria	k__norank_d__Bacteria	p__Proteobacteria	c__Gammaproteobacteria	o__Methylococcales	f__Methylomonadaceae	g__Crenothrix	s__uncultured_bacterium_g__Crenothrix	OTU1397	0	0	2	1	0	0	0	11	1	1	0	0	0	0	0	16
d__Bacteria	k__norank_d__Bacteria	p__Patescibacteria	c__Saccharimonadia	o__Saccharimonadales	f__WWH38	g__norank_f__WWH38	s__uncultured_bacterium_g__norank_f__WWH38	OTU3137	0	0	0	0	0	0	2	0	0	7	1	6	1	0	0	17
d__Bacteria	k__norank_d__Bacteria	p__Firmicutes	c__Bacilli	o__Brevibacillales	f__Brevibacillaceae	g__Brevibacillus	s__unclassified_g__Brevibacillus	OTU969	16	1	4	2	0	1	2	2	2	0	0	0	0	0	0	30
d__Bacteria	k__norank_d__Bacteria	p__Verrucomicrobiota	c__Chlamydiae	o__Chlamydiales	f__Parachlamydiaceae	g__unclassified_f__Parachlamydiaceae	s__unclassified_f__Parachlamydiaceae	OTU1842	1	1	1	0	1	4	2	0	1	0	1	1	0	0	0	13
d__Bacteria	k__norank_d__Bacteria	p__Sumerlaeota	c__Sumerlaeia	o__Sumerlaeales	f__Sumerlaeaceae	g__Sumerlaea	s__uncultured_bacterium_g__Sumerlaea	OTU373	11	0	0	0	1	2	0	0	3	0	2	0	0	0	0	19
d__Bacteria	k__norank_d__Bacteria	p__Desulfobacterota	c__Desulfuromonadia	o__Geobacterales	f__Geobacteraceae	g__unclassified_f__Geobacteraceae	s__unclassified_f__Geobacteraceae	OTU2975	0	0	0	0	0	0	0	0	3	0	0	0	0	0	0	3
d__Bacteria	k__norank_d__Bacteria	p__Verrucomicrobiota	c__Verrucomicrobiae	o__Pedosphaerales	f__Pedosphaeraceae	g__norank_f__Pedosphaeraceae	s__unclassified_g__norank_f__Pedosphaeraceae	OTU2735	0	0	0	0	0	0	0	0	1	0	0	0	0	0	0	1
d__Bacteria	k__norank_d__Bacteria	p__Verrucomicrobiota	c__Chlamydiae	o__Chlamydiales	f__Parachlamydiaceae	g__Neochlamydia	s__unclassified_g__Neochlamydia	OTU1600	1	0	0	0	1	0	0	0	0	0	0	0	0	0	0	2
d__Bacteria	k__norank_d__Bacteria	p__Patescibacteria	c__Saccharimonadia	o__Saccharimonadales	f__norank_o__Saccharimonadales	g__norank_f__norank_o__Saccharimonadales	s__uncultured_bacterium_g__norank_f__norank_o__Saccharimonadales	OTU3838	0	0	0	0	0	0	0	0	0	1	1	7	0	0	0	9
d__Bacteria	k__norank_d__Bacteria	p__Firmicutes	c__Clostridia	o__Clostridia_UCG-014	f__norank_o__Clostridia_UCG-014	g__norank_f__norank_o__Clostridia_UCG-014	s__uncultured_organism_g__norank_f__norank_o__Clostridia_UCG-014	OTU1026	0	0	0	0	0	0	0	0	0	0	0	1	0	0	0	1
d__Bacteria	k__norank_d__Bacteria	p__Firmicutes	c__Clostridia	o__norank_c__Clostridia	f__Hungateiclostridiaceae	g__Anaerobacterium	s__uncultured_bacterium_g__Anaerobacterium	OTU5	19	2	4	2	1	4	7	0	3	0	1	0	0	0	1	44
d__Bacteria	k__norank_d__Bacteria	p__Proteobacteria	c__Alphaproteobacteria	o__unclassified_c__Alphaproteobacteria	f__unclassified_c__Alphaproteobacteria	g__unclassified_c__Alphaproteobacteria	s__unclassified_c__Alphaproteobacteria	OTU1584	0	0	0	0	2	0	0	0	0	1	0	0	0	0	0	3
d__Bacteria	k__norank_d__Bacteria	p__Acidobacteriota	c__Blastocatellia	o__Blastocatellales	f__Blastocatellaceae	g__Blastocatella	s__unclassified_g__Blastocatella	OTU3174	0	0	0	2	0	2	0	0	0	5	2	17	0	0	0	28
d__Bacteria	k__norank_d__Bacteria	p__Actinobacteriota	c__MB-A2-108	o__norank_c__MB-A2-108	f__norank_o__norank_c__MB-A2-108	g__norank_f__norank_o__norank_c__MB-A2-108	s__uncultured_bacterium_g__norank_f__norank_o__norank_c__MB-A2-108	OTU1783	2	0	0	2	2	3	0	0	0	2	0	1	0	0	0	12
d__Bacteria	k__norank_d__Bacteria	p__Verrucomicrobiota	c__Verrucomicrobiae	o__Verrucomicrobiales	f__Verrucomicrobiaceae	g__Prosthecobacter	s__uncultured_bacterium_g__Prosthecobacter	OTU1567	0	0	0	1	3	0	0	0	0	0	1	0	0	0	0	5
d__Bacteria	k__norank_d__Bacteria	p__WPS-2	c__norank_p__WPS-2	o__norank_c__norank_p__WPS-2	f__norank_o__norank_c__norank_p__WPS-2	g__norank_f__norank_o__norank_c__norank_p__WPS-2	s__hydrothermal_vent_metagenome_g__norank_f__norank_o__norank_c__norank_p__WPS-2	OTU3948	0	1	0	0	0	0	0	0	0	2	2	0	3	0	0	8
d__Bacteria	k__norank_d__Bacteria	p__Verrucomicrobiota	c__Verrucomicrobiae	o__Pedosphaerales	f__Pedosphaeraceae	g__ADurb.Bin063-1	s__uncultured_Verrucomicrobia_bacterium_g__ADurb.Bin063-1	OTU397	4	0	0	1	0	1	2	1	2	0	0	0	0	0	0	11
d__Bacteria	k__norank_d__Bacteria	p__Proteobacteria	c__Gammaproteobacteria	o__Pseudomonadales	f__Pseudomonadaceae	g__Pseudomonas	s__Pseudomonas_parafulva	OTU3197	17	10	13	829	14	2	20	20	25	14	2	7	0	6	6	985
d__Bacteria	k__norank_d__Bacteria	p__Firmicutes	c__Bacilli	o__unclassified_c__Bacilli	f__unclassified_c__Bacilli	g__unclassified_c__Bacilli	s__unclassified_c__Bacilli	OTU618	20	1106	8	0	0	0	60	5	6	0	0	0	0	0	0	1205
d__Bacteria	k__norank_d__Bacteria	p__Chloroflexi	c__Anaerolineae	o__Caldilineales	f__Caldilineaceae	g__norank_f__Caldilineaceae	s__uncultured_Anaerolineaceae_bacterium_g__norank_f__Caldilineaceae	OTU252	11	0	1	1	0	2	1	1	3	0	1	0	0	0	0	21
d__Bacteria	k__norank_d__Bacteria	p__Firmicutes	c__Bacilli	o__Paenibacillales	f__Paenibacillaceae	g__Paenibacillus	s__unclassified_g__Paenibacillus	OTU2430	8	2	5	1	1	1	4	1	1	0	2	6	0	0	0	32
d__Bacteria	k__norank_d__Bacteria	p__Actinobacteriota	c__Thermoleophilia	o__Solirubrobacterales	f__67-14	g__norank_f__67-14	s__uncultured_bacterium_g__norank_f__67-14	OTU783	0	0	0	0	0	0	1	0	0	0	0	0	0	0	0	1
d__Bacteria	k__norank_d__Bacteria	p__Bacteroidota	c__Bacteroidia	o__Cytophagales	f__Hymenobacteraceae	g__Pontibacter	s__unclassified_g__Pontibacter	OTU1358	0	0	0	4	0	2	0	0	0	0	0	0	0	0	0	6
d__Bacteria	k__norank_d__Bacteria	p__Actinobacteriota	c__Actinobacteria	o__Corynebacteriales	f__Nocardiaceae	g__Smaragdicoccus	s__unclassified_g__Smaragdicoccus	OTU1013	0	1	5	1	0	1	0	0	2	0	1	0	0	0	0	11
d__Bacteria	k__norank_d__Bacteria	p__Proteobacteria	c__Alphaproteobacteria	o__Rickettsiales	f__SM2D12	g__norank_f__SM2D12	s__uncultured_bacterium_g__norank_f__SM2D12	OTU3195	0	0	0	0	0	1	0	0	0	5	0	0	0	0	0	6
d__Bacteria	k__norank_d__Bacteria	p__Actinobacteriota	c__Actinobacteria	o__Propionibacteriales	f__Nocardioidaceae	g__unclassified_f__Nocardioidaceae	s__unclassified_f__Nocardioidaceae	OTU1010	6	2	6	0	4	1	7	2	3	0	10	0	0	0	0	41
d__Bacteria	k__norank_d__Bacteria	p__Dadabacteria	c__Dadabacteriia	o__Dadabacteriales	f__norank_o__Dadabacteriales	g__norank_f__norank_o__Dadabacteriales	s__uncultured_bacterium_g__norank_f__norank_o__Dadabacteriales	OTU4084	0	0	0	0	0	0	0	0	0	0	0	0	0	0	2	2
d__Bacteria	k__norank_d__Bacteria	p__Firmicutes	c__Clostridia	o__Oscillospirales	f__Oscillospiraceae	g__unclassified_f__Oscillospiraceae	s__unclassified_f__Oscillospiraceae	OTU240	2	0	0	0	0	0	0	0	0	0	0	0	0	0	0	2
d__Bacteria	k__norank_d__Bacteria	p__Synergistota	c__Synergistia	o__Synergistales	f__Synergistaceae	g__Aminomonas	s__Aminomonas_paucivorans_DSM_12260	OTU2989	0	0	0	0	0	0	0	0	0	27	0	0	0	0	0	27
d__Bacteria	k__norank_d__Bacteria	p__Actinobacteriota	c__unclassified_p__Actinobacteriota	o__unclassified_p__Actinobacteriota	f__unclassified_p__Actinobacteriota	g__unclassified_p__Actinobacteriota	s__unclassified_p__Actinobacteriota	OTU3121	0	0	0	0	0	0	0	0	0	9	1	6	0	0	0	16
d__Bacteria	k__norank_d__Bacteria	p__Actinobacteriota	c__Thermoleophilia	o__Solirubrobacterales	f__67-14	g__norank_f__67-14	s__uncultured_bacterium_g__norank_f__67-14	OTU1829	2	0	1	0	1	3	2	1	0	0	2	1	0	0	0	13
d__Bacteria	k__norank_d__Bacteria	p__Proteobacteria	c__Alphaproteobacteria	o__unclassified_c__Alphaproteobacteria	f__unclassified_c__Alphaproteobacteria	g__unclassified_c__Alphaproteobacteria	s__unclassified_c__Alphaproteobacteria	OTU3888	0	0	0	0	0	0	0	0	0	0	1	0	1	0	0	2
d__Bacteria	k__norank_d__Bacteria	p__Verrucomicrobiota	c__Chlamydiae	o__Chlamydiales	f__Chlamydiaceae	g__norank_f__Chlamydiaceae	s__uncultured_Chlamydiales_bacterium_g__norank_f__Chlamydiaceae	OTU3056	0	0	0	0	0	0	0	0	0	4	0	0	0	0	0	4
d__Bacteria	k__norank_d__Bacteria	p__Verrucomicrobiota	c__Chlamydiae	o__Chlamydiales	f__cvE6	g__norank_f__cvE6	s__unclassified_g__norank_f__cvE6	OTU2789	0	1	0	0	0	0	0	0	2	1	0	1	0	1	0	6
d__Bacteria	k__norank_d__Bacteria	p__Firmicutes	c__Clostridia	o__Oscillospirales	f__Ruminococcaceae	g__Ruminococcus	s__unclassified_g__Ruminococcus	OTU104	14	0	0	0	1	0	0	0	0	0	0	0	0	0	0	15
d__Bacteria	k__norank_d__Bacteria	p__Bacteroidota	c__Bacteroidia	o__Sphingobacteriales	f__AKYH767	g__norank_f__AKYH767	s__uncultured_bacterium_g__norank_f__AKYH767	OTU2637	0	0	1	1	0	0	0	1	11	1	2	1	0	0	0	18
d__Bacteria	k__norank_d__Bacteria	p__Proteobacteria	c__Alphaproteobacteria	o__Acetobacterales	f__Acetobacteraceae	g__Craurococcus-Caldovatus	s__uncultured_bacterium_g__Craurococcus-Caldovatus	OTU1045	0	0	1	0	2	1	0	0	0	0	1	0	0	0	0	5
d__Bacteria	k__norank_d__Bacteria	p__Firmicutes	c__Clostridia	o__Oscillospirales	f__Oscillospiraceae	g__unclassified_f__Oscillospiraceae	s__unclassified_f__Oscillospiraceae	OTU482	4	0	0	0	0	0	1	0	0	0	1	0	0	0	0	6
d__Bacteria	k__norank_d__Bacteria	p__Actinobacteriota	c__Acidimicrobiia	o__Microtrichales	f__Iamiaceae	g__Iamia	s__unclassified_g__Iamia	OTU1937	20	6	9	3	14	24	12	8	8	6	29	9	0	0	0	148
d__Bacteria	k__norank_d__Bacteria	p__Actinobacteriota	c__Actinobacteria	o__Propionibacteriales	f__Nocardioidaceae	g__Nocardioides	s__metagenome_g__Nocardioides	OTU134	0	0	0	3	1	0	1	0	1	1	0	1	0	0	0	8
d__Bacteria	k__norank_d__Bacteria	p__Planctomycetota	c__Planctomycetes	o__Gemmatales	f__Gemmataceae	g__norank_f__Gemmataceae	s__unclassified_g__norank_f__Gemmataceae	OTU863	0	2	0	0	0	0	1	0	0	0	0	0	0	0	0	3
d__Bacteria	k__norank_d__Bacteria	p__WPS-2	c__norank_p__WPS-2	o__norank_c__norank_p__WPS-2	f__norank_o__norank_c__norank_p__WPS-2	g__norank_f__norank_o__norank_c__norank_p__WPS-2	s__metagenome_g__norank_f__norank_o__norank_c__norank_p__WPS-2	OTU3791	0	0	0	1	1	0	0	0	0	0	1	1	0	0	0	4
d__Bacteria	k__norank_d__Bacteria	p__Proteobacteria	c__Gammaproteobacteria	o__Diplorickettsiales	f__Diplorickettsiaceae	g__Aquicella	s__unclassified_g__Aquicella	OTU2606	1	0	0	0	0	0	0	0	0	0	0	0	0	0	0	1
d__Bacteria	k__norank_d__Bacteria	p__Actinobacteriota	c__Acidimicrobiia	o__Microtrichales	f__Iamiaceae	g__Iamia	s__unclassified_g__Iamia	OTU1802	0	0	0	0	0	1	0	0	1	0	2	0	0	0	0	4
d__Bacteria	k__norank_d__Bacteria	p__Acidobacteriota	c__Blastocatellia	o__11-24	f__norank_o__11-24	g__norank_f__norank_o__11-24	s__unclassified_g__norank_f__norank_o__11-24	OTU2284	0	0	0	0	0	0	2	0	1	0	0	1	0	0	0	4
d__Bacteria	k__norank_d__Bacteria	p__Planctomycetota	c__Planctomycetes	o__Gemmatales	f__Gemmataceae	g__norank_f__Gemmataceae	s__unclassified_g__norank_f__Gemmataceae	OTU864	0	1	0	0	1	0	0	0	0	0	0	0	0	0	0	2
d__Bacteria	k__norank_d__Bacteria	p__Verrucomicrobiota	c__Chlamydiae	o__Chlamydiales	f__unclassified_o__Chlamydiales	g__unclassified_o__Chlamydiales	s__unclassified_o__Chlamydiales	OTU1998	0	0	1	0	1	0	0	0	0	0	0	0	0	0	0	2
d__Bacteria	k__norank_d__Bacteria	p__Bacteroidota	c__Bacteroidia	o__Sphingobacteriales	f__env.OPS_17	g__norank_f__env.OPS_17	s__uncultured_soil_bacterium_g__norank_f__env.OPS_17	OTU2630	0	1	2	0	0	0	0	1	39	0	0	0	1	0	0	44
d__Bacteria	k__norank_d__Bacteria	p__Proteobacteria	c__Gammaproteobacteria	o__Gammaproteobacteria_Incertae_Sedis	f__unclassified_o__Gammaproteobacteria_Incertae_Sedis	g__Candidatus_Endonucleariobacter	s__unclassified_g__Candidatus_Endonucleariobacter	OTU3716	0	0	0	0	0	0	0	0	0	0	0	10	0	0	0	10
d__Bacteria	k__norank_d__Bacteria	p__Planctomycetota	c__Planctomycetes	o__Gemmatales	f__Gemmataceae	g__norank_f__Gemmataceae	s__uncultured_bacterium_g__norank_f__Gemmataceae	OTU409	0	0	0	0	0	0	2	0	0	1	0	0	0	0	0	3
d__Bacteria	k__norank_d__Bacteria	p__Firmicutes	c__Clostridia	o__Lachnospirales	f__Lachnospiraceae	g__Acetitomaculum	s__unclassified_g__Acetitomaculum	OTU3576	0	1	0	0	1	0	0	0	0	0	1	0	0	0	0	3
d__Bacteria	k__norank_d__Bacteria	p__Patescibacteria	c__ABY1	o__unclassified_c__ABY1	f__unclassified_c__ABY1	g__unclassified_c__ABY1	s__unclassified_c__ABY1	OTU1769	0	0	0	0	0	1	0	0	1	0	0	0	0	0	0	2
d__Bacteria	k__norank_d__Bacteria	p__Proteobacteria	c__Gammaproteobacteria	o__Burkholderiales	f__Sutterellaceae	g__norank_f__Sutterellaceae	s__uncultured_bacterium_g__norank_f__Sutterellaceae	OTU1740	38	16	7	10	4	6	26	14	43	6	16	16	0	0	0	202
d__Bacteria	k__norank_d__Bacteria	p__Proteobacteria	c__Alphaproteobacteria	o__Rhizobiales	f__Kaistiaceae	g__Kaistia	s__unclassified_g__Kaistia	OTU171	2	0	0	0	3	2	1	1	0	3	9	4	0	0	0	25
d__Bacteria	k__norank_d__Bacteria	p__Chloroflexi	c__Anaerolineae	o__Caldilineales	f__Caldilineaceae	g__norank_f__Caldilineaceae	s__unclassified_g__norank_f__Caldilineaceae	OTU1708	11	0	2	1	1	2	1	1	1	0	1	0	0	0	0	21
d__Bacteria	k__norank_d__Bacteria	p__Dependentiae	c__Babeliae	o__Babeliales	f__UBA12409	g__norank_f__UBA12409	s__unclassified_g__norank_f__UBA12409	OTU1736	0	0	0	0	0	1	1	0	0	0	0	0	0	0	0	2
d__Bacteria	k__norank_d__Bacteria	p__Proteobacteria	c__Gammaproteobacteria	o__Burkholderiales	f__TRA3-20	g__norank_f__TRA3-20	s__uncultured_Alcaligenaceae_bacterium_g__norank_f__TRA3-20	OTU889	0	5	0	1	0	0	1	0	1	2	0	0	0	0	0	10
d__Bacteria	k__norank_d__Bacteria	p__Proteobacteria	c__Alphaproteobacteria	o__Rhizobiales	f__Beijerinckiaceae	g__Microvirga	s__Microvirga_ossetica	OTU1321	25	15	21	13	19	22	58	10	14	9	30	8	0	0	0	244
d__Bacteria	k__norank_d__Bacteria	p__Chloroflexi	c__Anaerolineae	o__Caldilineales	f__Caldilineaceae	g__norank_f__Caldilineaceae	s__unclassified_g__norank_f__Caldilineaceae	OTU1539	0	0	0	0	1	0	1	0	0	0	0	0	0	0	0	2
d__Bacteria	k__norank_d__Bacteria	p__Proteobacteria	c__Gammaproteobacteria	o__Methylococcales	f__Methylomonadaceae	g__Crenothrix	s__unclassified_g__Crenothrix	OTU2446	2	0	0	0	0	0	1	0	0	5	0	0	0	0	0	8
d__Bacteria	k__norank_d__Bacteria	p__Chloroflexi	c__Anaerolineae	o__Caldilineales	f__Caldilineaceae	g__norank_f__Caldilineaceae	s__metagenome_g__norank_f__Caldilineaceae	OTU1406	39	3	6	4	3	4	8	2	4	2	0	1	0	0	0	76
d__Bacteria	k__norank_d__Bacteria	p__Bacteroidota	c__Bacteroidia	o__Sphingobacteriales	f__env.OPS_17	g__norank_f__env.OPS_17	s__uncultured_bacterium_g__norank_f__env.OPS_17	OTU3902	0	0	0	0	0	0	0	0	0	1	0	0	5	0	0	6
d__Bacteria	k__norank_d__Bacteria	p__Verrucomicrobiota	c__Verrucomicrobiae	o__Verrucomicrobiales	f__Verrucomicrobiaceae	g__norank_f__Verrucomicrobiaceae	s__unclassified_g__norank_f__Verrucomicrobiaceae	OTU1793	3	2	1	5	3	11	0	1	2	1	0	8	0	0	0	37
d__Bacteria	k__norank_d__Bacteria	p__Proteobacteria	c__Gammaproteobacteria	o__Vibrionales	f__Vibrionaceae	g__Vibrio	s__Vibrio_diabolicus	OTU3995	0	0	0	0	0	0	0	0	0	0	0	0	0	4	4	8
d__Bacteria	k__norank_d__Bacteria	p__Actinobacteriota	c__Coriobacteriia	o__OPB41	f__norank_o__OPB41	g__norank_f__norank_o__OPB41	s__unclassified_g__norank_f__norank_o__OPB41	OTU917	3	0	3	0	1	3	0	0	2	0	0	3	0	0	0	15
d__Bacteria	k__norank_d__Bacteria	p__Proteobacteria	c__Gammaproteobacteria	o__Pseudomonadales	f__Moraxellaceae	g__norank_f__Moraxellaceae	s__uncultured_bacterium_g__norank_f__Moraxellaceae	OTU2945	0	0	1	0	0	0	0	5	7	0	0	0	1	0	3	17
d__Bacteria	k__norank_d__Bacteria	p__Bacteroidota	c__Bacteroidia	o__Bacteroidales	f__Williamwhitmaniaceae	g__Blvii28_wastewater-sludge_group	s__uncultured_Bacteroidetes_bacterium_g__Blvii28_wastewater-sludge_group	OTU2473	0	0	0	0	0	0	0	2	0	0	0	0	0	0	0	2
d__Bacteria	k__norank_d__Bacteria	p__Acidobacteriota	c__Aminicenantia	o__Aminicenantales	f__norank_o__Aminicenantales	g__norank_f__norank_o__Aminicenantales	s__unclassified_g__norank_f__norank_o__Aminicenantales	OTU1696	0	2	0	4	1	2	0	0	0	0	1	2	0	0	1	13
d__Bacteria	k__norank_d__Bacteria	p__Latescibacterota	c__norank_p__Latescibacterota	o__norank_c__norank_p__Latescibacterota	f__norank_o__norank_c__norank_p__Latescibacterota	g__norank_f__norank_o__norank_c__norank_p__Latescibacterota	s__uncultured_Latescibacteria_bacterium_g__norank_f__norank	OTU676	0	0	0	0	0	0	0	0	0	1	0	0	0	0	0	1
d__Bacteria	k__norank_d__Bacteria	p__Bacteroidota	c__Bacteroidia	o__Chitinophagales	f__Chitinophagaceae	g__unclassified_f__Chitinophagaceae	s__unclassified_f__Chitinophagaceae	OTU2925	0	0	0	0	0	0	0	0	1	0	0	1	0	0	0	2
d__Bacteria	k__norank_d__Bacteria	p__Proteobacteria	c__Gammaproteobacteria	o__Legionellales	f__Legionellaceae	g__Legionella	s__uncultured_bacterium_g__Legionella	OTU3557	0	0	0	0	0	1	0	0	0	0	1	0	0	0	0	2
d__Bacteria	k__norank_d__Bacteria	p__Planctomycetota	c__Planctomycetes	o__Gemmatales	f__Gemmataceae	g__norank_f__Gemmataceae	s__uncultured_prokaryote_g__norank_f__Gemmataceae	OTU2146	8	1	5	0	0	0	13	2	1	1	0	0	1	0	0	32
d__Bacteria	k__norank_d__Bacteria	p__Proteobacteria	c__Alphaproteobacteria	o__Rickettsiales	f__norank_o__Rickettsiales	g__norank_f__norank_o__Rickettsiales	s__Graminella_nigrifrons_g__norank	OTU1530	0	0	0	0	10	0	0	0	0	0	0	0	0	0	0	10
d__Bacteria	k__norank_d__Bacteria	p__Bacteroidota	c__Bacteroidia	o__Chitinophagales	f__Chitinophagaceae	g__Ferruginibacter	s__uncultured_Bacteroidetes_bacterium_g__Ferruginibacter	OTU1395	0	0	0	3	0	0	0	0	0	0	0	0	0	0	0	3
d__Bacteria	k__norank_d__Bacteria	p__Proteobacteria	c__Gammaproteobacteria	o__Burkholderiales	f__Burkholderiaceae	g__Lautropia	s__metagenome_g__Lautropia	OTU3069	0	0	0	3	0	0	0	0	0	6	0	0	0	1	0	10
d__Bacteria	k__norank_d__Bacteria	p__Firmicutes	c__Clostridia	o__Lachnospirales	f__Lachnospiraceae	g__Lachnospira	s__unclassified_g__Lachnospira	OTU501	1	0	1	0	0	0	0	0	0	0	0	0	0	0	0	2
d__Bacteria	k__norank_d__Bacteria	p__Fibrobacterota	c__Chitinivibrionia	o__norank_c__Chitinivibrionia	f__norank_o__norank_c__Chitinivibrionia	g__norank_f__norank_o__norank_c__Chitinivibrionia	s__uncultured_bacterium_g__norank_f__norank_o__norank_c__Chitinivibrionia	OTU623	0	4	0	0	0	0	0	0	0	0	0	0	0	0	0	4
d__Bacteria	k__norank_d__Bacteria	p__Proteobacteria	c__Gammaproteobacteria	o__unclassified_c__Gammaproteobacteria	f__unclassified_c__Gammaproteobacteria	g__unclassified_c__Gammaproteobacteria	s__unclassified_c__Gammaproteobacteria	OTU2157	128	533	2	0	0	0	1550	6	81	0	0	0	0	0	0	2300
d__Bacteria	k__norank_d__Bacteria	p__Proteobacteria	c__Alphaproteobacteria	o__Rhizobiales	f__Hyphomicrobiaceae	g__Pedomicrobium	s__uncultured_bacterium_g__Pedomicrobium	OTU987	9	16	26	8	15	17	64	7	4	25	42	25	0	0	0	258
d__Bacteria	k__norank_d__Bacteria	p__Firmicutes	c__Limnochordia	o__norank_c__Limnochordia	f__norank_o__norank_c__Limnochordia	g__Hydrogenispora	s__uncultured_bacterium_g__Hydrogenispora	OTU172	0	1	0	2	1	1	2	0	0	0	0	0	0	0	0	7
d__Bacteria	k__norank_d__Bacteria	p__Bdellovibrionota	c__Oligoflexia	o__0319-6G20	f__norank_o__0319-6G20	g__norank_f__norank_o__0319-6G20	s__metagenome_g__norank_f__norank_o__0319-6G20	OTU473	1	0	0	0	0	0	0	0	0	0	0	0	0	0	0	1
d__Bacteria	k__norank_d__Bacteria	p__Armatimonadota	c__DG-56	o__norank_c__DG-56	f__norank_o__norank_c__DG-56	g__norank_f__norank_o__norank_c__DG-56	s__uncultured_bacterium_g__norank_f__norank_o__norank_c__DG-56	OTU1335	0	0	0	1	1	0	0	0	0	0	0	0	0	0	0	2
d__Bacteria	k__norank_d__Bacteria	p__Chloroflexi	c__Anaerolineae	o__Anaerolineales	f__Anaerolineaceae	g__Anaerolinea	s__unclassified_g__Anaerolinea	OTU560	3	0	0	0	0	0	0	0	0	0	0	0	0	0	0	3
d__Bacteria	k__norank_d__Bacteria	p__Firmicutes	c__Bacilli	o__Paenibacillales	f__Paenibacillaceae	g__Paenibacillus	s__Paenibacillus_xylanexedens	OTU30	9	3	5	3	0	1	11	0	4	1	4	2	0	0	0	43
d__Bacteria	k__norank_d__Bacteria	p__Bdellovibrionota	c__Bdellovibrionia	o__Bdellovibrionales	f__Bdellovibrionaceae	g__Bdellovibrio	s__unclassified_g__Bdellovibrio	OTU2336	0	0	0	0	2	1	1	0	0	0	0	0	0	0	0	4
d__Bacteria	k__norank_d__Bacteria	p__Firmicutes	c__Bacilli	o__Bacillales	f__Planococcaceae	g__Rummeliibacillus	s__Rummeliibacillus_pycnus	OTU2523	1	1	1	0	0	0	4	2	0	0	1	0	0	0	0	10
d__Bacteria	k__norank_d__Bacteria	p__Firmicutes	c__Clostridia	o__unclassified_c__Clostridia	f__unclassified_c__Clostridia	g__unclassified_c__Clostridia	s__unclassified_c__Clostridia	OTU132	2	1	0	0	0	0	0	0	0	0	0	0	0	0	0	3
d__Bacteria	k__norank_d__Bacteria	p__Verrucomicrobiota	c__Verrucomicrobiae	o__Verrucomicrobiales	f__DEV007	g__norank_f__DEV007	s__unclassified_g__norank_f__DEV007	OTU1979	0	0	0	1	0	3	0	0	1	0	0	0	0	0	0	5
d__Bacteria	k__norank_d__Bacteria	p__Firmicutes	c__Clostridia	o__Lachnospirales	f__Lachnospiraceae	g__Lachnoclostridium	s__unclassified_g__Lachnoclostridium	OTU990	44	19	29	3	7	6	12	5	8	4	8	2	0	4	0	151
d__Bacteria	k__norank_d__Bacteria	p__Actinobacteriota	c__Actinobacteria	o__Frankiales	f__Sporichthyaceae	g__Sporichthya	s__uncultured_bacterium_g__Sporichthya	OTU2170	10	18	37	2	9	13	95	34	123	7	49	103	0	0	0	500
d__Bacteria	k__norank_d__Bacteria	p__Desulfobacterota	c__Syntrophobacteria	o__Syntrophobacterales	f__norank_o__Syntrophobacterales	g__norank_f__norank_o__Syntrophobacterales	s__uncultured_bacterium_g__norank_f__norank_o__Syntrophobacterales	OTU2195	40	0	5	5	0	8	17	4	7	4	1	0	0	0	0	91
d__Bacteria	k__norank_d__Bacteria	p__Acidobacteriota	c__Vicinamibacteria	o__Vicinamibacterales	f__Vicinamibacteraceae	g__Luteitalea	s__uncultured_bacterium_g__Luteitalea	OTU72	22	1	0	0	3	3	12	3	5	5	2	3	0	0	0	59
d__Bacteria	k__norank_d__Bacteria	p__Proteobacteria	c__Alphaproteobacteria	o__Rickettsiales	f__norank_o__Rickettsiales	g__norank_f__norank_o__Rickettsiales	s__uncultured_bacterium_g__norank_f__norank_o__Rickettsiales	OTU3903	0	0	0	0	0	0	0	0	0	0	0	0	3	3	1	7
d__Bacteria	k__norank_d__Bacteria	p__Chloroflexi	c__Chloroflexia	o__Chloroflexales	f__Chloroflexaceae	g__unclassified_f__Chloroflexaceae	s__unclassified_f__Chloroflexaceae	OTU2612	0	0	0	0	0	0	0	0	1	0	1	0	0	0	0	2
d__Bacteria	k__norank_d__Bacteria	p__Proteobacteria	c__Gammaproteobacteria	o__Legionellales	f__Legionellaceae	g__Legionella	s__unclassified_g__Legionella	OTU1075	0	0	2	0	0	0	0	0	0	0	0	0	0	0	0	2
d__Bacteria	k__norank_d__Bacteria	p__Firmicutes	c__Clostridia	o__Oscillospirales	f__Eubacterium_coprostanoligenes_group	g__norank_f__Eubacterium_coprostanoligenes_group	s__uncultured_bacterium_g__norank_f__Eubacterium_coprostanoligenes_group	OTU91	0	0	0	0	0	0	0	1	0	0	0	0	0	0	0	1
d__Bacteria	k__norank_d__Bacteria	p__Proteobacteria	c__Alphaproteobacteria	o__Acetobacterales	f__Acetobacteraceae	g__norank_f__Acetobacteraceae	s__metagenome_g__norank_f__Acetobacteraceae	OTU1005	0	3	4	1	0	0	0	10	5	0	0	0	0	0	1	24
d__Bacteria	k__norank_d__Bacteria	p__Proteobacteria	c__Alphaproteobacteria	o__Rhizobiales	f__Rhizobiales_Incertae_Sedis	g__Phreatobacter	s__unclassified_g__Phreatobacter	OTU3590	0	1	0	9	39	32	4	0	0	3	16	8	0	0	0	112
d__Bacteria	k__norank_d__Bacteria	p__Chloroflexi	c__Chloroflexia	o__Thermomicrobiales	f__JG30-KF-CM45	g__norank_f__JG30-KF-CM45	s__unclassified_g__norank_f__JG30-KF-CM45	OTU3307	0	0	0	0	0	3	1	0	3	1	20	15	0	0	0	43
d__Bacteria	k__norank_d__Bacteria	p__Bdellovibrionota	c__Oligoflexia	o__0319-6G20	f__norank_o__0319-6G20	g__norank_f__norank_o__0319-6G20	s__unclassified_g__norank_f__norank_o__0319-6G20	OTU412	1	0	0	0	0	0	0	1	0	0	0	0	0	0	0	2
d__Bacteria	k__norank_d__Bacteria	p__Proteobacteria	c__Gammaproteobacteria	o__Cellvibrionales	f__Halieaceae	g__Luminiphilus	s__uncultured_gamma_proteobacterium_g__Luminiphilus	OTU4183	0	0	0	0	0	0	0	0	0	0	0	0	0	0	15	15
d__Bacteria	k__norank_d__Bacteria	p__Firmicutes	c__Bacilli	o__Mycoplasmatales	f__Mycoplasmataceae	g__Mycoplasma	s__unclassified_g__Mycoplasma	OTU2816	0	0	2	0	0	0	0	0	2	0	0	0	0	0	0	4
d__Bacteria	k__norank_d__Bacteria	p__Acidobacteriota	c__Blastocatellia	o__Blastocatellales	f__Blastocatellaceae	g__norank_f__Blastocatellaceae	s__uncultured_bacterium_g__norank_f__Blastocatellaceae	OTU3710	0	0	0	0	0	0	0	0	0	0	0	6	0	0	0	6
d__Bacteria	k__norank_d__Bacteria	p__Dadabacteria	c__Dadabacteriia	o__Dadabacteriales	f__norank_o__Dadabacteriales	g__norank_f__norank_o__Dadabacteriales	s__uncultured_Nitrospirae_bacterium_g__norank	OTU196	1	0	0	1	0	0	0	0	0	0	0	0	0	0	0	2
d__Bacteria	k__norank_d__Bacteria	p__Proteobacteria	c__Gammaproteobacteria	o__Diplorickettsiales	f__Diplorickettsiaceae	g__norank_f__Diplorickettsiaceae	s__uncultured_bacterium_g__norank_f__Diplorickettsiaceae	OTU1848	0	0	0	6	387	24	0	0	0	4	2	0	0	0	1	424
d__Bacteria	k__norank_d__Bacteria	p__SAR324_cladeMarine_group_B	c__norank_p__SAR324_cladeMarine_group_B	o__norank_c__norank_p__SAR324_cladeMarine_group_B	f__norank_o__norank_c__norank_p__SAR324_cladeMarine_group_B	g__norank_f__norank_o__norank_c__norank_p__SAR324_cladeMarine_group_B	s__unclassified_g__norank_f__norank_o__norank_c__norank_p__SAR324_cladeMarine_group_B	OTU1342	1	0	0	0	0	0	1	0	0	0	0	0	0	0	0	2
d__Bacteria	k__norank_d__Bacteria	p__Bacteroidota	c__Bacteroidia	o__Flavobacteriales	f__Flavobacteriaceae	g__Flavobacterium	s__unclassified_g__Flavobacterium	OTU2686	0	0	1	0	0	0	0	0	0	0	0	0	0	0	0	1
d__Bacteria	k__norank_d__Bacteria	p__Proteobacteria	c__Alphaproteobacteria	o__Tistrellales	f__Geminicoccaceae	g__Candidatus_Alysiosphaera	s__uncultured_bacterium_g__Candidatus_Alysiosphaera	OTU1481	9	5	6	1	7	10	18	2	1	3	9	2	0	0	0	73
d__Bacteria	k__norank_d__Bacteria	p__Bdellovibrionota	c__Oligoflexia	o__0319-6G20	f__norank_o__0319-6G20	g__norank_f__norank_o__0319-6G20	s__unclassified_g__norank_f__norank_o__0319-6G20	OTU3762	0	0	0	0	0	0	0	0	0	0	0	2	0	0	0	2
d__Bacteria	k__norank_d__Bacteria	p__Cyanobacteria	c__Cyanobacteriia	o__SepB-3	f__norank_o__SepB-3	g__norank_f__norank_o__SepB-3	s__unclassified_g__norank_f__norank_o__SepB-3	OTU1980	0	0	0	0	28	9	0	0	0	0	0	0	0	0	0	37
d__Bacteria	k__norank_d__Bacteria	p__Desulfobacterota	c__Desulfobacteria	o__Desulfobacterales	f__Desulfosarcinaceae	g__Sva0081_sediment_group	s__unclassified_g__Sva0081_sediment_group	OTU123	3	0	0	0	0	0	0	0	2	0	0	0	0	0	0	5
d__Bacteria	k__norank_d__Bacteria	p__Actinobacteriota	c__Acidimicrobiia	o__Microtrichales	f__norank_o__Microtrichales	g__norank_f__norank_o__Microtrichales	s__unclassified_g__norank_f__norank_o__Microtrichales	OTU484	9	1	1	3	1	4	1	0	1	0	2	0	0	0	0	23
d__Bacteria	k__norank_d__Bacteria	p__Verrucomicrobiota	c__Chlamydiae	o__Chlamydiales	f__unclassified_o__Chlamydiales	g__unclassified_o__Chlamydiales	s__unclassified_o__Chlamydiales	OTU2557	0	0	0	0	0	0	0	0	1	0	0	0	0	0	0	1
d__Bacteria	k__norank_d__Bacteria	p__WS4	c__norank_p__WS4	o__norank_c__norank_p__WS4	f__norank_o__norank_c__norank_p__WS4	g__norank_f__norank_o__norank_c__norank_p__WS4	s__uncultured_bacterium_g__norank_f__norank_o__norank_c__norank_p__WS4	OTU3709	0	0	0	0	0	0	1	0	0	0	0	2	0	0	0	3
d__Bacteria	k__norank_d__Bacteria	p__Cyanobacteria	c__Cyanobacteriia	o__Cyanobacteriales	f__Phormidiaceae	g__norank_f__Phormidiaceae	s__uncultured_bacterium_g__norank_f__Phormidiaceae	OTU1357	2	0	1	1	0	0	0	0	0	0	0	0	0	0	0	4
d__Bacteria	k__norank_d__Bacteria	p__Verrucomicrobiota	c__Chlamydiae	o__Chlamydiales	f__Parachlamydiaceae	g__Neochlamydia	s__unclassified_g__Neochlamydia	OTU3467	0	0	0	0	0	0	0	1	0	0	1	0	0	0	0	2
d__Bacteria	k__norank_d__Bacteria	p__Proteobacteria	c__Alphaproteobacteria	o__Sphingomonadales	f__Sphingomonadaceae	g__Altererythrobacter	s__unclassified_g__Altererythrobacter	OTU1208	0	0	0	16	0	0	0	0	0	7	1	1	0	0	1	26
d__Bacteria	k__norank_d__Bacteria	p__Firmicutes	c__Clostridia	o__norank_c__Clostridia	f__Hungateiclostridiaceae	g__unclassified_f__Hungateiclostridiaceae	s__unclassified_f__Hungateiclostridiaceae	OTU391	3	1	0	0	1	0	0	0	0	0	0	0	0	0	0	5
d__Bacteria	k__norank_d__Bacteria	p__Firmicutes	c__Bacilli	o__Lactobacillales	f__Lactobacillaceae	g__Lactobacillus	s__Lactobacillus_reuteri	OTU830	0	3	1	0	0	1	0	0	0	0	1	0	0	0	0	6
d__Bacteria	k__norank_d__Bacteria	p__Proteobacteria	c__Alphaproteobacteria	o__Rhizobiales	f__Hyphomicrobiaceae	g__Hyphomicrobium	s__unclassified_g__Hyphomicrobium	OTU1659	0	0	0	12	17	15	1	2	0	6	19	14	0	2	0	88
d__Bacteria	k__norank_d__Bacteria	p__Proteobacteria	c__Gammaproteobacteria	o__Oceanospirillales	f__Nitrincolaceae	g__Marinobacterium	s__Marinobacterium_stanieri	OTU4117	0	0	0	0	0	0	0	0	0	0	0	0	0	0	4	4
d__Bacteria	k__norank_d__Bacteria	p__Proteobacteria	c__Alphaproteobacteria	o__Rhodobacterales	f__Rhodobacteraceae	g__Defluviimonas	s__uncultured_bacterium_g__Defluviimonas	OTU1860	18	9	9	107	48	59	32	12	9	5	67	20	4	2	15	416
d__Bacteria	k__norank_d__Bacteria	p__Actinobacteriota	c__Thermoleophilia	o__Solirubrobacterales	f__67-14	g__norank_f__67-14	s__unclassified_g__norank_f__67-14	OTU1800	5	1	0	0	1	1	1	0	0	0	3	1	0	0	0	13
d__Bacteria	k__norank_d__Bacteria	p__Myxococcota	c__Polyangia	o__Blfdi19	f__norank_o__Blfdi19	g__norank_f__norank_o__Blfdi19	s__unclassified_g__norank_f__norank_o__Blfdi19	OTU99	1	0	0	0	0	0	0	1	0	0	0	0	0	0	0	2
d__Bacteria	k__norank_d__Bacteria	p__Verrucomicrobiota	c__Chlamydiae	o__Chlamydiales	f__Parachlamydiaceae	g__Neochlamydia	s__uncultured_bacterium_g__Neochlamydia	OTU2572	1	0	0	0	0	0	1	1	1	0	2	5	0	0	0	11
d__Bacteria	k__norank_d__Bacteria	p__Planctomycetota	c__OM190	o__norank_c__OM190	f__norank_o__norank_c__OM190	g__norank_f__norank_o__norank_c__OM190	s__uncultured_Planctomycetaceae_bacterium_g__norank_f__norank	OTU860	0	2	0	0	0	0	0	0	1	0	0	0	0	0	0	3
d__Bacteria	k__norank_d__Bacteria	p__Acidobacteriota	c__Vicinamibacteria	o__Vicinamibacterales	f__norank_o__Vicinamibacterales	g__norank_f__norank_o__Vicinamibacterales	s__uncultured_Acidobacteria_bacterium_g__norank_f__norank_o__Vicinamibacterales	OTU2621	0	0	0	0	0	1	1	0	0	2	0	0	0	0	0	4
d__Bacteria	k__norank_d__Bacteria	p__Bacteroidota	c__Bacteroidia	o__Flavobacteriales	f__Flavobacteriaceae	g__Marixanthomonas	s__Bacteroidetes_bacterium_GMD16C10	OTU4210	0	0	0	0	0	0	0	0	0	0	0	0	0	1	1	2
d__Bacteria	k__norank_d__Bacteria	p__Acidobacteriota	c__Blastocatellia	o__Blastocatellales	f__Blastocatellaceae	g__norank_f__Blastocatellaceae	s__uncultured_bacterium_g__norank_f__Blastocatellaceae	OTU3404	0	0	0	0	0	0	0	0	0	1	6	0	0	0	0	7
d__Bacteria	k__norank_d__Bacteria	p__Proteobacteria	c__Alphaproteobacteria	o__Rhodobacterales	f__Rhodobacteraceae	g__unclassified_f__Rhodobacteraceae	s__unclassified_f__Rhodobacteraceae	OTU1638	0	0	0	0	2	0	0	0	0	0	0	0	0	0	0	2
d__Bacteria	k__norank_d__Bacteria	p__Bacteroidota	c__Bacteroidia	o__Flavobacteriales	f__NS9_marine_group	g__norank_f__NS9_marine_group	s__unclassified_g__norank_f__NS9_marine_group	OTU1283	0	0	0	1	0	0	0	0	0	0	0	0	0	0	0	1
d__Bacteria	k__norank_d__Bacteria	p__Synergistota	c__Synergistia	o__Synergistales	f__Synergistaceae	g__JGI-0000079-D21	s__unclassified_g__JGI-0000079-D21	OTU1678	0	0	0	1	1	2	0	0	0	0	0	0	0	0	0	4
d__Bacteria	k__norank_d__Bacteria	p__Desulfobacterota	c__Syntrophobacteria	o__Syntrophobacterales	f__Syntrophobacteraceae	g__Syntrophobacter	s__unclassified_g__Syntrophobacter	OTU1883	19	2	5	0	2	5	6	2	1	1	1	0	0	0	1	45
d__Bacteria	k__norank_d__Bacteria	p__Patescibacteria	c__Berkelbacteria	o__norank_c__Berkelbacteria	f__norank_o__norank_c__Berkelbacteria	g__norank_f__norank_o__norank_c__Berkelbacteria	s__Candidatus_Berkelbacteria_bacterium_RIFOXYA2_FULL_43_10	OTU466	1	0	0	0	0	0	0	0	0	0	0	0	0	0	0	1
d__Bacteria	k__norank_d__Bacteria	p__Proteobacteria	c__Gammaproteobacteria	o__Burkholderiales	f__Nitrosomonadaceae	g__mle1-7	s__unclassified_g__mle1-7	OTU3198	0	3	0	0	0	0	0	0	0	5	0	0	0	0	0	8
d__Bacteria	k__norank_d__Bacteria	p__Actinobacteriota	c__Actinobacteria	o__Propionibacteriales	f__Nocardioidaceae	g__Nocardioides	s__unclassified_g__Nocardioides	OTU566	2	0	0	0	0	0	0	0	0	0	0	0	0	0	0	2
d__Bacteria	k__norank_d__Bacteria	p__Desulfobacterota	c__Desulfobacteria	o__Desulfobacterales	f__Desulfosarcinaceae	g__Sva0081_sediment_group	s__delta_proteobacterium_enrichment_culture_clone_AP-FeEnrich12	OTU1157	53	15	17	28	4	8	33	19	43	3	11	22	0	0	0	256
d__Bacteria	k__norank_d__Bacteria	p__Verrucomicrobiota	c__Verrucomicrobiae	o__Pedosphaerales	f__Pedosphaeraceae	g__ADurb.Bin063-1	s__uncultured_bacterium_g__ADurb.Bin063-1	OTU1088	1	0	1	0	0	0	0	0	4	0	0	0	0	0	0	6
d__Bacteria	k__norank_d__Bacteria	p__Acidobacteriota	c__Vicinamibacteria	o__Vicinamibacterales	f__norank_o__Vicinamibacterales	g__norank_f__norank_o__Vicinamibacterales	s__unclassified_g__norank_f__norank_o__Vicinamibacterales	OTU321	3	0	0	2	0	4	2	0	1	1	2	0	0	0	0	15
d__Bacteria	k__norank_d__Bacteria	p__Desulfobacterota	c__Desulfobaccia	o__Desulfobaccales	f__Desulfobaccaceae	g__Desulfobacca	s__uncultured_delta_proteobacterium_g__Desulfobacca	OTU2179	8	0	1	0	3	0	3	0	2	0	1	0	0	0	0	18
d__Bacteria	k__norank_d__Bacteria	p__Verrucomicrobiota	c__Verrucomicrobiae	o__Verrucomicrobiales	f__Rubritaleaceae	g__Luteolibacter	s__uncultured_bacterium_g__Luteolibacter	OTU3511	0	0	0	0	3	3	1	0	1	0	3	0	2	3	2	18
d__Bacteria	k__norank_d__Bacteria	p__Verrucomicrobiota	c__Lentisphaeria	o__Victivallales	f__GWF2-44-16	g__norank_f__GWF2-44-16	s__uncultured_bacterium_g__norank_f__GWF2-44-16	OTU2726	0	0	0	0	0	0	0	1	1	0	0	0	0	0	0	2
d__Bacteria	k__norank_d__Bacteria	p__Firmicutes	c__Bacilli	o__Lactobacillales	f__Carnobacteriaceae	g__Trichococcus	s__uncultured_Trichococcus_sp.	OTU1577	1	8	3	16	708	173	1	57	6	29	337	18	1	48	13	1419
d__Bacteria	k__norank_d__Bacteria	p__Firmicutes	c__Clostridia	o__Lachnospirales	f__unclassified_o__Lachnospirales	g__unclassified_o__Lachnospirales	s__unclassified_o__Lachnospirales	OTU2451	4	4	6	1	1	2	16	5	4	3	3	1	0	0	0	50
d__Bacteria	k__norank_d__Bacteria	p__Bacteroidota	c__Bacteroidia	o__Flavobacteriales	f__Flavobacteriaceae	g__Flavobacterium	s__unclassified_g__Flavobacterium	OTU2536	1	0	0	2	0	0	0	0	0	0	0	0	3	0	0	6
d__Bacteria	k__norank_d__Bacteria	p__Proteobacteria	c__Gammaproteobacteria	o__Legionellales	f__Legionellaceae	g__Legionella	s__uncultured_bacterium_g__Legionella	OTU1034	2	3	3	0	5	19	3	1	1	0	0	1	0	0	0	38
d__Bacteria	k__norank_d__Bacteria	p__Cyanobacteria	c__Cyanobacteriia	o__Cyanobacteriales	f__Nostocaceae	g__unclassified_f__Nostocaceae	s__unclassified_f__Nostocaceae	OTU2020	0	0	0	0	0	0	1	0	0	0	0	0	0	0	0	1
d__Bacteria	k__norank_d__Bacteria	p__SAR324_cladeMarine_group_B	c__norank_p__SAR324_cladeMarine_group_B	o__norank_c__norank_p__SAR324_cladeMarine_group_B	f__norank_o__norank_c__norank_p__SAR324_cladeMarine_group_B	g__norank_f__norank_o__norank_c__norank_p__SAR324_cladeMarine_group_B	s__uncultured_bacterium_g__norank_f__norank_o__norank_c__norank_p__SAR324_cladeMarine_group_B	OTU840	0	2	0	0	0	0	0	0	0	0	0	0	0	0	0	2
d__Bacteria	k__norank_d__Bacteria	p__Desulfobacterota	c__Syntrophobacteria	o__Syntrophobacterales	f__Syntrophobacteraceae	g__Syntrophobacter	s__uncultured_prokaryote_g__Syntrophobacter	OTU979	0	1	1	0	0	0	1	0	0	0	0	0	0	0	0	3
d__Bacteria	k__norank_d__Bacteria	p__Firmicutes	c__Clostridia	o__Clostridiales	f__Clostridiaceae	g__Proteiniclasticum	s__uncultured_bacterium_g__Proteiniclasticum	OTU4054	0	0	0	9	2	2	0	0	0	0	1	1	0	8	0	23
d__Bacteria	k__norank_d__Bacteria	p__Bacteroidota	c__Bacteroidia	o__Bacteroidales	f__Bacteroidetes_vadinHA17	g__norank_f__Bacteroidetes_vadinHA17	s__unclassified_g__norank_f__Bacteroidetes_vadinHA17	OTU779	2	0	0	1	0	1	2	2	9	1	0	0	0	0	0	18
d__Bacteria	k__norank_d__Bacteria	p__Verrucomicrobiota	c__Chlamydiae	o__Chlamydiales	f__unclassified_o__Chlamydiales	g__unclassified_o__Chlamydiales	s__unclassified_o__Chlamydiales	OTU762	0	10	2	0	0	0	0	1	2	0	0	0	0	0	0	15
d__Bacteria	k__norank_d__Bacteria	p__unclassified_k__norank_d__Bacteria	c__unclassified_k__norank_d__Bacteria	o__unclassified_k__norank_d__Bacteria	f__unclassified_k__norank_d__Bacteria	g__unclassified_k__norank_d__Bacteria	s__unclassified_k__norank_d__Bacteria	OTU1689	0	0	0	0	3	0	0	0	0	4	1	0	0	0	0	8
d__Bacteria	k__norank_d__Bacteria	p__Proteobacteria	c__Alphaproteobacteria	o__Sphingomonadales	f__Sphingomonadaceae	g__Parasphingopyxis	s__uncultured_bacterium_g__Parasphingopyxis	OTU3933	0	0	1	3	0	0	0	0	0	7	1	5	134	0	0	151
d__Bacteria	k__norank_d__Bacteria	p__Bacteroidota	c__Bacteroidia	o__Cytophagales	f__Cytophagaceae	g__Cytophaga	s__uncultured_bacterium_g__Cytophaga	OTU74	2	0	2	1	0	0	0	1	0	0	0	0	0	0	0	6
d__Bacteria	k__norank_d__Bacteria	p__Proteobacteria	c__Gammaproteobacteria	o__Burkholderiales	f__Comamonadaceae	g__Sphaerotilus	s__Sphaerotilus_natans	OTU3067	0	0	0	11	8	1	0	0	0	4	8	0	2	0	0	34
d__Bacteria	k__norank_d__Bacteria	p__Firmicutes	c__Clostridia	o__Lachnospirales	f__Lachnospiraceae	g__Sellimonas	s__uncultured_bacterium_g__Sellimonas	OTU2535	0	3	0	0	0	0	0	0	0	0	0	0	0	0	0	3
d__Bacteria	k__norank_d__Bacteria	p__Acidobacteriota	c__Thermoanaerobaculia	o__Thermoanaerobaculales	f__Thermoanaerobaculaceae	g__Subgroup_23	s__uncultured_bacterium_g__Subgroup_23	OTU2593	3	1	1	1	0	3	0	1	3	2	4	1	0	0	0	20
d__Bacteria	k__norank_d__Bacteria	p__Bacteroidota	c__Bacteroidia	o__unclassified_c__Bacteroidia	f__unclassified_c__Bacteroidia	g__unclassified_c__Bacteroidia	s__unclassified_c__Bacteroidia	OTU2752	0	4	10	0	0	0	0	3	12	0	0	0	0	0	0	29
d__Bacteria	k__norank_d__Bacteria	p__Bacteroidota	c__Bacteroidia	o__Sphingobacteriales	f__NS11-12_marine_group	g__norank_f__NS11-12_marine_group	s__uncultured_Flexibacteraceae_bacterium_g__norank	OTU4139	0	0	0	0	0	0	0	0	0	0	0	0	31	3	29	63
d__Bacteria	k__norank_d__Bacteria	p__Actinobacteriota	c__Coriobacteriia	o__Coriobacteriales	f__Coriobacteriales_Incertae_Sedis	g__Raoultibacter	s__unclassified_g__Raoultibacter	OTU758	0	2	1	0	0	0	0	0	0	0	0	0	0	0	0	3
d__Bacteria	k__norank_d__Bacteria	p__Bacteroidota	c__Bacteroidia	o__Flavobacteriales	f__Flavobacteriaceae	g__Flavobacterium	s__unclassified_g__Flavobacterium	OTU1344	0	0	0	2	0	0	0	0	0	3	0	0	1	0	0	6
d__Bacteria	k__norank_d__Bacteria	p__Gemmatimonadota	c__Gemmatimonadetes	o__Gemmatimonadales	f__Gemmatimonadaceae	g__norank_f__Gemmatimonadaceae	s__denitrifying_bacterium_enrichment_culture_clone_NOB_2_F8	OTU2854	0	1	0	0	0	0	0	0	2	2	0	0	0	0	0	5
d__Bacteria	k__norank_d__Bacteria	p__Acidobacteriota	c__Acidobacteriae	o__unclassified_c__Acidobacteriae	f__unclassified_c__Acidobacteriae	g__unclassified_c__Acidobacteriae	s__unclassified_c__Acidobacteriae	OTU3724	0	0	0	0	0	0	0	0	0	0	2	2	0	0	0	4
d__Bacteria	k__norank_d__Bacteria	p__Patescibacteria	c__WWE3	o__norank_c__WWE3	f__norank_o__norank_c__WWE3	g__norank_f__norank_o__norank_c__WWE3	s__unclassified_g__norank_f__norank_o__norank_c__WWE3	OTU3776	0	0	0	0	0	0	0	0	0	1	0	1	0	0	0	2
d__Bacteria	k__norank_d__Bacteria	p__Methylomirabilota	c__Methylomirabilia	o__Rokubacteriales	f__WX65	g__norank_f__WX65	s__uncultured_bacterium_g__norank_f__WX65	OTU2747	0	0	0	2	0	0	0	0	1	0	0	0	0	0	0	3
d__Bacteria	k__norank_d__Bacteria	p__Patescibacteria	c__Saccharimonadia	o__Saccharimonadales	f__LWQ8	g__norank_f__LWQ8	s__uncultured_bacterium_g__norank_f__LWQ8	OTU1062	2	2	3	0	1	0	1	0	2	0	0	0	0	0	0	11
d__Bacteria	k__norank_d__Bacteria	p__Firmicutes	c__Clostridia	o__Lachnospirales	f__Lachnospiraceae	g__Lachnoclostridium	s__unclassified_g__Lachnoclostridium	OTU1515	2	0	3	3	4	0	2	0	2	0	3	0	0	0	1	20
d__Bacteria	k__norank_d__Bacteria	p__Actinobacteriota	c__Actinobacteria	o__Pseudonocardiales	f__Pseudonocardiaceae	g__Saccharothrix	s__Saccharothrix_texasensis	OTU3311	0	0	0	0	1	1	1	1	0	0	1	1	0	0	0	6
d__Bacteria	k__norank_d__Bacteria	p__Firmicutes	c__Bacilli	o__Paenibacillales	f__Paenibacillaceae	g__Paenibacillus	s__unclassified_g__Paenibacillus	OTU383	5	0	4	0	1	1	1	1	0	0	1	2	0	0	0	16
d__Bacteria	k__norank_d__Bacteria	p__Cyanobacteria	c__Vampirivibrionia	o__Obscuribacterales	f__Obscuribacteraceae	g__norank_f__Obscuribacteraceae	s__uncultured_bacterium_g__norank_f__Obscuribacteraceae	OTU1455	0	0	0	1	0	0	0	0	0	1	0	0	0	0	0	2
d__Bacteria	k__norank_d__Bacteria	p__Actinobacteriota	c__MB-A2-108	o__norank_c__MB-A2-108	f__norank_o__norank_c__MB-A2-108	g__norank_f__norank_o__norank_c__MB-A2-108	s__uncultured_bacterium_g__norank_f__norank_o__norank_c__MB-A2-108	OTU2874	3	0	0	1	0	0	0	1	0	0	0	0	0	0	0	5
d__Bacteria	k__norank_d__Bacteria	p__Verrucomicrobiota	c__Chlamydiae	o__Chlamydiales	f__Parachlamydiaceae	g__unclassified_f__Parachlamydiaceae	s__unclassified_f__Parachlamydiaceae	OTU1866	0	0	0	1	0	6	0	1	0	0	2	1	0	0	0	11
d__Bacteria	k__norank_d__Bacteria	p__Proteobacteria	c__Gammaproteobacteria	o__Legionellales	f__Legionellaceae	g__Legionella	s__Legionella_feeleii	OTU2188	2	0	2	0	1	0	536	1	15	0	0	0	0	0	0	557
d__Bacteria	k__norank_d__Bacteria	p__Actinobacteriota	c__Thermoleophilia	o__Gaiellales	f__norank_o__Gaiellales	g__norank_f__norank_o__Gaiellales	s__unclassified_g__norank_f__norank_o__Gaiellales	OTU2767	0	0	0	0	0	0	0	0	3	0	4	0	0	0	0	7
d__Bacteria	k__norank_d__Bacteria	p__Desulfobacterota	c__Desulfobaccia	o__Desulfobaccales	f__Desulfobaccaceae	g__Desulfobacca	s__Desulfobacca_acetoxidans_DSM_11109	OTU57	64	4	17	2	4	4	19	7	15	1	5	3	0	0	0	145
d__Bacteria	k__norank_d__Bacteria	p__Verrucomicrobiota	c__Chlamydiae	o__Chlamydiales	f__Parachlamydiaceae	g__Neochlamydia	s__endosymbiont_of_Naegleria_clarki	OTU1691	4	1	0	1	0	1	1	3	0	0	1	0	0	0	0	12
d__Bacteria	k__norank_d__Bacteria	p__Chloroflexi	c__Chloroflexia	o__Thermomicrobiales	f__AKYG1722	g__norank_f__AKYG1722	s__uncultured_soil_bacterium_g__norank_f__AKYG1722	OTU432	1	0	0	1	0	0	0	0	0	0	0	1	0	0	0	3
d__Bacteria	k__norank_d__Bacteria	p__Patescibacteria	c__Gracilibacteria	o__unclassified_c__Gracilibacteria	f__unclassified_c__Gracilibacteria	g__unclassified_c__Gracilibacteria	s__unclassified_c__Gracilibacteria	OTU1299	0	0	0	14	0	0	0	0	0	1	1	0	0	0	0	16
d__Bacteria	k__norank_d__Bacteria	p__Cyanobacteria	c__Cyanobacteriia	o__Cyanobacteriales	f__Cyanobacteriaceae	g__Geminocystis_PCC-6308	s__unclassified_g__Geminocystis_PCC-6308	OTU887	0	1	0	0	1	0	0	0	1	0	0	0	0	0	0	3
d__Bacteria	k__norank_d__Bacteria	p__Actinobacteriota	c__Thermoleophilia	o__Gaiellales	f__norank_o__Gaiellales	g__norank_f__norank_o__Gaiellales	s__uncultured_bacterium_g__norank_f__norank_o__Gaiellales	OTU2047	1	0	1	1	1	1	3	0	1	1	2	2	0	0	0	14
d__Bacteria	k__norank_d__Bacteria	p__Firmicutes	c__Negativicutes	o__Acidaminococcales	f__Acidaminococcaceae	g__norank_f__Acidaminococcaceae	s__uncultured_bacterium_g__norank_f__Acidaminococcaceae	OTU2352	0	0	0	1	16	0	0	3	0	0	4	1	0	0	0	25
d__Bacteria	k__norank_d__Bacteria	p__Firmicutes	c__Limnochordia	o__Limnochordales	f__Limnochordaceae	g__norank_f__Limnochordaceae	s__uncultured_bacterium_g__norank_f__Limnochordaceae	OTU1259	0	0	0	0	0	0	1	0	0	0	0	0	0	0	0	1
d__Bacteria	k__norank_d__Bacteria	p__Proteobacteria	c__Gammaproteobacteria	o__norank_c__Gammaproteobacteria	f__norank_o__norank_c__Gammaproteobacteria	g__norank_f__norank_o__norank_c__Gammaproteobacteria	s__metagenome_g__norank_f__norank_o__norank_c__Gammaproteobacteria	OTU1853	0	2	4	1	2	6	2	0	3	0	3	3	0	0	0	26
d__Bacteria	k__norank_d__Bacteria	p__Firmicutes	c__Bacilli	o__Erysipelotrichales	f__Erysipelotrichaceae	g__Turicibacter	s__Turicibacter_sp._H121	OTU1818	27	73	35	2	56	33	64	34	19	2	41	10	0	0	0	396
d__Bacteria	k__norank_d__Bacteria	p__Verrucomicrobiota	c__Verrucomicrobiae	o__Verrucomicrobiales	f__Verrucomicrobiaceae	g__norank_f__Verrucomicrobiaceae	s__uncultured_bacterium_g__norank_f__Verrucomicrobiaceae	OTU1797	0	1	6	12	35	40	0	2	4	4	7	11	0	0	1	123
d__Bacteria	k__norank_d__Bacteria	p__Chloroflexi	c__Anaerolineae	o__Caldilineales	f__Caldilineaceae	g__norank_f__Caldilineaceae	s__uncultured_bacterium_g__norank_f__Caldilineaceae	OTU635	1	18	1	1	2	9	1	0	0	5	4	12	0	0	0	54
d__Bacteria	k__norank_d__Bacteria	p__Hydrogenedentes	c__Hydrogenedentia	o__Hydrogenedentiales	f__Hydrogenedensaceae	g__norank_f__Hydrogenedensaceae	s__uncultured_soil_bacterium_g__norank_f__Hydrogenedensaceae	OTU520	1	0	0	0	0	0	0	0	0	0	0	0	0	0	0	1
d__Bacteria	k__norank_d__Bacteria	p__Desulfobacterota	c__Desulfuromonadia	o__Geobacterales	f__Geobacteraceae	g__unclassified_f__Geobacteraceae	s__unclassified_f__Geobacteraceae	OTU2711	2	0	0	1	1	2	0	1	0	1	1	0	0	0	0	9
d__Bacteria	k__norank_d__Bacteria	p__Proteobacteria	c__Alphaproteobacteria	o__unclassified_c__Alphaproteobacteria	f__unclassified_c__Alphaproteobacteria	g__unclassified_c__Alphaproteobacteria	s__unclassified_c__Alphaproteobacteria	OTU1394	0	0	0	1	17	7	1	0	0	3	0	0	0	0	0	29
d__Bacteria	k__norank_d__Bacteria	p__Actinobacteriota	c__Actinobacteria	o__Micromonosporales	f__Micromonosporaceae	g__Allocatelliglobosispora	s__unclassified_g__Allocatelliglobosispora	OTU1059	1	0	1	0	0	0	0	0	0	0	0	0	0	0	0	2
d__Bacteria	k__norank_d__Bacteria	p__Proteobacteria	c__Alphaproteobacteria	o__Acetobacterales	f__Acetobacteraceae	g__Rhodovarius	s__uncultured_bacterium_g__Rhodovarius	OTU3696	0	0	0	0	0	0	1	1	0	0	20	4	0	0	0	26
d__Bacteria	k__norank_d__Bacteria	p__Acidobacteriota	c__Vicinamibacteria	o__Vicinamibacterales	f__Vicinamibacteraceae	g__Luteitalea	s__uncultured_Acidobacteria_bacterium_g__Luteitalea	OTU3674	0	0	0	0	0	0	0	0	0	2	0	3	0	0	0	5
d__Bacteria	k__norank_d__Bacteria	p__unclassified_k__norank_d__Bacteria	c__unclassified_k__norank_d__Bacteria	o__unclassified_k__norank_d__Bacteria	f__unclassified_k__norank_d__Bacteria	g__unclassified_k__norank_d__Bacteria	s__unclassified_k__norank_d__Bacteria	OTU2532	1	0	0	0	0	0	0	3	0	0	0	0	0	0	0	4
d__Bacteria	k__norank_d__Bacteria	p__Chloroflexi	c__Anaerolineae	o__Anaerolineales	f__Anaerolineaceae	g__norank_f__Anaerolineaceae	s__uncultured_Chloroflexi_bacterium_g__norank_f__Anaerolineaceae	OTU1168	16	0	0	2	0	1	0	1	1	0	0	0	0	0	0	21
d__Bacteria	k__norank_d__Bacteria	p__Proteobacteria	c__Alphaproteobacteria	o__Rickettsiales	f__unclassified_o__Rickettsiales	g__unclassified_o__Rickettsiales	s__unclassified_o__Rickettsiales	OTU4001	0	0	0	0	0	0	0	0	0	0	0	0	0	1	0	1
d__Bacteria	k__norank_d__Bacteria	p__Firmicutes	c__Symbiobacteriia	o__Symbiobacteriales	f__Symbiobacteraceae	g__Symbiobacterium	s__unclassified_g__Symbiobacterium	OTU2449	2	0	0	0	0	0	0	1	0	0	1	0	0	0	0	4
d__Bacteria	k__norank_d__Bacteria	p__unclassified_k__norank_d__Bacteria	c__unclassified_k__norank_d__Bacteria	o__unclassified_k__norank_d__Bacteria	f__unclassified_k__norank_d__Bacteria	g__unclassified_k__norank_d__Bacteria	s__unclassified_k__norank_d__Bacteria	OTU2537	0	0	0	0	0	2	0	1	0	0	0	0	0	0	0	3
d__Bacteria	k__norank_d__Bacteria	p__Proteobacteria	c__Gammaproteobacteria	o__Burkholderiales	f__Alcaligenaceae	g__GKS98_freshwater_group	s__unclassified_g__GKS98_freshwater_group	OTU2928	0	67	67	0	7	7	10	126	72	4	11	3	97	103	47	621
d__Bacteria	k__norank_d__Bacteria	p__Chloroflexi	c__Anaerolineae	o__Anaerolineales	f__Anaerolineaceae	g__norank_f__Anaerolineaceae	s__unclassified_g__norank_f__Anaerolineaceae	OTU1711	17	0	1	3	1	2	3	1	5	1	1	1	0	0	0	36
d__Bacteria	k__norank_d__Bacteria	p__Firmicutes	c__Bacilli	o__Bacillales	f__Bacillaceae	g__Bacillus	s__Bacillus_infernus	OTU2126	3	0	2	1	1	0	2	0	1	0	0	0	0	0	0	10
d__Bacteria	k__norank_d__Bacteria	p__Proteobacteria	c__Alphaproteobacteria	o__Rhizobiales	f__Beijerinckiaceae	g__Methylobacterium-Methylorubrum	s__Methylobacterium_brachiatum	OTU1316	9	4	5	8	25	6	11	4	6	0	18	20	0	1	0	117
d__Bacteria	k__norank_d__Bacteria	p__Proteobacteria	c__Alphaproteobacteria	o__Holosporales	f__Holosporaceae	g__Candidatus_Gortzia	s__Alphaproteobacteria_bacterium_40-19	OTU3400	0	0	0	1	0	2	0	0	0	0	2	0	0	0	0	5
d__Bacteria	k__norank_d__Bacteria	p__Planctomycetota	c__Pla3_lineage	o__norank_c__Pla3_lineage	f__norank_o__norank_c__Pla3_lineage	g__norank_f__norank_o__norank_c__Pla3_lineage	s__unclassified_g__norank_f__norank_o__norank_c__Pla3_lineage	OTU561	2	0	0	0	0	0	0	0	0	0	0	0	0	0	0	2
d__Bacteria	k__norank_d__Bacteria	p__Proteobacteria	c__Gammaproteobacteria	o__Alteromonadales	f__Shewanellaceae	g__Shewanella	s__Shewanella_bicestrii	OTU3994	0	4	0	1	0	0	0	0	0	0	0	0	0	32	1	38
d__Bacteria	k__norank_d__Bacteria	p__Verrucomicrobiota	c__Verrucomicrobiae	o__Verrucomicrobiales	f__Rubritaleaceae	g__Luteolibacter	s__uncultured_bacterium_g__Luteolibacter	OTU63	3	0	1	0	0	0	1	0	3	0	0	0	0	0	0	8
d__Bacteria	k__norank_d__Bacteria	p__Bacteroidota	c__Bacteroidia	o__Cytophagales	f__Hymenobacteraceae	g__Adhaeribacter	s__uncultured_soil_bacterium_g__Adhaeribacter	OTU1037	0	0	2	0	0	1	2	0	3	1	0	0	0	0	0	9
d__Bacteria	k__norank_d__Bacteria	p__Firmicutes	c__Bacilli	o__Thermoactinomycetales	f__Thermoactinomycetaceae	g__Shimazuella	s__uncultured_bacterium_g__Shimazuella	OTU1991	1	0	3	0	0	0	2	0	0	0	1	0	0	0	0	7
d__Bacteria	k__norank_d__Bacteria	p__Armatimonadota	c__Armatimonadia	o__Armatimonadales	f__Armatimonadaceae	g__Armatimonas	s__uncultured_bacterium_g__Armatimonas	OTU3508	0	0	0	0	6	3	0	0	0	0	2	1	3	5	10	30
d__Bacteria	k__norank_d__Bacteria	p__Chloroflexi	c__Anaerolineae	o__SBR1031	f__norank_o__SBR1031	g__norank_f__norank_o__SBR1031	s__unclassified_g__norank_f__norank_o__SBR1031	OTU241	4	0	0	1	0	0	0	0	0	0	0	0	0	0	0	5
d__Bacteria	k__norank_d__Bacteria	p__Firmicutes	c__Clostridia	o__Oscillospirales	f__Oscillospiraceae	g__Sporobacter	s__uncultured_bacterium_g__Sporobacter	OTU75	15	0	0	1	0	0	0	0	0	0	2	0	0	0	0	18
d__Bacteria	k__norank_d__Bacteria	p__Proteobacteria	c__Alphaproteobacteria	o__Rhodospirillales	f__norank_o__Rhodospirillales	g__norank_f__norank_o__Rhodospirillales	s__unidentified_marine_bacterioplankton_g__norank_f__norank_o__Rhodospirillales	OTU3629	0	0	0	0	0	0	0	0	0	3	0	4	0	1	0	8
d__Bacteria	k__norank_d__Bacteria	p__Bacteroidota	c__Bacteroidia	o__Cytophagales	f__Spirosomaceae	g__Pseudarcicella	s__uncultured_bacterium_g__Pseudarcicella	OTU3955	0	0	0	0	0	0	0	1	0	0	0	0	1145	477	2059	3682
d__Bacteria	k__norank_d__Bacteria	p__Margulisbacteria	c__norank_p__Margulisbacteria	o__norank_c__norank_p__Margulisbacteria	f__norank_o__norank_c__norank_p__Margulisbacteria	g__norank_f__norank_o__norank_c__norank_p__Margulisbacteria	s__unclassified_g__norank_f__norank_o__norank_c__norank_p__Margulisbacteria	OTU4052	0	0	0	0	0	0	1	0	0	0	0	0	3	0	0	4
d__Bacteria	k__norank_d__Bacteria	p__Proteobacteria	c__Gammaproteobacteria	o__Diplorickettsiales	f__Diplorickettsiaceae	g__Aquicella	s__uncultured_bacterium_g__Aquicella	OTU3539	0	0	0	1	0	0	0	0	0	9	8	4	1	0	0	23
d__Bacteria	k__norank_d__Bacteria	p__Firmicutes	c__Clostridia	o__Lachnospirales	f__Lachnospiraceae	g__Cellulosilyticum	s__uncultured_bacterium_g__Cellulosilyticum	OTU2099	6	2	5	1	7	6	8	1	5	0	5	1	0	0	0	47
d__Bacteria	k__norank_d__Bacteria	p__Chloroflexi	c__Chloroflexia	o__Chloroflexales	f__Chloroflexaceae	g__unclassified_f__Chloroflexaceae	s__unclassified_f__Chloroflexaceae	OTU2038	0	0	0	0	1	0	3	0	0	0	0	0	0	0	0	4
d__Bacteria	k__norank_d__Bacteria	p__Proteobacteria	c__Alphaproteobacteria	o__Rhizobiales	f__Hyphomicrobiaceae	g__norank_f__Hyphomicrobiaceae	s__uncultured_bacterium_g__norank_f__Hyphomicrobiaceae	OTU1138	0	0	0	0	0	0	0	0	0	3	3	1	0	0	0	7
d__Bacteria	k__norank_d__Bacteria	p__Proteobacteria	c__Gammaproteobacteria	o__Oceanospirillales	f__Halomonadaceae	g__Halomonas	s__unclassified_g__Halomonas	OTU2736	2	51	140	4	8	4	19	137	434	3	10	2	2	1	2	819
d__Bacteria	k__norank_d__Bacteria	p__Proteobacteria	c__Gammaproteobacteria	o__Xanthomonadales	f__Xanthomonadaceae	g__Thermomonas	s__Thermomonas_koreensis	OTU1676	0	0	0	0	3	0	0	0	0	1	4	1	0	0	0	9
d__Bacteria	k__norank_d__Bacteria	p__Chloroflexi	c__Chloroflexia	o__Thermomicrobiales	f__JG30-KF-CM45	g__norank_f__JG30-KF-CM45	s__metagenome_g__norank_f__JG30-KF-CM45	OTU1041	3	0	4	1	2	2	0	1	0	9	4	10	0	0	0	36
d__Bacteria	k__norank_d__Bacteria	p__Chloroflexi	c__Anaerolineae	o__ADurb.Bin180	f__norank_o__ADurb.Bin180	g__norank_f__norank_o__ADurb.Bin180	s__unclassified_g__norank_f__norank_o__ADurb.Bin180	OTU503	2	0	0	1	0	0	0	0	0	0	1	0	0	0	0	4
d__Bacteria	k__norank_d__Bacteria	p__Proteobacteria	c__Gammaproteobacteria	o__CCM19a	f__norank_o__CCM19a	g__norank_f__norank_o__CCM19a	s__uncultured_bacterium_g__norank_f__norank_o__CCM19a	OTU627	1	0	0	1	0	0	1	0	1	3	0	3	0	0	0	10
d__Bacteria	k__norank_d__Bacteria	p__Proteobacteria	c__Gammaproteobacteria	o__Xanthomonadales	f__Xanthomonadaceae	g__Thermomonas	s__uncultured_bacterium_g__Thermomonas	OTU1726	3	47	31	32	54	26	67	75	53	11	133	67	1	0	0	600
d__Bacteria	k__norank_d__Bacteria	p__Firmicutes	c__Bacilli	o__Erysipelotrichales	f__Erysipelotrichaceae	g__unclassified_f__Erysipelotrichaceae	s__unclassified_f__Erysipelotrichaceae	OTU370	3	4	2	0	0	0	3	0	2	1	1	1	0	0	0	17
d__Bacteria	k__norank_d__Bacteria	p__Patescibacteria	c__Saccharimonadia	o__Saccharimonadales	f__unclassified_o__Saccharimonadales	g__unclassified_o__Saccharimonadales	s__unclassified_o__Saccharimonadales	OTU3925	0	0	0	0	0	0	0	0	0	0	0	0	4	0	0	4
d__Bacteria	k__norank_d__Bacteria	p__Acidobacteriota	c__Blastocatellia	o__Blastocatellales	f__Blastocatellaceae	g__JGI_0001001-H03	s__uncultured_bacterium_g__JGI_0001001-H03	OTU3772	0	0	0	0	0	1	0	0	0	14	1	21	0	0	0	37
d__Bacteria	k__norank_d__Bacteria	p__Proteobacteria	c__Gammaproteobacteria	o__Legionellales	f__Legionellaceae	g__Legionella	s__unclassified_g__Legionella	OTU3814	0	0	1	0	0	0	1	1	0	0	0	1	1	0	1	6
d__Bacteria	k__norank_d__Bacteria	p__Bacteroidota	c__Kapabacteria	o__Kapabacteriales	f__norank_o__Kapabacteriales	g__norank_f__norank_o__Kapabacteriales	s__uncultured_bacterium_g__norank_f__norank_o__Kapabacteriales	OTU2704	1	2	1	0	0	0	0	1	45	0	0	0	0	0	0	50
d__Bacteria	k__norank_d__Bacteria	p__Chloroflexi	c__Anaerolineae	o__Ardenticatenales	f__norank_o__Ardenticatenales	g__norank_f__norank_o__Ardenticatenales	s__uncultured_organism_g__norank_f__norank_o__Ardenticatenales	OTU135	4	0	0	0	0	0	1	0	1	0	0	1	0	0	0	7
d__Bacteria	k__norank_d__Bacteria	p__Bacteroidota	c__Bacteroidia	o__Bacteroidales	f__Rikenellaceae	g__norank_f__Rikenellaceae	s__unclassified_g__norank_f__Rikenellaceae	OTU1392	0	0	0	0	1	0	0	0	0	0	0	0	0	6	0	7
d__Bacteria	k__norank_d__Bacteria	p__Bacteroidota	c__Bacteroidia	o__Cytophagales	f__Spirosomaceae	g__Fibrella	s__unclassified_g__Fibrella	OTU3299	0	0	0	0	0	0	0	0	0	0	3	1	0	0	0	4
d__Bacteria	k__norank_d__Bacteria	p__Spirochaetota	c__Leptospirae	o__Leptospirales	f__Leptospiraceae	g__norank_f__Leptospiraceae	s__unclassified_g__norank_f__Leptospiraceae	OTU613	0	2	0	0	0	0	0	0	0	0	0	0	0	0	0	2
d__Bacteria	k__norank_d__Bacteria	p__Acidobacteriota	c__Vicinamibacteria	o__Vicinamibacterales	f__norank_o__Vicinamibacterales	g__norank_f__norank_o__Vicinamibacterales	s__uncultured_Acidobacteriaceae_bacterium_g__norank_f__norank_o__Vicinamibacterales	OTU1249	1	0	0	6	1	1	0	1	0	0	0	1	0	0	0	11
d__Bacteria	k__norank_d__Bacteria	p__Chloroflexi	c__Anaerolineae	o__Caldilineales	f__Caldilineaceae	g__norank_f__Caldilineaceae	s__metagenome_g__norank_f__Caldilineaceae	OTU450	47	0	8	4	2	1	14	0	4	5	2	3	0	0	0	90
d__Bacteria	k__norank_d__Bacteria	p__Chloroflexi	c__OLB14	o__norank_c__OLB14	f__norank_o__norank_c__OLB14	g__norank_f__norank_o__norank_c__OLB14	s__unclassified_g__norank_f__norank_o__norank_c__OLB14	OTU193	1	0	1	0	0	0	0	0	0	0	0	0	0	0	0	2
d__Bacteria	k__norank_d__Bacteria	p__Cyanobacteria	c__Cyanobacteriia	o__Cyanobacteriales	f__Chroococcidiopsaceae	g__Aliterella	s__Aliterella_sp._FACHB-2293	OTU3647	0	0	0	0	12	28	0	0	0	0	62	157	0	0	0	259
d__Bacteria	k__norank_d__Bacteria	p__Proteobacteria	c__Gammaproteobacteria	o__Alteromonadales	f__Idiomarinaceae	g__Idiomarina	s__Pseudidiomarina_homiensis	OTU4107	0	0	0	0	0	0	0	0	0	0	0	0	0	0	4	4
d__Bacteria	k__norank_d__Bacteria	p__Firmicutes	c__Bacilli	o__Lactobacillales	f__Streptococcaceae	g__Lactococcus	s__unclassified_g__Lactococcus	OTU2356	0	30	2	1	18	0	0	37	2	0	6	0	0	0	0	96
d__Bacteria	k__norank_d__Bacteria	p__Proteobacteria	c__Gammaproteobacteria	o__Xanthomonadales	f__Xanthomonadaceae	g__Arenimonas	s__uncultured_bacterium_g__Arenimonas	OTU1733	0	0	0	2	10	13	0	0	0	19	21	9	0	0	0	74
d__Bacteria	k__norank_d__Bacteria	p__Myxococcota	c__Polyangia	o__Haliangiales	f__Haliangiaceae	g__Haliangium	s__unclassified_g__Haliangium	OTU265	1	0	0	1	0	0	0	0	0	0	0	0	0	0	0	2
d__Bacteria	k__norank_d__Bacteria	p__Proteobacteria	c__Alphaproteobacteria	o__Rhizobiales	f__Hyphomicrobiaceae	g__Pedomicrobium	s__metagenome_g__Pedomicrobium	OTU1156	2	3	14	1	4	4	17	7	4	33	35	21	0	0	0	145
d__Bacteria	k__norank_d__Bacteria	p__Patescibacteria	c__Gracilibacteria	o__Absconditabacteriales_SR1	f__norank_o__Absconditabacteriales_SR1	g__norank_f__norank_o__Absconditabacteriales_SR1	s__uncultured_bacterium_g__norank_f__norank_o__Absconditabacteriales_SR1	OTU1517	0	0	0	0	1	0	0	0	0	0	0	0	1	0	0	2
d__Bacteria	k__norank_d__Bacteria	p__Proteobacteria	c__Alphaproteobacteria	o__unclassified_c__Alphaproteobacteria	f__unclassified_c__Alphaproteobacteria	g__unclassified_c__Alphaproteobacteria	s__unclassified_c__Alphaproteobacteria	OTU1572	0	0	0	0	1	0	0	0	0	2	0	0	0	0	0	3
d__Bacteria	k__norank_d__Bacteria	p__Proteobacteria	c__Gammaproteobacteria	o__Xanthomonadales	f__Xanthomonadaceae	g__Stenotrophomonas	s__Pseudomonas_geniculata_g__Stenotrophomonas	OTU3230	0	0	0	2	0	0	1	0	0	303	2	0	0	0	1	309
d__Bacteria	k__norank_d__Bacteria	p__Bacteroidota	c__Bacteroidia	o__Cytophagales	f__Spirosomaceae	g__unclassified_f__Spirosomaceae	s__unclassified_f__Spirosomaceae	OTU3892	0	0	0	0	0	0	0	0	0	0	0	0	54	0	1	55
d__Bacteria	k__norank_d__Bacteria	p__Chloroflexi	c__Anaerolineae	o__Ardenticatenales	f__norank_o__Ardenticatenales	g__norank_f__norank_o__Ardenticatenales	s__unclassified_g__norank_f__norank_o__Ardenticatenales	OTU495	3	0	0	0	0	0	0	0	0	0	0	0	0	0	0	3
d__Bacteria	k__norank_d__Bacteria	p__Bacteroidota	c__Bacteroidia	o__Bacteroidales	f__Muribaculaceae	g__norank_f__Muribaculaceae	s__uncultured_bacterium_g__norank_f__Muribaculaceae	OTU712	0	2	0	0	0	0	0	0	0	0	0	0	0	0	0	2
d__Bacteria	k__norank_d__Bacteria	p__Methylomirabilota	c__Methylomirabilia	o__Methylomirabilales	f__Methylomirabilaceae	g__Sh765B-TzT-35	s__uncultured_bacterium_g__Sh765B-TzT-35	OTU2731	1	1	2	0	0	0	0	2	4	0	0	0	0	0	0	10
d__Bacteria	k__norank_d__Bacteria	p__Proteobacteria	c__Gammaproteobacteria	o__Legionellales	f__Legionellaceae	g__Legionella	s__uncultured_bacterium_g__Legionella	OTU3374	0	0	6	0	1	0	0	1	1	0	3	2	0	0	0	14
d__Bacteria	k__norank_d__Bacteria	p__Proteobacteria	c__Gammaproteobacteria	o__Legionellales	f__Legionellaceae	g__Legionella	s__uncultured_bacterium_g__Legionella	OTU3375	0	1	2	1	2	1	2	2	3	0	3	1	0	0	0	18
d__Bacteria	k__norank_d__Bacteria	p__Proteobacteria	c__Gammaproteobacteria	o__Methylococcales	f__Methylomonadaceae	g__Crenothrix	s__uncultured_bacterium_g__Crenothrix	OTU2891	0	0	0	0	0	0	0	0	1	0	0	0	0	0	0	1
d__Bacteria	k__norank_d__Bacteria	p__Actinobacteriota	c__Acidimicrobiia	o__Microtrichales	f__Ilumatobacteraceae	g__norank_f__Ilumatobacteraceae	s__unclassified_g__norank_f__Ilumatobacteraceae	OTU3271	5	0	2	0	0	0	1	0	1	3	1	1	0	0	0	14
d__Bacteria	k__norank_d__Bacteria	p__Chloroflexi	c__Chloroflexia	o__Thermomicrobiales	f__JG30-KF-CM45	g__norank_f__JG30-KF-CM45	s__unclassified_g__norank_f__JG30-KF-CM45	OTU875	2	1	0	0	0	1	7	0	0	0	3	0	1	0	0	15
d__Bacteria	k__norank_d__Bacteria	p__Actinobacteriota	c__Actinobacteria	o__Propionibacteriales	f__Nocardioidaceae	g__Nocardioides	s__Nocardioides_sp._g__Nocardioides	OTU2074	1	2	5	0	0	0	1	0	2	0	2	0	0	0	0	13
d__Bacteria	k__norank_d__Bacteria	p__Acidobacteriota	c__Vicinamibacteria	o__Vicinamibacterales	f__Vicinamibacteraceae	g__norank_f__Vicinamibacteraceae	s__unclassified_g__norank_f__Vicinamibacteraceae	OTU1018	0	0	0	2	0	0	0	0	1	0	1	2	0	0	0	6
d__Bacteria	k__norank_d__Bacteria	p__Patescibacteria	c__Saccharimonadia	o__Saccharimonadales	f__Saccharimonadaceae	g__TM7a	s__uncultured_bacterium_g__TM7a	OTU2610	6	1	0	0	0	2	2	0	0	0	0	0	0	0	0	11
d__Bacteria	k__norank_d__Bacteria	p__Myxococcota	c__Polyangia	o__Nannocystales	f__Nannocystaceae	g__Nannocystis	s__unclassified_g__Nannocystis	OTU338	1	0	0	0	1	0	0	0	0	0	0	0	0	0	0	2
d__Bacteria	k__norank_d__Bacteria	p__Proteobacteria	c__Gammaproteobacteria	o__Legionellales	f__Legionellaceae	g__Legionella	s__uncultured_bacterium_g__Legionella	OTU606	1	1	0	2	1	0	0	0	0	0	0	0	0	0	0	5
d__Bacteria	k__norank_d__Bacteria	p__Proteobacteria	c__Gammaproteobacteria	o__Burkholderiales	f__unclassified_o__Burkholderiales	g__unclassified_o__Burkholderiales	s__unclassified_o__Burkholderiales	OTU2305	0	1	0	0	0	1	1	0	1	1	1	1	0	0	0	7
d__Bacteria	k__norank_d__Bacteria	p__Proteobacteria	c__Gammaproteobacteria	o__Burkholderiales	f__Burkholderiaceae	g__Limnobacter	s__uncultured_bacterium_g__Limnobacter	OTU3517	0	0	1	0	1	0	1	0	0	0	5	0	0	0	0	8
d__Bacteria	k__norank_d__Bacteria	p__Proteobacteria	c__Alphaproteobacteria	o__Rhodobacterales	f__Rhodobacteraceae	g__Tropicimonas	s__uncultured_bacterium_g__Tropicimonas	OTU2072	11	12	8	9	14	17	108	10	24	9	31	13	0	0	0	266
d__Bacteria	k__norank_d__Bacteria	p__Proteobacteria	c__Gammaproteobacteria	o__Legionellales	f__Legionellaceae	g__Legionella	s__uncultured_bacterium_g__Legionella	OTU186	0	0	0	0	0	1	0	0	0	0	0	0	0	0	0	1
d__Bacteria	k__norank_d__Bacteria	p__Actinobacteriota	c__Acidimicrobiia	o__Microtrichales	f__norank_o__Microtrichales	g__norank_f__norank_o__Microtrichales	s__unclassified_g__norank_f__norank_o__Microtrichales	OTU113	2	0	1	0	0	0	0	0	0	0	0	0	0	0	0	3
d__Bacteria	k__norank_d__Bacteria	p__Bdellovibrionota	c__Oligoflexia	o__Oligoflexales	f__norank_o__Oligoflexales	g__norank_f__norank_o__Oligoflexales	s__metagenome_g__norank_f__norank_o__Oligoflexales	OTU3322	0	0	0	0	0	0	0	0	0	0	1	0	0	0	0	1
d__Bacteria	k__norank_d__Bacteria	p__Firmicutes	c__Clostridia	o__Oscillospirales	f__Ruminococcaceae	g__CAG-352	s__uncultured_organism_g__CAG-352	OTU1657	0	1	0	0	1	1	0	0	0	0	0	0	0	0	0	3
d__Bacteria	k__norank_d__Bacteria	p__Bacteroidota	c__Chlorobia	o__Chlorobiales	f__Chlorobiaceae	g__Chlorobium	s__unclassified_g__Chlorobium	OTU584	3	0	0	0	0	0	0	0	0	0	0	0	0	0	0	3
d__Bacteria	k__norank_d__Bacteria	p__Proteobacteria	c__Alphaproteobacteria	o__Rhodospirillales	f__norank_o__Rhodospirillales	g__norank_f__norank_o__Rhodospirillales	s__unclassified_g__norank_f__norank_o__Rhodospirillales	OTU834	0	2	0	0	0	0	0	0	0	0	0	0	0	0	0	2
d__Bacteria	k__norank_d__Bacteria	p__Actinobacteriota	c__Actinobacteria	o__Frankiales	f__Geodermatophilaceae	g__Geodermatophilus	s__uncultured_bacterium_g__Geodermatophilus	OTU3450	2	0	1	0	3	6	3	1	0	0	54	14	0	0	0	84
d__Bacteria	k__norank_d__Bacteria	p__Actinobacteriota	c__Acidimicrobiia	o__Microtrichales	f__norank_o__Microtrichales	g__norank_f__norank_o__Microtrichales	s__metagenome_g__norank_f__norank_o__Microtrichales	OTU119	0	1	0	0	0	0	0	0	0	0	0	1	0	0	0	2
d__Bacteria	k__norank_d__Bacteria	p__Proteobacteria	c__Gammaproteobacteria	o__Burkholderiales	f__Oxalobacteraceae	g__Undibacterium	s__uncultured_bacterium_g__Undibacterium	OTU3284	0	0	0	18	0	0	0	0	0	7	0	0	17	2	1	45
d__Bacteria	k__norank_d__Bacteria	p__Verrucomicrobiota	c__Verrucomicrobiae	o__Chthoniobacterales	f__Chthoniobacteraceae	g__Chthoniobacter	s__uncultured_bacterium_g__Chthoniobacter	OTU1060	0	0	1	1	0	3	0	0	1	0	2	0	0	0	0	8
d__Bacteria	k__norank_d__Bacteria	p__Dependentiae	c__Babeliae	o__Babeliales	f__unclassified_o__Babeliales	g__unclassified_o__Babeliales	s__unclassified_o__Babeliales	OTU1925	0	0	0	0	0	1	0	0	0	0	0	0	0	0	0	1
d__Bacteria	k__norank_d__Bacteria	p__unclassified_k__norank_d__Bacteria	c__unclassified_k__norank_d__Bacteria	o__unclassified_k__norank_d__Bacteria	f__unclassified_k__norank_d__Bacteria	g__unclassified_k__norank_d__Bacteria	s__unclassified_k__norank_d__Bacteria	OTU2314	0	0	0	0	0	0	1	0	1	0	0	0	0	0	0	2
d__Bacteria	k__norank_d__Bacteria	p__RCP2-54	c__norank_p__RCP2-54	o__norank_c__norank_p__RCP2-54	f__norank_o__norank_c__norank_p__RCP2-54	g__norank_f__norank_o__norank_c__norank_p__RCP2-54	s__uncultured_prokaryote_g__norank_f__norank_o__norank_c__norank_p__RCP2-54	OTU2669	0	5	4	0	0	1	0	4	4	4	0	0	0	0	0	22
d__Bacteria	k__norank_d__Bacteria	p__Cyanobacteria	c__Cyanobacteriia	o__Oxyphotobacteria_Incertae_Sedis	f__unclassified_o__Oxyphotobacteria_Incertae_Sedis	g__EcFYyy-200	s__unclassified_g__EcFYyy-200	OTU2803	2	1	0	1	0	1	1	0	0	0	0	0	0	0	0	6
d__Bacteria	k__norank_d__Bacteria	p__Acidobacteriota	c__Vicinamibacteria	o__Vicinamibacterales	f__Vicinamibacteraceae	g__Luteitalea	s__uncultured_bacterium_g__Luteitalea	OTU157	4	0	0	1	1	3	0	0	2	0	2	3	0	0	0	16
d__Bacteria	k__norank_d__Bacteria	p__Acidobacteriota	c__Thermoanaerobaculia	o__Thermoanaerobaculales	f__Thermoanaerobaculaceae	g__Subgroup_10	s__metagenome_g__Subgroup_10	OTU2089	1	0	0	0	0	0	1	0	1	0	0	1	0	0	0	4
d__Bacteria	k__norank_d__Bacteria	p__Chloroflexi	c__Anaerolineae	o__Ardenticatenales	f__norank_o__Ardenticatenales	g__norank_f__norank_o__Ardenticatenales	s__uncultured_Litorilinea_sp.	OTU573	1	0	0	0	0	0	0	0	0	0	0	0	0	0	0	1
d__Bacteria	k__norank_d__Bacteria	p__Deinococcota	c__Deinococci	o__Deinococcales	f__Deinococcaceae	g__Deinococcus	s__Deinococcus_sp.	OTU1170	0	0	0	12	0	1	0	0	0	0	3	3	0	0	0	19
d__Bacteria	k__norank_d__Bacteria	p__Bacteroidota	c__Bacteroidia	o__Bacteroidales	f__Bacteroidaceae	g__Bacteroides	s__Bacteroides_coprocola_DSM_17136	OTU4155	0	0	0	0	0	0	0	1	0	0	0	0	0	45	2	48
d__Bacteria	k__norank_d__Bacteria	p__Chloroflexi	c__Chloroflexia	o__Thermomicrobiales	f__JG30-KF-CM45	g__norank_f__JG30-KF-CM45	s__uncultured_Chloroflexi_bacterium_g__norank_f__JG30-KF-CM45	OTU2140	1	0	1	0	1	0	1	0	0	2	1	0	0	0	0	7
d__Bacteria	k__norank_d__Bacteria	p__Proteobacteria	c__Gammaproteobacteria	o__Burkholderiales	f__Hydrogenophilaceae	g__Thiobacillus	s__uncultured_soil_bacterium_g__Thiobacillus	OTU1387	10	0	1	14	0	1	0	1	8	0	0	1	0	1	0	37
d__Bacteria	k__norank_d__Bacteria	p__Verrucomicrobiota	c__Chlamydiae	o__Chlamydiales	f__Parachlamydiaceae	g__Neochlamydia	s__uncultured_bacterium_g__Neochlamydia	OTU927	0	0	0	1	0	0	0	0	0	0	0	0	0	0	0	1
d__Bacteria	k__norank_d__Bacteria	p__Actinobacteriota	c__Actinobacteria	o__Propionibacteriales	f__Propionibacteriaceae	g__Microlunatus	s__unclassified_g__Microlunatus	OTU3502	3	3	5	0	4	8	5	3	1	2	59	6	0	0	0	99
d__Bacteria	k__norank_d__Bacteria	p__Actinobacteriota	c__Thermoleophilia	o__Solirubrobacterales	f__67-14	g__norank_f__67-14	s__uncultured_bacterium_g__norank_f__67-14	OTU1640	2	1	0	0	2	3	2	0	0	0	2	1	0	0	0	13
d__Bacteria	k__norank_d__Bacteria	p__Firmicutes	c__Bacilli	o__Bacillales	f__Bacillaceae	g__unclassified_f__Bacillaceae	s__unclassified_f__Bacillaceae	OTU19	1	0	0	0	0	0	0	0	0	0	1	0	0	0	0	2
d__Bacteria	k__norank_d__Bacteria	p__Proteobacteria	c__Alphaproteobacteria	o__Rickettsiales	f__SM2D12	g__norank_f__SM2D12	s__unclassified_g__norank_f__SM2D12	OTU3924	0	0	0	0	0	0	0	0	0	0	0	0	2	0	0	2
d__Bacteria	k__norank_d__Bacteria	p__Bacteroidota	c__Bacteroidia	o__Cytophagales	f__Cyclobacteriaceae	g__Algoriphagus	s__uncultured_Hongiella_sp.	OTU4175	0	0	0	0	0	1	0	0	0	0	0	0	61	3	12	77
d__Bacteria	k__norank_d__Bacteria	p__Actinobacteriota	c__Acidimicrobiia	o__Microtrichales	f__Ilumatobacteraceae	g__CL500-29_marine_group	s__metagenome_g__CL500-29_marine_group	OTU642	42	59	132	16	184	311	111	123	88	20	172	45	1	0	0	1304
d__Bacteria	k__norank_d__Bacteria	p__Verrucomicrobiota	c__unclassified_p__Verrucomicrobiota	o__unclassified_p__Verrucomicrobiota	f__unclassified_p__Verrucomicrobiota	g__unclassified_p__Verrucomicrobiota	s__unclassified_p__Verrucomicrobiota	OTU2756	1	0	0	0	0	0	0	0	0	0	0	0	0	0	0	1
d__Bacteria	k__norank_d__Bacteria	p__Proteobacteria	c__Gammaproteobacteria	o__norank_c__Gammaproteobacteria	f__norank_o__norank_c__Gammaproteobacteria	g__norank_f__norank_o__norank_c__Gammaproteobacteria	s__uncultured_bacterium_g__norank_f__norank_o__norank_c__Gammaproteobacteria	OTU1403	1	0	0	0	3	1	2	0	0	0	1	0	0	0	0	8
d__Bacteria	k__norank_d__Bacteria	p__unclassified_k__norank_d__Bacteria	c__unclassified_k__norank_d__Bacteria	o__unclassified_k__norank_d__Bacteria	f__unclassified_k__norank_d__Bacteria	g__unclassified_k__norank_d__Bacteria	s__unclassified_k__norank_d__Bacteria	OTU2791	0	0	0	0	0	0	0	0	1	0	0	0	0	0	0	1
d__Bacteria	k__norank_d__Bacteria	p__Proteobacteria	c__Gammaproteobacteria	o__Burkholderiales	f__Comamonadaceae	g__Aquabacterium	s__unclassified_g__Aquabacterium	OTU3118	0	0	0	1	0	3	0	0	0	12	0	0	6	2	1	25
d__Bacteria	k__norank_d__Bacteria	p__Proteobacteria	c__Alphaproteobacteria	o__Rickettsiales	f__AB1	g__norank_f__AB1	s__unclassified_g__norank_f__AB1	OTU1464	0	0	0	2	8	14	0	0	0	1	7	0	0	0	0	32
d__Bacteria	k__norank_d__Bacteria	p__Proteobacteria	c__Gammaproteobacteria	o__Coxiellales	f__Coxiellaceae	g__Coxiella	s__uncultured_Coxiellaceae_bacterium_g__Coxiella	OTU2769	1	0	0	0	0	0	0	2	2	0	0	0	0	0	0	5
d__Bacteria	k__norank_d__Bacteria	p__Patescibacteria	c__Saccharimonadia	o__Saccharimonadales	f__norank_o__Saccharimonadales	g__norank_f__norank_o__Saccharimonadales	s__uncultured_bacterium_g__norank_f__norank_o__Saccharimonadales	OTU3153	0	1	2	0	0	0	2	0	2	1	0	0	0	0	2	10
d__Bacteria	k__norank_d__Bacteria	p__Nitrospirota	c__Nitrospiria	o__Nitrospirales	f__Nitrospiraceae	g__Nitrospira	s__uncultured_organism_g__Nitrospira	OTU3800	11	34	3	14	0	5	5	1	5	155	7	114	5	3	7	369
d__Bacteria	k__norank_d__Bacteria	p__Proteobacteria	c__Alphaproteobacteria	o__Rhizobiales	f__Xanthobacteraceae	g__Pseudorhodoplanes	s__uncultured_bacterium_g__Pseudorhodoplanes	OTU1163	53	15	17	8	13	10	45	12	22	23	26	21	0	1	1	267
d__Bacteria	k__norank_d__Bacteria	p__Proteobacteria	c__Gammaproteobacteria	o__Oceanospirillales	f__Halomonadaceae	g__Terasakiispira	s__uncultured_bacterium_g__Terasakiispira	OTU1015	0	0	1	0	0	0	0	1	5	0	0	0	0	0	0	7
d__Bacteria	k__norank_d__Bacteria	p__Actinobacteriota	c__Acidimicrobiia	o__unclassified_c__Acidimicrobiia	f__unclassified_c__Acidimicrobiia	g__unclassified_c__Acidimicrobiia	s__unclassified_c__Acidimicrobiia	OTU3215	0	0	0	0	0	0	0	0	0	3	0	0	0	0	0	3
d__Bacteria	k__norank_d__Bacteria	p__Firmicutes	c__Bacilli	o__Paenibacillales	f__Paenibacillaceae	g__Paenibacillus	s__Paenibacillus_sp._YN15	OTU510	2	1	2	0	0	1	1	1	0	0	0	1	0	0	0	9
d__Bacteria	k__norank_d__Bacteria	p__Acidobacteriota	c__Acidobacteriae	o__norank_c__Acidobacteriae	f__norank_o__norank_c__Acidobacteriae	g__Paludibaculum	s__unclassified_g__Paludibaculum	OTU506	0	0	1	0	0	0	1	0	0	0	0	0	0	0	0	2
d__Bacteria	k__norank_d__Bacteria	p__Cyanobacteria	c__Cyanobacteriia	o__Cyanobacteriales	f__Cyanobacteriaceae	g__Geminocystis_PCC-6308	s__unclassified_g__Geminocystis_PCC-6308	OTU1623	0	0	0	0	5	2	1	0	0	0	2	1	0	0	0	11
d__Bacteria	k__norank_d__Bacteria	p__Acidobacteriota	c__Vicinamibacteria	o__Vicinamibacterales	f__Vicinamibacteraceae	g__norank_f__Vicinamibacteraceae	s__uncultured_Acidobacteriales_bacterium_g__norank_f__Vicinamibacteraceae	OTU581	0	0	1	6	0	0	2	0	1	1	1	1	0	0	0	13
d__Bacteria	k__norank_d__Bacteria	p__Patescibacteria	c__Saccharimonadia	o__Saccharimonadales	f__Saccharimonadaceae	g__TM7x	s__uncultured_bacterium_g__TM7x	OTU2383	0	0	0	0	0	0	0	0	0	0	0	0	0	1	0	1
d__Bacteria	k__norank_d__Bacteria	p__Actinobacteriota	c__Acidimicrobiia	o__Microtrichales	f__norank_o__Microtrichales	g__norank_f__norank_o__Microtrichales	s__unclassified_g__norank_f__norank_o__Microtrichales	OTU617	0	1	1	0	1	0	0	0	0	0	3	4	0	0	0	10
d__Bacteria	k__norank_d__Bacteria	p__Desulfobacterota	c__Syntrophobacteria	o__Syntrophobacterales	f__Syntrophobacteraceae	g__Syntrophobacter	s__uncultured_bacterium_g__Syntrophobacter	OTU216	4	0	0	0	1	0	2	0	0	0	0	0	0	0	0	7
d__Bacteria	k__norank_d__Bacteria	p__Firmicutes	c__Clostridia	o__norank_c__Clostridia	f__Hungateiclostridiaceae	g__unclassified_f__Hungateiclostridiaceae	s__unclassified_f__Hungateiclostridiaceae	OTU2097	3	2	1	0	2	0	2	0	0	0	0	2	0	0	0	12
d__Bacteria	k__norank_d__Bacteria	p__Planctomycetota	c__Planctomycetes	o__Gemmatales	f__Gemmataceae	g__norank_f__Gemmataceae	s__uncultured_bacterium_g__norank_f__Gemmataceae	OTU2896	0	1	1	1	0	1	0	0	1	0	1	0	0	0	0	6
d__Bacteria	k__norank_d__Bacteria	p__Firmicutes	c__Negativicutes	o__Veillonellales-Selenomonadales	f__Veillonellaceae	g__Veillonella	s__unclassified_g__Veillonella	OTU1507	0	1	0	0	9	0	0	4	0	0	5	0	0	5	0	24
d__Bacteria	k__norank_d__Bacteria	p__Verrucomicrobiota	c__Verrucomicrobiae	o__Verrucomicrobiales	f__Rubritaleaceae	g__norank_f__Rubritaleaceae	s__uncultured_bacterium_g__norank_f__Rubritaleaceae	OTU44	16	1	2	2	0	1	4	4	14	0	0	2	0	0	0	46
d__Bacteria	k__norank_d__Bacteria	p__Firmicutes	c__Clostridia	o__Peptostreptococcales-Tissierellales	f__Peptostreptococcaceae	g__norank_f__Peptostreptococcaceae	s__unclassified_g__norank_f__Peptostreptococcaceae	OTU1054	5	2	0	3	0	1	8	0	0	0	2	3	0	0	0	24
d__Bacteria	k__norank_d__Bacteria	p__Myxococcota	c__Myxococcia	o__Myxococcales	f__Myxococcaceae	g__P3OB-42	s__unclassified_g__P3OB-42	OTU3304	0	0	0	0	0	0	0	1	0	0	1	0	0	0	0	2
d__Bacteria	k__norank_d__Bacteria	p__Proteobacteria	c__Gammaproteobacteria	o__Burkholderiales	f__Rhodocyclaceae	g__Dechloromonas	s__uncultured_bacterium_g__Dechloromonas	OTU4055	0	0	4	0	0	0	0	1	4	1	1	0	0	1	0	12
d__Bacteria	k__norank_d__Bacteria	p__Proteobacteria	c__Gammaproteobacteria	o__Burkholderiales	f__B1-7BS	g__norank_f__B1-7BS	s__unclassified_g__norank_f__B1-7BS	OTU770	0	17	1	0	0	0	0	0	0	0	0	0	0	0	0	18
d__Bacteria	k__norank_d__Bacteria	p__Acidobacteriota	c__Vicinamibacteria	o__Subgroup_17	f__norank_o__Subgroup_17	g__norank_f__norank_o__Subgroup_17	s__unclassified_g__norank_f__norank_o__Subgroup_17	OTU223	2	0	0	0	0	0	0	0	0	0	0	0	0	0	0	2
d__Bacteria	k__norank_d__Bacteria	p__Actinobacteriota	c__Acidimicrobiia	o__Microtrichales	f__Microtrichaceae	g__Sva0996_marine_group	s__uncultured_actinobacterium_g__Sva0996_marine_group	OTU2109	2	0	0	0	0	0	1	0	0	0	1	0	0	0	0	4
d__Bacteria	k__norank_d__Bacteria	p__Spirochaetota	c__Spirochaetia	o__Spirochaetales	f__Spirochaetaceae	g__norank_f__Spirochaetaceae	s__unclassified_g__norank_f__Spirochaetaceae	OTU2556	1	0	0	0	0	0	1	0	0	0	0	0	0	0	0	2
d__Bacteria	k__norank_d__Bacteria	p__Proteobacteria	c__Alphaproteobacteria	o__Rhodobacterales	f__Rhodobacteraceae	g__Rubellimicrobium	s__uncultured_bacterium_g__Rubellimicrobium	OTU3341	0	0	0	0	5	4	1	0	0	1	10	21	0	0	0	42
d__Bacteria	k__norank_d__Bacteria	p__Proteobacteria	c__Gammaproteobacteria	o__Pseudomonadales	f__Moraxellaceae	g__norank_f__Moraxellaceae	s__unclassified_g__norank_f__Moraxellaceae	OTU749	0	1	0	0	0	0	1	3	1	0	0	0	0	0	0	6
d__Bacteria	k__norank_d__Bacteria	p__Myxococcota	c__Polyangia	o__Haliangiales	f__Haliangiaceae	g__Haliangium	s__uncultured_bacterium_g__Haliangium	OTU2078	0	0	0	0	0	0	5	0	0	0	1	0	0	0	0	6
d__Bacteria	k__norank_d__Bacteria	p__Chloroflexi	c__Chloroflexia	o__Chloroflexales	f__Roseiflexaceae	g__Kouleothrix	s__uncultured_bacterium_g__Kouleothrix	OTU880	0	2	0	0	0	0	0	0	0	1	0	0	0	0	0	3
d__Bacteria	k__norank_d__Bacteria	p__Patescibacteria	c__Saccharimonadia	o__Saccharimonadales	f__norank_o__Saccharimonadales	g__norank_f__norank_o__Saccharimonadales	s__uncultured_Candidatus_Saccharibacteria_bacterium_g__norank_f__norank	OTU3589	2	0	0	0	0	1	0	0	1	0	2	0	0	0	0	6
d__Bacteria	k__norank_d__Bacteria	p__Chloroflexi	c__Chloroflexia	o__Thermomicrobiales	f__JG30-KF-CM45	g__norank_f__JG30-KF-CM45	s__unclassified_g__norank_f__JG30-KF-CM45	OTU3689	3	0	0	0	0	0	0	0	0	0	0	2	0	0	0	5
d__Bacteria	k__norank_d__Bacteria	p__Firmicutes	c__Clostridia	o__Peptostreptococcales-Tissierellales	f__Peptostreptococcaceae	g__Proteocatella	s__Frigovirgula_sp._canine_oral_taxon_032	OTU3960	0	0	0	0	0	0	0	0	0	0	2	0	0	1	0	3
d__Bacteria	k__norank_d__Bacteria	p__Proteobacteria	c__Gammaproteobacteria	o__Cellvibrionales	f__Halieaceae	g__OM60NOR5_clade	s__uncultured_bacterium_g__OM60NOR5_clade	OTU1715	17	39	46	9	11	12	85	33	43	2	37	25	0	0	0	359
d__Bacteria	k__norank_d__Bacteria	p__Firmicutes	c__Syntrophomonadia	o__Syntrophomonadales	f__Syntrophomonadaceae	g__norank_f__Syntrophomonadaceae	s__uncultured_prokaryote_g__norank_f__Syntrophomonadaceae	OTU569	1	0	0	0	1	0	0	0	0	0	0	0	0	0	0	2
d__Bacteria	k__norank_d__Bacteria	p__Firmicutes	c__Bacilli	o__Alicyclobacillales	f__Alicyclobacillaceae	g__Tumebacillus	s__Tumebacillus_permanentifrigoris	OTU1333	2	0	2	1	0	0	0	0	2	0	2	0	0	0	0	9
d__Bacteria	k__norank_d__Bacteria	p__Bacteroidota	c__Bacteroidia	o__Bacteroidales	f__Bacteroidetes_vadinHA17	g__norank_f__Bacteroidetes_vadinHA17	s__unclassified_g__norank_f__Bacteroidetes_vadinHA17	OTU2634	0	0	0	0	0	0	0	0	6	0	0	0	0	0	0	6
d__Bacteria	k__norank_d__Bacteria	p__Proteobacteria	c__Gammaproteobacteria	o__Competibacterales	f__Competibacteraceae	g__Candidatus_Competibacter	s__uncultured_gamma_proteobacterium_g__Candidatus_Competibacter	OTU1521	0	1	1	0	1	1	3	0	0	0	0	0	0	0	0	7
d__Bacteria	k__norank_d__Bacteria	p__Myxococcota	c__Polyangia	o__Haliangiales	f__Haliangiaceae	g__Haliangium	s__unclassified_g__Haliangium	OTU1450	0	0	0	1	0	0	0	0	0	3	0	6	0	0	0	10
d__Bacteria	k__norank_d__Bacteria	p__Chloroflexi	c__Chloroflexia	o__Thermomicrobiales	f__JG30-KF-CM45	g__norank_f__JG30-KF-CM45	s__uncultured_bacterium_g__norank_f__JG30-KF-CM45	OTU2390	19	12	2	1	1	7	12	4	8	2	13	5	0	0	1	87
d__Bacteria	k__norank_d__Bacteria	p__Patescibacteria	c__Saccharimonadia	o__Saccharimonadales	f__norank_o__Saccharimonadales	g__norank_f__norank_o__Saccharimonadales	s__unclassified_g__norank_f__norank_o__Saccharimonadales	OTU3035	0	0	0	3	0	0	0	0	0	3	0	3	0	0	1	10
d__Bacteria	k__norank_d__Bacteria	p__Firmicutes	c__Clostridia	o__Lachnospirales	f__Lachnospiraceae	g__unclassified_f__Lachnospiraceae	s__unclassified_f__Lachnospiraceae	OTU527	7	0	2	1	2	0	0	0	1	0	1	1	0	5	0	20
d__Bacteria	k__norank_d__Bacteria	p__Proteobacteria	c__Gammaproteobacteria	o__Legionellales	f__Legionellaceae	g__Legionella	s__unclassified_g__Legionella	OTU1427	0	1	1	1	3	1	3	1	0	0	2	2	0	0	0	15
d__Bacteria	k__norank_d__Bacteria	p__unclassified_k__norank_d__Bacteria	c__unclassified_k__norank_d__Bacteria	o__unclassified_k__norank_d__Bacteria	f__unclassified_k__norank_d__Bacteria	g__unclassified_k__norank_d__Bacteria	s__unclassified_k__norank_d__Bacteria	OTU1143	0	6	30	0	0	0	0	4	16	0	0	0	0	0	0	56
d__Bacteria	k__norank_d__Bacteria	p__Chloroflexi	c__Dehalococcoidia	o__S085	f__norank_o__S085	g__norank_f__norank_o__S085	s__metagenome_g__norank_f__norank_o__S085	OTU1137	0	0	1	0	0	2	0	0	0	0	0	0	0	0	0	3
d__Bacteria	k__norank_d__Bacteria	p__Firmicutes	c__Clostridia	o__Oscillospirales	f__Oscillospiraceae	g__unclassified_f__Oscillospiraceae	s__unclassified_f__Oscillospiraceae	OTU250	9	0	2	1	0	0	0	0	0	0	1	0	0	0	0	13
d__Bacteria	k__norank_d__Bacteria	p__Cyanobacteria	c__Vampirivibrionia	o__Caenarcaniphilales	f__norank_o__Caenarcaniphilales	g__norank_f__norank_o__Caenarcaniphilales	s__unclassified_g__norank_f__norank_o__Caenarcaniphilales	OTU1619	1	0	0	5	21	50	0	0	0	1	3	1	0	0	0	82
d__Bacteria	k__norank_d__Bacteria	p__Cyanobacteria	c__Cyanobacteriia	o__Cyanobacteriales	f__Nostocaceae	g__Fischerella_PCC-9339	s__unclassified_g__Fischerella_PCC-9339	OTU3574	7	0	1	2	3	2	0	1	0	0	1	0	0	0	0	17
d__Bacteria	k__norank_d__Bacteria	p__Proteobacteria	c__Gammaproteobacteria	o__Methylococcales	f__Methylococcaceae	g__Candidatus_Methylospira	s__uncultured_bacterium_g__Candidatus_Methylospira	OTU2927	2	0	0	0	0	0	1	0	1	1	0	0	0	0	0	5
d__Bacteria	k__norank_d__Bacteria	p__Proteobacteria	c__Gammaproteobacteria	o__Halothiobacillales	f__Halothiobacillaceae	g__Thiovirga	s__uncultured_bacterium_g__Thiovirga	OTU4000	0	0	0	0	0	0	0	0	0	0	0	0	0	8	0	8
d__Bacteria	k__norank_d__Bacteria	p__Gemmatimonadota	c__MD2902-B12	o__norank_c__MD2902-B12	f__norank_o__norank_c__MD2902-B12	g__norank_f__norank_o__norank_c__MD2902-B12	s__unclassified_g__norank_f__norank_o__norank_c__MD2902-B12	OTU713	0	1	0	0	0	0	0	0	0	0	0	0	0	0	0	1
d__Bacteria	k__norank_d__Bacteria	p__Proteobacteria	c__Alphaproteobacteria	o__Rhizobiales	f__Ancalomicrobiaceae	g__Ancalomicrobium	s__unclassified_g__Ancalomicrobium	OTU1274	0	0	0	7	6	1	0	0	0	14	0	0	0	0	0	28
d__Bacteria	k__norank_d__Bacteria	p__Actinobacteriota	c__Actinobacteria	o__Corynebacteriales	f__Corynebacteriaceae	g__Corynebacterium	s__unclassified_g__Corynebacterium	OTU693	0	1	0	0	0	0	0	1	0	0	0	0	0	0	0	2
d__Bacteria	k__norank_d__Bacteria	p__Actinobacteriota	c__Actinobacteria	o__Corynebacteriales	f__Corynebacteriaceae	g__Corynebacterium	s__unclassified_g__Corynebacterium	OTU696	0	1	0	0	0	0	0	1	1	0	2	0	0	0	0	5
d__Bacteria	k__norank_d__Bacteria	p__Actinobacteriota	c__Actinobacteria	o__Actinomycetales	f__Actinomycetaceae	g__norank_f__Actinomycetaceae	s__metagenome_g__norank_f__Actinomycetaceae	OTU2861	0	14	0	0	28	3	0	26	5	1	18	3	0	0	0	98
d__Bacteria	k__norank_d__Bacteria	p__Actinobacteriota	c__Actinobacteria	o__Propionibacteriales	f__Nocardioidaceae	g__Nocardioides	s__unclassified_g__Nocardioides	OTU2742	0	1	0	0	0	0	0	0	1	0	0	0	0	0	0	2
d__Bacteria	k__norank_d__Bacteria	p__Proteobacteria	c__Alphaproteobacteria	o__Rickettsiales	f__SM2D12	g__norank_f__SM2D12	s__metagenome_g__norank_f__SM2D12	OTU3840	0	0	0	1	1	0	0	0	0	9	0	1	0	0	0	12
d__Bacteria	k__norank_d__Bacteria	p__Gemmatimonadota	c__Gemmatimonadetes	o__Gemmatimonadales	f__Gemmatimonadaceae	g__Gemmatimonas	s__unclassified_g__Gemmatimonas	OTU1465	0	0	0	2	0	0	0	0	0	5	0	0	0	0	0	7
d__Bacteria	k__norank_d__Bacteria	p__Nitrospirota	c__Nitrospiria	o__Nitrospirales	f__Nitrospiraceae	g__Nitrospira	s__unclassified_g__Nitrospira	OTU3683	2	3	2	0	0	2	2	1	2	15	0	5	5	3	21	63
d__Bacteria	k__norank_d__Bacteria	p__Proteobacteria	c__Gammaproteobacteria	o__Burkholderiales	f__Comamonadaceae	g__unclassified_f__Comamonadaceae	s__unclassified_f__Comamonadaceae	OTU3142	0	0	0	0	0	0	0	0	0	3	0	0	0	0	5	8
d__Bacteria	k__norank_d__Bacteria	p__Firmicutes	c__Clostridia	o__unclassified_c__Clostridia	f__unclassified_c__Clostridia	g__unclassified_c__Clostridia	s__unclassified_c__Clostridia	OTU235	2	0	0	0	1	0	0	0	0	0	0	0	0	0	0	3
d__Bacteria	k__norank_d__Bacteria	p__Actinobacteriota	c__Actinobacteria	o__Propionibacteriales	f__Propionibacteriaceae	g__Micropruina	s__metagenome_g__Micropruina	OTU2420	1	2	0	0	4	0	4	3	1	1	3	2	0	0	0	21
d__Bacteria	k__norank_d__Bacteria	p__SAR324_cladeMarine_group_B	c__norank_p__SAR324_cladeMarine_group_B	o__norank_c__norank_p__SAR324_cladeMarine_group_B	f__norank_o__norank_c__norank_p__SAR324_cladeMarine_group_B	g__norank_f__norank_o__norank_c__norank_p__SAR324_cladeMarine_group_B	s__unclassified_g__norank_f__norank_o__norank_c__norank_p__SAR324_cladeMarine_group_B	OTU3110	0	0	0	0	0	0	0	0	0	8	0	0	0	0	0	8
d__Bacteria	k__norank_d__Bacteria	p__Bacteroidota	c__Bacteroidia	o__Cytophagales	f__Microscillaceae	g__norank_f__Microscillaceae	s__unclassified_g__norank_f__Microscillaceae	OTU2968	0	0	0	0	0	0	0	2	7	2	0	0	0	0	0	11
d__Bacteria	k__norank_d__Bacteria	p__Proteobacteria	c__Gammaproteobacteria	o__Burkholderiales	f__unclassified_o__Burkholderiales	g__unclassified_o__Burkholderiales	s__unclassified_o__Burkholderiales	OTU3041	0	1	0	0	0	1	0	0	0	39	4	51	0	0	1	97
d__Bacteria	k__norank_d__Bacteria	p__Verrucomicrobiota	c__Chlamydiae	o__Chlamydiales	f__Parachlamydiaceae	g__Neochlamydia	s__unclassified_g__Neochlamydia	OTU1722	1	0	3	1	3	22	1	2	1	0	2	0	0	0	0	36
d__Bacteria	k__norank_d__Bacteria	p__Proteobacteria	c__Alphaproteobacteria	o__Rhodobacterales	f__Rhodobacteraceae	g__unclassified_f__Rhodobacteraceae	s__unclassified_f__Rhodobacteraceae	OTU986	8	0	8	5	3	12	21	1	4	2	16	5	0	0	0	85
d__Bacteria	k__norank_d__Bacteria	p__Desulfobacterota	c__Desulfobacteria	o__Desulfobacterales	f__Desulfosarcinaceae	g__Sva0081_sediment_group	s__uncultured_bacterium_g__Sva0081_sediment_group	OTU3628	56	7	19	15	3	4	22	10	31	1	5	10	0	0	0	183
d__Bacteria	k__norank_d__Bacteria	p__Bdellovibrionota	c__Oligoflexia	o__Oligoflexales	f__norank_o__Oligoflexales	g__Oligoflexus	s__unclassified_g__Oligoflexus	OTU1606	1	0	0	1	11	0	0	0	0	0	0	0	0	0	0	13
d__Bacteria	k__norank_d__Bacteria	p__Firmicutes	c__Clostridia	o__Lachnospirales	f__Lachnospiraceae	g__Epulopiscium	s__uncultured_bacterium_g__Epulopiscium	OTU600	1	0	0	1	0	0	2	0	0	0	0	1	0	0	0	5
d__Bacteria	k__norank_d__Bacteria	p__Latescibacterota	c__norank_p__Latescibacterota	o__norank_c__norank_p__Latescibacterota	f__norank_o__norank_c__norank_p__Latescibacterota	g__norank_f__norank_o__norank_c__norank_p__Latescibacterota	s__unclassified_g__norank_f__norank_o__norank_c__norank_p__Latescibacterota	OTU866	0	2	0	0	0	0	0	0	0	0	0	0	0	0	0	2
d__Bacteria	k__norank_d__Bacteria	p__Proteobacteria	c__Gammaproteobacteria	o__Burkholderiales	f__Rhodocyclaceae	g__unclassified_f__Rhodocyclaceae	s__unclassified_f__Rhodocyclaceae	OTU2315	1	5	1	2	0	0	1	1	1	2	1	1	0	0	0	16
d__Bacteria	k__norank_d__Bacteria	p__Acidobacteriota	c__Blastocatellia	o__Pyrinomonadales	f__Pyrinomonadaceae	g__RB41	s__unclassified_g__RB41	OTU3719	0	0	0	0	0	1	0	0	0	0	2	7	0	0	0	10
d__Bacteria	k__norank_d__Bacteria	p__Proteobacteria	c__Gammaproteobacteria	o__Legionellales	f__Legionellaceae	g__Legionella	s__unclassified_g__Legionella	OTU924	0	0	1	0	0	0	0	0	0	0	0	1	0	0	0	2
d__Bacteria	k__norank_d__Bacteria	p__Actinobacteriota	c__Thermoleophilia	o__Gaiellales	f__norank_o__Gaiellales	g__norank_f__norank_o__Gaiellales	s__uncultured_bacterium_g__norank_f__norank_o__Gaiellales	OTU591	0	1	0	0	0	0	0	0	0	0	0	0	0	0	0	1
d__Bacteria	k__norank_d__Bacteria	p__Proteobacteria	c__Gammaproteobacteria	o__Methylococcales	f__Methylomonadaceae	g__Methylovulum	s__uncultured_bacterium_g__Methylovulum	OTU683	0	4	0	0	0	0	0	0	0	0	0	0	0	0	0	4
d__Bacteria	k__norank_d__Bacteria	p__Actinobacteriota	c__Actinobacteria	o__Micrococcales	f__unclassified_o__Micrococcales	g__unclassified_o__Micrococcales	s__unclassified_o__Micrococcales	OTU3666	11	0	0	2	0	7	4	1	0	1	6	4	0	0	0	36
d__Bacteria	k__norank_d__Bacteria	p__Firmicutes	c__Clostridia	o__Lachnospirales	f__Lachnospiraceae	g__Ruminococcus_torques_group	s__unclassified_g__Ruminococcus_torques_group	OTU1658	0	15	1	0	16	4	0	13	1	3	10	0	1	3	0	67
d__Bacteria	k__norank_d__Bacteria	p__SAR324_cladeMarine_group_B	c__norank_p__SAR324_cladeMarine_group_B	o__norank_c__norank_p__SAR324_cladeMarine_group_B	f__norank_o__norank_c__norank_p__SAR324_cladeMarine_group_B	g__norank_f__norank_o__norank_c__norank_p__SAR324_cladeMarine_group_B	s__unclassified_g__norank_f__norank_o__norank_c__norank_p__SAR324_cladeMarine_group_B	OTU1512	0	0	0	0	1	0	1	0	0	0	0	0	0	0	0	2
d__Bacteria	k__norank_d__Bacteria	p__Firmicutes	c__Bacilli	o__Bacillales	f__Sporolactobacillaceae	g__Tuberibacillus	s__Tuberibacillus_calidus	OTU1506	1	1	0	2	1	0	1	0	0	0	0	0	0	0	0	6
d__Bacteria	k__norank_d__Bacteria	p__Firmicutes	c__Bacilli	o__Paenibacillales	f__Paenibacillaceae	g__Paenibacillus	s__unclassified_g__Paenibacillus	OTU2867	6	0	2	3	0	3	4	1	2	0	1	0	0	0	0	22
d__Bacteria	k__norank_d__Bacteria	p__Bdellovibrionota	c__Oligoflexia	o__0319-6G20	f__norank_o__0319-6G20	g__norank_f__norank_o__0319-6G20	s__unclassified_g__norank_f__norank_o__0319-6G20	OTU3815	0	0	0	0	0	0	0	0	0	1	0	3	0	0	0	4
d__Bacteria	k__norank_d__Bacteria	p__Dependentiae	c__Babeliae	o__Babeliales	f__Vermiphilaceae	g__norank_f__Vermiphilaceae	s__unclassified_g__norank_f__Vermiphilaceae	OTU730	0	0	0	0	0	0	0	0	0	0	2	0	0	0	0	2
d__Bacteria	k__norank_d__Bacteria	p__Cyanobacteria	c__Cyanobacteriia	o__Oxyphotobacteria_Incertae_Sedis	f__unclassified_o__Oxyphotobacteria_Incertae_Sedis	g__Leptolyngbya_ANT.L52.2	s__uncultured_bacterium_g__Leptolyngbya_ANT.L52.2	OTU1189	1	0	0	3	0	1	1	0	0	0	2	0	0	0	0	8
d__Bacteria	k__norank_d__Bacteria	p__Verrucomicrobiota	c__Chlamydiae	o__Chlamydiales	f__Parachlamydiaceae	g__Neochlamydia	s__unclassified_g__Neochlamydia	OTU2055	0	0	0	0	0	0	0	0	0	0	0	1	0	0	0	1
d__Bacteria	k__norank_d__Bacteria	p__Proteobacteria	c__Gammaproteobacteria	o__Coxiellales	f__Coxiellaceae	g__Coxiella	s__unclassified_g__Coxiella	OTU2335	0	0	0	0	0	0	3	0	0	0	0	0	0	0	0	3
d__Bacteria	k__norank_d__Bacteria	p__Firmicutes	c__Negativicutes	o__Veillonellales-Selenomonadales	f__Sporomusaceae	g__Sporomusa	s__unclassified_g__Sporomusa	OTU54	5	1	0	2	0	1	0	0	1	0	0	0	0	0	0	10
d__Bacteria	k__norank_d__Bacteria	p__Proteobacteria	c__Gammaproteobacteria	o__unclassified_c__Gammaproteobacteria	f__unclassified_c__Gammaproteobacteria	g__unclassified_c__Gammaproteobacteria	s__unclassified_c__Gammaproteobacteria	OTU3090	0	1	0	0	1	1	0	0	0	39	12	18	0	0	0	72
d__Bacteria	k__norank_d__Bacteria	p__Firmicutes	c__Bacilli	o__Bacillales	f__Salisediminibacteriaceae	g__Salipaludibacillus	s__uncultured_low_GC_Gram-positive_bacterium_g__Salipaludibacillus	OTU690	1	1	0	0	0	0	1	0	0	0	0	0	0	0	0	3
d__Bacteria	k__norank_d__Bacteria	p__Proteobacteria	c__Alphaproteobacteria	o__Rickettsiales	f__norank_o__Rickettsiales	g__Candidatus_Jidaibacter	s__unclassified_g__Candidatus_Jidaibacter	OTU4096	0	0	0	0	0	3	0	0	0	0	1	0	0	0	1	5
d__Bacteria	k__norank_d__Bacteria	p__MBNT15	c__norank_p__MBNT15	o__norank_c__norank_p__MBNT15	f__norank_o__norank_c__norank_p__MBNT15	g__norank_f__norank_o__norank_c__norank_p__MBNT15	s__unclassified_g__norank_f__norank_o__norank_c__norank_p__MBNT15	OTU363	3	0	0	2	0	0	0	0	0	0	0	0	0	0	0	5
d__Bacteria	k__norank_d__Bacteria	p__Proteobacteria	c__Gammaproteobacteria	o__Burkholderiales	f__unclassified_o__Burkholderiales	g__unclassified_o__Burkholderiales	s__unclassified_o__Burkholderiales	OTU1947	0	0	0	0	2	1	0	0	0	0	0	0	0	1	2	6
d__Bacteria	k__norank_d__Bacteria	p__Bacteroidota	c__Bacteroidia	o__unclassified_c__Bacteroidia	f__unclassified_c__Bacteroidia	g__unclassified_c__Bacteroidia	s__unclassified_c__Bacteroidia	OTU817	3	178	8	0	0	0	36	5	56	0	0	0	0	0	0	286
d__Bacteria	k__norank_d__Bacteria	p__Firmicutes	c__Bacilli	o__Bacillales	f__Bacillaceae	g__Bacillus	s__Bacillus_marisflavi	OTU3156	46	14	22	24	11	16	40	14	14	184	13	87	4	2	0	491
d__Bacteria	k__norank_d__Bacteria	p__Actinobacteriota	c__Actinobacteria	o__Propionibacteriales	f__Nocardioidaceae	g__Nocardioides	s__uncultured_organism_g__Nocardioides	OTU2434	2	3	0	0	2	0	6	2	0	0	0	0	0	0	0	15
d__Bacteria	k__norank_d__Bacteria	p__Sva0485	c__norank_p__Sva0485	o__norank_c__norank_p__Sva0485	f__norank_o__norank_c__norank_p__Sva0485	g__norank_f__norank_o__norank_c__norank_p__Sva0485	s__uncultured_prokaryote_g__norank_f__norank_o__norank_c__norank_p__Sva0485	OTU62	58	4	24	9	1	6	21	9	28	4	3	8	0	0	0	175
d__Bacteria	k__norank_d__Bacteria	p__SAR324_cladeMarine_group_B	c__norank_p__SAR324_cladeMarine_group_B	o__norank_c__norank_p__SAR324_cladeMarine_group_B	f__norank_o__norank_c__norank_p__SAR324_cladeMarine_group_B	g__norank_f__norank_o__norank_c__norank_p__SAR324_cladeMarine_group_B	s__unclassified_g__norank_f__norank_o__norank_c__norank_p__SAR324_cladeMarine_group_B	OTU2424	0	1	0	0	0	0	0	1	0	0	0	0	0	0	0	2
d__Bacteria	k__norank_d__Bacteria	p__Chloroflexi	c__Chloroflexia	o__Thermomicrobiales	f__JG30-KF-CM45	g__norank_f__JG30-KF-CM45	s__unclassified_g__norank_f__JG30-KF-CM45	OTU3660	1	0	1	0	0	0	0	0	0	2	1	6	0	0	0	11
d__Bacteria	k__norank_d__Bacteria	p__Cyanobacteria	c__Cyanobacteriia	o__Cyanobacteriales	f__Nostocaceae	g__Nodularia_PCC-9350	s__unclassified_g__Nodularia_PCC-9350	OTU1131	0	0	1	1	0	0	0	0	0	0	0	1	0	0	0	3
d__Bacteria	k__norank_d__Bacteria	p__Acidobacteriota	c__Vicinamibacteria	o__Vicinamibacterales	f__norank_o__Vicinamibacterales	g__norank_f__norank_o__Vicinamibacterales	s__uncultured_prokaryote_g__norank_f__norank_o__Vicinamibacterales	OTU2692	130	13	10	19	12	12	22	15	34	3	12	17	0	0	0	299
d__Bacteria	k__norank_d__Bacteria	p__Actinobacteriota	c__Actinobacteria	o__Micromonosporales	f__Micromonosporaceae	g__norank_f__Micromonosporaceae	s__Micromonosporaceae_bacterium_CPCC_204380	OTU2030	0	0	0	0	2	0	2	0	0	0	0	0	0	0	0	4
d__Bacteria	k__norank_d__Bacteria	p__Verrucomicrobiota	c__Verrucomicrobiae	o__Pedosphaerales	f__Pedosphaeraceae	g__SH3-11	s__metagenome_g__SH3-11	OTU2569	0	1	0	0	0	0	1	1	4	0	0	0	0	0	0	7
d__Bacteria	k__norank_d__Bacteria	p__Desulfobacterota	c__Desulfobacteria	o__Desulfobacterales	f__Desulfosarcinaceae	g__unclassified_f__Desulfosarcinaceae	s__unclassified_f__Desulfosarcinaceae	OTU105	18	0	8	3	1	1	4	5	7	1	2	1	0	0	0	51
d__Bacteria	k__norank_d__Bacteria	p__Bacteroidota	c__Bacteroidia	o__Flavobacteriales	f__Flavobacteriaceae	g__Galbibacter	s__Galbibacter_sp._bg2	OTU4168	0	0	0	0	0	0	0	0	0	0	0	0	0	24	12	36
d__Bacteria	k__norank_d__Bacteria	p__Proteobacteria	c__Alphaproteobacteria	o__Rhodobacterales	f__Rhodobacteraceae	g__Ruegeria	s__Epibacterium_mobile_g__Ruegeria	OTU4080	0	0	0	0	0	0	0	0	0	0	0	0	1	1	48	50
d__Bacteria	k__norank_d__Bacteria	p__Actinobacteriota	c__Acidimicrobiia	o__unclassified_c__Acidimicrobiia	f__unclassified_c__Acidimicrobiia	g__unclassified_c__Acidimicrobiia	s__unclassified_c__Acidimicrobiia	OTU3180	0	0	0	0	0	0	0	0	0	1	0	3	0	0	0	4
d__Bacteria	k__norank_d__Bacteria	p__Chloroflexi	c__Chloroflexia	o__Thermomicrobiales	f__JG30-KF-CM45	g__norank_f__JG30-KF-CM45	s__uncultured_soil_bacterium_g__norank_f__JG30-KF-CM45	OTU2258	6	2	3	3	0	1	3	2	0	3	5	0	0	0	0	28
d__Bacteria	k__norank_d__Bacteria	p__Proteobacteria	c__Gammaproteobacteria	o__Legionellales	f__Legionellaceae	g__Legionella	s__uncultured_bacterium_g__Legionella	OTU1803	0	2	0	0	4	1	3	1	0	0	3	0	0	0	0	14
d__Bacteria	k__norank_d__Bacteria	p__Proteobacteria	c__Gammaproteobacteria	o__Legionellales	f__Legionellaceae	g__Legionella	s__unclassified_g__Legionella	OTU1884	0	0	0	1	1	4	2	0	0	0	0	0	0	0	0	8
d__Bacteria	k__norank_d__Bacteria	p__Proteobacteria	c__Gammaproteobacteria	o__Legionellales	f__Legionellaceae	g__Legionella	s__unclassified_g__Legionella	OTU1885	0	21	15	0	18	45	0	3	7	0	11	4	0	0	0	124
d__Bacteria	k__norank_d__Bacteria	p__Proteobacteria	c__Gammaproteobacteria	o__Burkholderiales	f__B1-7BS	g__norank_f__B1-7BS	s__uncultured_bacterium_g__norank_f__B1-7BS	OTU3053	0	0	0	0	0	0	0	0	0	13	2	2	0	0	0	17
d__Bacteria	k__norank_d__Bacteria	p__Verrucomicrobiota	c__Chlamydiae	o__Chlamydiales	f__unclassified_o__Chlamydiales	g__unclassified_o__Chlamydiales	s__unclassified_o__Chlamydiales	OTU178	1	1	0	0	0	0	0	1	0	0	0	0	0	0	0	3
d__Bacteria	k__norank_d__Bacteria	p__Proteobacteria	c__Gammaproteobacteria	o__Coxiellales	f__Coxiellaceae	g__Coxiella	s__unclassified_g__Coxiella	OTU1787	0	0	0	1	0	2	0	0	0	0	0	0	0	0	0	3
d__Bacteria	k__norank_d__Bacteria	p__Proteobacteria	c__Alphaproteobacteria	o__Rhizobiales	f__Hyphomicrobiaceae	g__Pedomicrobium	s__uncultured_Alphaproteobacteria_bacterium_g__Pedomicrobium	OTU1529	3	0	1	29	43	75	5	1	0	18	30	11	0	0	0	216
d__Bacteria	k__norank_d__Bacteria	p__unclassified_k__norank_d__Bacteria	c__unclassified_k__norank_d__Bacteria	o__unclassified_k__norank_d__Bacteria	f__unclassified_k__norank_d__Bacteria	g__unclassified_k__norank_d__Bacteria	s__unclassified_k__norank_d__Bacteria	OTU1655	0	0	0	0	2	0	0	0	0	0	0	0	0	0	0	2
d__Bacteria	k__norank_d__Bacteria	p__Patescibacteria	c__Saccharimonadia	o__Saccharimonadales	f__norank_o__Saccharimonadales	g__norank_f__norank_o__Saccharimonadales	s__uncultured_candidate_division_WS5_bacterium	OTU1193	0	0	0	0	0	0	1	0	0	0	0	0	0	0	0	1
d__Bacteria	k__norank_d__Bacteria	p__Proteobacteria	c__Alphaproteobacteria	o__Rhizobiales	f__Hyphomicrobiaceae	g__norank_f__Hyphomicrobiaceae	s__uncultured_Alphaproteobacteria_bacterium_g__norank_f__Hyphomicrobiaceae	OTU3676	0	1	0	0	0	0	0	0	0	3	3	2	0	0	0	9
d__Bacteria	k__norank_d__Bacteria	p__Bacteroidota	c__Bacteroidia	o__Flavobacteriales	f__Flavobacteriaceae	g__Flavobacterium	s__Flavobacterium_longum	OTU1440	0	0	0	2	1	2	0	0	0	1	0	1	0	0	0	7
d__Bacteria	k__norank_d__Bacteria	p__Proteobacteria	c__Gammaproteobacteria	o__Burkholderiales	f__Comamonadaceae	g__Hydrogenophaga	s__uncultured_bacterium_g__Hydrogenophaga	OTU1677	0	1	0	29	20	6	0	0	0	9	14	5	8	20	6	118
d__Bacteria	k__norank_d__Bacteria	p__Firmicutes	c__Clostridia	o__Peptostreptococcales-Tissierellales	f__Anaerovoracaceae	g__Anaerovorax	s__uncultured_bacterium_g__Anaerovorax	OTU1664	4	2	5	1	4	4	2	0	3	1	2	1	0	0	0	29
d__Bacteria	k__norank_d__Bacteria	p__Proteobacteria	c__Gammaproteobacteria	o__Ectothiorhodospirales	f__Ectothiorhodospiraceae	g__norank_f__Ectothiorhodospiraceae	s__uncultured_bacterium_g__norank_f__Ectothiorhodospiraceae	OTU4182	0	0	0	0	0	0	0	0	0	0	0	0	0	0	3	3
d__Bacteria	k__norank_d__Bacteria	p__Proteobacteria	c__Gammaproteobacteria	o__Burkholderiales	f__B1-7BS	g__norank_f__B1-7BS	s__uncultured_bacterium_g__norank_f__B1-7BS	OTU3397	0	1	0	2	0	0	0	0	0	2	1	1	0	0	0	7
d__Bacteria	k__norank_d__Bacteria	p__Proteobacteria	c__Gammaproteobacteria	o__Burkholderiales	f__Neisseriaceae	g__norank_f__Neisseriaceae	s__Neisseriaceae_bacterium_DSM_100970	OTU2946	3	31	15	0	0	0	0	80	25	2	4	0	11	128	22	321
d__Bacteria	k__norank_d__Bacteria	p__Proteobacteria	c__Alphaproteobacteria	o__Rhizobiales	f__Rhizobiaceae	g__unclassified_f__Rhizobiaceae	s__unclassified_f__Rhizobiaceae	OTU2673	3	1	1	2	5	1	7	0	2	1	4	5	0	0	0	32
d__Bacteria	k__norank_d__Bacteria	p__Proteobacteria	c__Alphaproteobacteria	o__Rhizobiales	f__Xanthobacteraceae	g__Bradyrhizobium	s__Bradyrhizobium_elkanii_g__Bradyrhizobium	OTU1332	11	4	4	3	4	2	7	1	5	12	11	13	1	0	0	78
d__Bacteria	k__norank_d__Bacteria	p__Chloroflexi	c__Anaerolineae	o__SBR1031	f__A4b	g__norank_f__A4b	s__unclassified_g__norank_f__A4b	OTU3738	0	0	0	0	0	0	0	0	0	0	0	4	0	0	0	4
d__Bacteria	k__norank_d__Bacteria	p__Proteobacteria	c__Gammaproteobacteria	o__Burkholderiales	f__SC-I-84	g__norank_f__SC-I-84	s__uncultured_bacterium_g__norank_f__SC-I-84	OTU3267	42	14	23	3	6	9	58	9	52	5	29	27	0	0	0	277
d__Bacteria	k__norank_d__Bacteria	p__Actinobacteriota	c__Actinobacteria	o__Frankiales	f__unclassified_o__Frankiales	g__unclassified_o__Frankiales	s__unclassified_o__Frankiales	OTU3365	0	0	0	0	0	0	0	0	0	2	0	0	0	0	0	2
d__Bacteria	k__norank_d__Bacteria	p__Myxococcota	c__Myxococcia	o__Myxococcales	f__Myxococcaceae	g__unclassified_f__Myxococcaceae	s__unclassified_f__Myxococcaceae	OTU3312	1	0	1	0	0	0	0	1	0	0	7	1	0	0	0	11
d__Bacteria	k__norank_d__Bacteria	p__Elusimicrobiota	c__Elusimicrobia	o__Lineage_IV	f__norank_o__Lineage_IV	g__norank_f__norank_o__Lineage_IV	s__unclassified_g__norank_f__norank_o__Lineage_IV	OTU2697	0	0	0	0	0	0	0	0	3	0	0	0	0	0	0	3
d__Bacteria	k__norank_d__Bacteria	p__Dependentiae	c__Babeliae	o__Babeliales	f__Vermiphilaceae	g__norank_f__Vermiphilaceae	s__uncultured_bacterium_g__norank_f__Vermiphilaceae	OTU2032	1	1	1	0	0	1	1	0	0	0	0	0	0	0	0	5
d__Bacteria	k__norank_d__Bacteria	p__Proteobacteria	c__Gammaproteobacteria	o__Methylococcales	f__Methylomonadaceae	g__Methyloglobulus	s__uncultured_bacterium_g__Methyloglobulus	OTU1336	0	0	1	0	0	0	0	0	0	5	0	0	0	0	0	6
d__Bacteria	k__norank_d__Bacteria	p__Armatimonadota	c__Armatimonadia	o__Armatimonadales	f__norank_o__Armatimonadales	g__norank_f__norank_o__Armatimonadales	s__uncultured_bacterium_g__norank_f__norank_o__Armatimonadales	OTU3550	0	0	0	0	0	0	0	0	0	0	0	1	0	0	0	1
d__Bacteria	k__norank_d__Bacteria	p__Proteobacteria	c__Gammaproteobacteria	o__Alteromonadales	f__Pseudoalteromonadaceae	g__unclassified_f__Pseudoalteromonadaceae	s__unclassified_f__Pseudoalteromonadaceae	OTU4192	0	0	0	0	0	0	0	0	0	0	0	0	0	0	83	83
d__Bacteria	k__norank_d__Bacteria	p__Proteobacteria	c__Alphaproteobacteria	o__Reyranellales	f__Reyranellaceae	g__Reyranella	s__uncultured_bacterium_g__Reyranella	OTU2413	12	68	99	24	35	67	36	100	49	25	34	5	5	0	12	571
d__Bacteria	k__norank_d__Bacteria	p__Firmicutes	c__Clostridia	o__Lachnospirales	f__Lachnospiraceae	g__unclassified_f__Lachnospiraceae	s__unclassified_f__Lachnospiraceae	OTU632	24	10	9	3	4	5	10	3	3	0	5	3	0	0	0	79
d__Bacteria	k__norank_d__Bacteria	p__Bdellovibrionota	c__Bdellovibrionia	o__Bacteriovoracales	f__Bacteriovoracaceae	g__Bacteriovorax	s__Bacteriovorax_sp._F2	OTU3926	0	0	0	0	0	0	1	0	0	0	0	0	7	2	1	11
d__Bacteria	k__norank_d__Bacteria	p__Chloroflexi	c__Anaerolineae	o__Anaerolineales	f__Anaerolineaceae	g__norank_f__Anaerolineaceae	s__unclassified_g__norank_f__Anaerolineaceae	OTU274	19	1	2	3	0	0	2	4	2	2	1	0	0	1	0	37
d__Bacteria	k__norank_d__Bacteria	p__Firmicutes	c__Negativicutes	o__Veillonellales-Selenomonadales	f__Sporomusaceae	g__unclassified_f__Sporomusaceae	s__unclassified_f__Sporomusaceae	OTU110	3	0	1	0	0	0	0	0	0	0	0	0	0	0	0	4
d__Bacteria	k__norank_d__Bacteria	p__Proteobacteria	c__Gammaproteobacteria	o__Methylococcales	f__Methylomonadaceae	g__Crenothrix	s__uncultured_bacterium_g__Crenothrix	OTU1263	0	2	2	20	1	0	0	0	0	2	1	0	1	0	1	30
d__Bacteria	k__norank_d__Bacteria	p__Desulfobacterota	c__Desulfarculia	o__Desulfarculales	f__Desulfarculaceae	g__unclassified_f__Desulfarculaceae	s__unclassified_f__Desulfarculaceae	OTU699	0	2	0	0	0	0	0	0	0	0	0	0	0	0	0	2
d__Bacteria	k__norank_d__Bacteria	p__Bacteroidota	c__Bacteroidia	o__Flavobacteriales	f__Flavobacteriaceae	g__Flavobacterium	s__unclassified_g__Flavobacterium	OTU2236	4	10	13	10	4	0	19	51	185	2	11	24	0	0	0	333
d__Bacteria	k__norank_d__Bacteria	p__Actinobacteriota	c__Acidimicrobiia	o__Microtrichales	f__Ilumatobacteraceae	g__norank_f__Ilumatobacteraceae	s__uncultured_bacterium_g__norank_f__Ilumatobacteraceae	OTU3596	0	0	0	0	0	0	0	0	0	0	5	1	0	0	0	6
d__Bacteria	k__norank_d__Bacteria	p__Proteobacteria	c__Gammaproteobacteria	o__Burkholderiales	f__B1-7BS	g__norank_f__B1-7BS	s__uncultured_soil_bacterium_g__norank_f__B1-7BS	OTU567	1	0	0	0	0	0	0	0	0	0	0	0	0	0	1	2
d__Bacteria	k__norank_d__Bacteria	p__Latescibacterota	c__Latescibacteria	o__Latescibacterales	f__Latescibacteraceae	g__norank_f__Latescibacteraceae	s__uncultured_bacterium_g__norank_f__Latescibacteraceae	OTU374	1	0	1	1	0	0	0	0	0	1	0	0	0	0	0	4
d__Bacteria	k__norank_d__Bacteria	p__Firmicutes	c__Bacilli	o__Bacillales	f__Bacillaceae	g__Terribacillus	s__Terribacillus_goriensis	OTU2128	6	3	0	1	3	0	10	1	0	4	3	0	0	0	0	31
d__Bacteria	k__norank_d__Bacteria	p__Bdellovibrionota	c__Oligoflexia	o__0319-6G20	f__norank_o__0319-6G20	g__norank_f__norank_o__0319-6G20	s__unclassified_g__norank_f__norank_o__0319-6G20	OTU2211	1	0	0	0	0	0	0	0	0	0	0	0	0	0	0	1
d__Bacteria	k__norank_d__Bacteria	p__Proteobacteria	c__Gammaproteobacteria	o__Diplorickettsiales	f__Diplorickettsiaceae	g__Aquicella	s__unclassified_g__Aquicella	OTU1105	0	0	1	0	0	0	0	0	0	0	0	0	0	0	0	1
d__Bacteria	k__norank_d__Bacteria	p__RCP2-54	c__norank_p__RCP2-54	o__norank_c__norank_p__RCP2-54	f__norank_o__norank_c__norank_p__RCP2-54	g__norank_f__norank_o__norank_c__norank_p__RCP2-54	s__uncultured_bacterium_g__norank_f__norank_o__norank_c__norank_p__RCP2-54	OTU921	2	0	1	0	0	0	0	0	0	0	0	1	0	0	0	4
d__Bacteria	k__norank_d__Bacteria	p__Proteobacteria	c__Alphaproteobacteria	o__Rickettsiales	f__SM2D12	g__norank_f__SM2D12	s__unclassified_g__norank_f__SM2D12	OTU3912	0	0	0	0	0	0	0	0	0	4	0	0	0	0	0	4
d__Bacteria	k__norank_d__Bacteria	p__Proteobacteria	c__Alphaproteobacteria	o__Rhizobiales	f__unclassified_o__Rhizobiales	g__unclassified_o__Rhizobiales	s__unclassified_o__Rhizobiales	OTU3712	0	0	0	0	0	0	0	0	0	0	0	3	0	0	0	3
d__Bacteria	k__norank_d__Bacteria	p__Firmicutes	c__Clostridia	o__norank_c__Clostridia	f__Hungateiclostridiaceae	g__Anaerobacterium	s__uncultured_bacterium_g__Anaerobacterium	OTU2008	2	0	3	0	0	0	4	0	0	0	0	0	0	0	0	9
d__Bacteria	k__norank_d__Bacteria	p__Bacteroidota	c__Bacteroidia	o__Cytophagales	f__Cytophagaceae	g__Cytophaga	s__unclassified_g__Cytophaga	OTU2899	0	0	6	0	0	0	0	2	41	0	0	0	0	0	0	49
d__Bacteria	k__norank_d__Bacteria	p__Proteobacteria	c__Gammaproteobacteria	o__Burkholderiales	f__Chitinibacteraceae	g__Chitinibacter	s__Chitinibacter_fontanus	OTU2405	0	11	6	6	1	0	3	12	24	4	0	0	9	1	4	81
d__Bacteria	k__norank_d__Bacteria	p__Proteobacteria	c__Alphaproteobacteria	o__Rhizobiales	f__unclassified_o__Rhizobiales	g__unclassified_o__Rhizobiales	s__unclassified_o__Rhizobiales	OTU2110	0	2	0	0	0	0	2	0	2	0	0	0	0	0	0	6
d__Bacteria	k__norank_d__Bacteria	p__Bacteroidota	c__Bacteroidia	o__Bacteroidales	f__Bacteroidaceae	g__Bacteroides	s__Bacteroides_plebeius	OTU3879	0	0	0	0	0	1	0	2	0	0	1	0	6	55	0	65
d__Bacteria	k__norank_d__Bacteria	p__Patescibacteria	c__Saccharimonadia	o__Saccharimonadales	f__norank_o__Saccharimonadales	g__norank_f__norank_o__Saccharimonadales	s__uncultured_bacterium_g__norank_f__norank_o__Saccharimonadales	OTU2794	0	0	0	0	0	0	0	0	2	0	0	2	0	0	0	4
d__Bacteria	k__norank_d__Bacteria	p__Proteobacteria	c__Alphaproteobacteria	o__Rhizobiales	f__Rhizobiales_Incertae_Sedis	g__Nordella	s__unclassified_g__Nordella	OTU4108	0	0	0	0	0	0	0	0	0	0	0	0	3	4	7	14
d__Bacteria	k__norank_d__Bacteria	p__Actinobacteriota	c__Actinobacteria	o__Bifidobacteriales	f__Bifidobacteriaceae	g__Bifidobacterium	s__unclassified_g__Bifidobacterium	OTU2477	0	2	0	0	1	0	0	5	0	0	1	0	0	0	0	9
d__Bacteria	k__norank_d__Bacteria	p__Bdellovibrionota	c__Oligoflexia	o__0319-6G20	f__norank_o__0319-6G20	g__norank_f__norank_o__0319-6G20	s__unclassified_g__norank_f__norank_o__0319-6G20	OTU2009	2	0	0	0	0	0	1	0	0	1	0	0	0	0	0	4
d__Bacteria	k__norank_d__Bacteria	p__Proteobacteria	c__Gammaproteobacteria	o__Aeromonadales	f__Aeromonadaceae	g__Aeromonas	s__Pseudaeromonas_sharmana	OTU2376	0	7	0	0	0	0	0	29	1	0	0	0	0	5	0	42
d__Bacteria	k__norank_d__Bacteria	p__Verrucomicrobiota	c__Chlamydiae	o__Chlamydiales	f__Parachlamydiaceae	g__Neochlamydia	s__unclassified_g__Neochlamydia	OTU1759	0	1	3	0	1	13	1	2	2	0	2	4	0	0	0	29
d__Bacteria	k__norank_d__Bacteria	p__Chloroflexi	c__Anaerolineae	o__unclassified_c__Anaerolineae	f__unclassified_c__Anaerolineae	g__unclassified_c__Anaerolineae	s__unclassified_c__Anaerolineae	OTU3099	0	0	0	0	7	0	1	0	0	4	0	0	0	0	0	12
d__Bacteria	k__norank_d__Bacteria	p__Firmicutes	c__Bacilli	o__Alicyclobacillales	f__Alicyclobacillaceae	g__Tumebacillus	s__uncultured_bacterium_g__Tumebacillus	OTU2613	4	2	8	2	1	8	6	0	6	1	1	1	0	0	0	40
d__Bacteria	k__norank_d__Bacteria	p__Bacteroidota	c__Bacteroidia	o__Cytophagales	f__Hymenobacteraceae	g__Hymenobacter	s__unclassified_g__Hymenobacter	OTU3799	0	0	0	0	0	0	0	0	0	0	2	3	0	0	0	5
d__Bacteria	k__norank_d__Bacteria	p__Actinobacteriota	c__Actinobacteria	o__Streptomycetales	f__Streptomycetaceae	g__Streptomyces	s__Streptomyces_scabiei	OTU1108	47	10	27	8	16	26	44	12	18	8	21	7	0	0	0	244
d__Bacteria	k__norank_d__Bacteria	p__Verrucomicrobiota	c__Verrucomicrobiae	o__Verrucomicrobiales	f__Verrucomicrobiaceae	g__norank_f__Verrucomicrobiaceae	s__uncultured_Verrucomicrobia_bacterium_g__norank_f__Verrucomicrobiaceae	OTU694	0	1	0	4	0	0	0	1	1	2	0	4	0	0	0	13
d__Bacteria	k__norank_d__Bacteria	p__Proteobacteria	c__Gammaproteobacteria	o__Salinisphaerales	f__Solimonadaceae	g__Panacagrimonas	s__uncultured_bacterium_g__Panacagrimonas	OTU3872	0	0	0	0	0	0	0	0	0	0	0	0	2	0	0	2
d__Bacteria	k__norank_d__Bacteria	p__Verrucomicrobiota	c__Kiritimatiellae	o__WCHB1-41	f__norank_o__WCHB1-41	g__norank_f__norank_o__WCHB1-41	s__unclassified_g__norank_f__norank_o__WCHB1-41	OTU106	2	0	0	1	0	0	0	0	0	0	0	0	0	0	0	3
d__Bacteria	k__norank_d__Bacteria	p__Proteobacteria	c__Alphaproteobacteria	o__Rhizobiales	f__A0839	g__norank_f__A0839	s__uncultured_bacterium_g__norank_f__A0839	OTU1451	0	0	0	4	5	4	0	0	0	4	4	2	1	1	1	26
d__Bacteria	k__norank_d__Bacteria	p__Firmicutes	c__Bacilli	o__Lactobacillales	f__Enterococcaceae	g__Enterococcus	s__Enterococcus_mundtii	OTU2507	0	1	0	0	2	0	0	1	0	0	0	0	0	1	0	5
d__Bacteria	k__norank_d__Bacteria	p__Firmicutes	c__Negativicutes	o__Veillonellales-Selenomonadales	f__Selenomonadaceae	g__Selenomonas	s__Selenomonas_lacticifex	OTU4012	0	0	0	0	0	0	0	1	0	0	0	0	0	10	0	11
d__Bacteria	k__norank_d__Bacteria	p__Proteobacteria	c__Alphaproteobacteria	o__Rhizobiales	f__Rhizobiaceae	g__unclassified_f__Rhizobiaceae	s__unclassified_f__Rhizobiaceae	OTU3752	3	0	3	3	4	2	6	2	1	13	44	91	0	0	0	172
d__Bacteria	k__norank_d__Bacteria	p__Firmicutes	c__Limnochordia	o__norank_c__Limnochordia	f__norank_o__norank_c__Limnochordia	g__Hydrogenispora	s__unclassified_g__Hydrogenispora	OTU824	6	5	1	0	1	2	2	0	3	0	0	0	0	0	0	20
d__Bacteria	k__norank_d__Bacteria	p__Actinobacteriota	c__Actinobacteria	o__Streptosporangiales	f__Streptosporangiaceae	g__Thermopolyspora	s__Streptosporangiaceae_str._KACC_20141	OTU524	0	0	0	0	1	1	0	0	0	0	1	0	0	0	0	3
d__Bacteria	k__norank_d__Bacteria	p__Proteobacteria	c__Gammaproteobacteria	o__Legionellales	f__Legionellaceae	g__Legionella	s__unclassified_g__Legionella	OTU2437	0	1	1	0	0	0	8	1	2	0	1	1	0	0	0	15
d__Bacteria	k__norank_d__Bacteria	p__Verrucomicrobiota	c__Verrucomicrobiae	o__Verrucomicrobiales	f__Rubritaleaceae	g__Luteolibacter	s__uncultured_bacterium_g__Luteolibacter	OTU146	12	0	0	0	0	1	1	0	10	0	0	0	0	0	0	24
d__Bacteria	k__norank_d__Bacteria	p__Bacteroidota	c__Bacteroidia	o__Bacteroidales	f__Tannerellaceae	g__Macellibacteroides	s__uncultured_bacterium_g__Macellibacteroides	OTU2584	0	1	0	0	20	0	0	15	2	0	4	0	4	84	0	130
d__Bacteria	k__norank_d__Bacteria	p__Cyanobacteria	c__Cyanobacteriia	o__Cyanobacteriales	f__Coleofasciculaceae	g__Microcoleus_PCC-7113	s__Microcoleus_sp._PCC_7113	OTU3567	0	0	0	0	0	0	0	0	0	0	27	0	0	0	0	27
d__Bacteria	k__norank_d__Bacteria	p__Desulfobacterota	c__Desulfobulbia	o__Desulfobulbales	f__Desulfobulbaceae	g__Desulfobulbus	s__uncultured_bacterium_g__Desulfobulbus	OTU85	5	0	1	3	0	0	0	5	0	0	0	0	0	0	0	14
d__Bacteria	k__norank_d__Bacteria	p__Firmicutes	c__Syntrophomonadia	o__Syntrophomonadales	f__Syntrophomonadaceae	g__Syntrophomonas	s__uncultured_bacterium_g__Syntrophomonas	OTU326	7	0	0	0	0	0	0	2	0	0	1	0	0	0	0	10
d__Bacteria	k__norank_d__Bacteria	p__Patescibacteria	c__Saccharimonadia	o__Saccharimonadales	f__norank_o__Saccharimonadales	g__norank_f__norank_o__Saccharimonadales	s__unclassified_g__norank_f__norank_o__Saccharimonadales	OTU3255	0	0	2	0	0	0	4	2	14	3	2	4	0	0	0	31
d__Bacteria	k__norank_d__Bacteria	p__Verrucomicrobiota	c__Verrucomicrobiae	o__Verrucomicrobiales	f__Rubritaleaceae	g__Luteolibacter	s__uncultured_bacterium_g__Luteolibacter	OTU3301	11	1	0	1	2	1	4	2	8	0	1	1	0	0	0	32
d__Bacteria	k__norank_d__Bacteria	p__Firmicutes	c__Negativicutes	o__Acidaminococcales	f__Acidaminococcaceae	g__Succinispira	s__uncultured_bacterium_g__Succinispira	OTU3964	0	0	0	0	0	0	0	0	0	0	0	0	0	1	0	1
d__Bacteria	k__norank_d__Bacteria	p__Proteobacteria	c__Gammaproteobacteria	o__Burkholderiales	f__unclassified_o__Burkholderiales	g__unclassified_o__Burkholderiales	s__unclassified_o__Burkholderiales	OTU2526	0	0	0	0	15	11	0	47	1	12	52	3	2	0	2	145
d__Bacteria	k__norank_d__Bacteria	p__Armatimonadota	c__Fimbriimonadia	o__Fimbriimonadales	f__Fimbriimonadaceae	g__norank_f__Fimbriimonadaceae	s__metagenome_g__norank_f__Fimbriimonadaceae	OTU3000	0	0	0	0	0	0	0	0	0	17	0	2	0	0	0	19
d__Bacteria	k__norank_d__Bacteria	p__Firmicutes	c__Limnochordia	o__norank_c__Limnochordia	f__norank_o__norank_c__Limnochordia	g__Hydrogenispora	s__unclassified_g__Hydrogenispora	OTU109	35	0	2	3	1	0	4	1	0	0	0	0	0	0	0	46
d__Bacteria	k__norank_d__Bacteria	p__Proteobacteria	c__Alphaproteobacteria	o__Defluviicoccales	f__Defluviicoccaceae	g__Defluviicoccus	s__metagenome_g__Defluviicoccus	OTU565	11	0	1	1	4	3	5	0	5	1	3	1	0	0	0	35
d__Bacteria	k__norank_d__Bacteria	p__Acidobacteriota	c__Vicinamibacteria	o__Vicinamibacterales	f__Vicinamibacteraceae	g__Luteitalea	s__uncultured_bacterium_g__Luteitalea	OTU2666	6	2	2	6	0	0	9	2	3	1	4	3	0	0	0	38
d__Bacteria	k__norank_d__Bacteria	p__Planctomycetota	c__Phycisphaerae	o__Phycisphaerales	f__Phycisphaeraceae	g__SM1A02	s__metagenome_g__SM1A02	OTU3845	0	0	0	0	0	0	0	0	0	0	0	2	0	0	0	2
d__Bacteria	k__norank_d__Bacteria	p__unclassified_k__norank_d__Bacteria	c__unclassified_k__norank_d__Bacteria	o__unclassified_k__norank_d__Bacteria	f__unclassified_k__norank_d__Bacteria	g__unclassified_k__norank_d__Bacteria	s__unclassified_k__norank_d__Bacteria	OTU714	0	2	5	0	0	0	0	0	6	0	0	0	0	0	0	13
d__Bacteria	k__norank_d__Bacteria	p__Bacteroidota	c__Bacteroidia	o__Bacteroidales	f__Bacteroidaceae	g__Bacteroides	s__unclassified_g__Bacteroides	OTU2301	0	1	0	0	0	0	6	2	1	0	0	0	0	0	0	10
d__Bacteria	k__norank_d__Bacteria	p__Bdellovibrionota	c__Bdellovibrionia	o__Bdellovibrionales	f__Bdellovibrionaceae	g__Bdellovibrio	s__uncultured_bacterium_g__Bdellovibrio	OTU2550	0	0	0	0	0	0	0	1	0	0	0	0	0	0	0	1
d__Bacteria	k__norank_d__Bacteria	p__Firmicutes	c__Bacilli	o__Lactobacillales	f__Leuconostocaceae	g__Leuconostoc	s__Leuconostoc_pseudomesenteroides_g__Leuconostoc	OTU3504	0	1	0	0	0	0	0	3	0	0	1	0	0	0	0	5
d__Bacteria	k__norank_d__Bacteria	p__Actinobacteriota	c__Actinobacteria	o__Frankiales	f__unclassified_o__Frankiales	g__unclassified_o__Frankiales	s__unclassified_o__Frankiales	OTU3548	3	0	0	0	4	5	4	0	5	1	11	5	0	0	0	38
d__Bacteria	k__norank_d__Bacteria	p__Bacteroidota	c__Kapabacteria	o__Kapabacteriales	f__norank_o__Kapabacteriales	g__norank_f__norank_o__Kapabacteriales	s__uncultured_bacterium_g__norank_f__norank_o__Kapabacteriales	OTU2936	0	0	0	0	0	0	0	1	30	2	0	0	0	0	0	33
d__Bacteria	k__norank_d__Bacteria	p__Patescibacteria	c__Gracilibacteria	o__Candidatus_Peribacteria	f__norank_o__Candidatus_Peribacteria	g__norank_f__norank_o__Candidatus_Peribacteria	s__uncultured_bacterium_g__norank_f__norank_o__Candidatus_Peribacteria	OTU3248	0	0	0	0	0	0	0	0	0	4	0	0	0	0	0	4
d__Bacteria	k__norank_d__Bacteria	p__Bacteroidota	c__Bacteroidia	o__Flavobacteriales	f__Flavobacteriaceae	g__Flavobacterium	s__unclassified_g__Flavobacterium	OTU3051	0	0	0	0	0	0	0	0	0	2	0	0	0	0	0	2
d__Bacteria	k__norank_d__Bacteria	p__Firmicutes	c__Clostridia	o__Peptostreptococcales-Tissierellales	f__norank_o__Peptostreptococcales-Tissierellales	g__Gallicola	s__Peptostreptococcaceae_bacterium_SK031	OTU2508	0	3	0	0	4	1	3	4	1	0	6	0	0	0	0	22
d__Bacteria	k__norank_d__Bacteria	p__Chloroflexi	c__Anaerolineae	o__Caldilineales	f__Caldilineaceae	g__norank_f__Caldilineaceae	s__uncultured_Caldilinea_sp._g__norank_f__Caldilineaceae	OTU181	1	0	0	0	0	0	1	0	0	0	0	0	0	0	0	2
d__Bacteria	k__norank_d__Bacteria	p__Verrucomicrobiota	c__Chlamydiae	o__Chlamydiales	f__Parachlamydiaceae	g__Neochlamydia	s__uncultured_bacterium_g__Neochlamydia	OTU1931	0	0	0	0	1	1	0	1	2	1	2	5	0	0	0	13
d__Bacteria	k__norank_d__Bacteria	p__Proteobacteria	c__Gammaproteobacteria	o__Gammaproteobacteria_Incertae_Sedis	f__unclassified_o__Gammaproteobacteria_Incertae_Sedis	g__Candidatus_Berkiella	s__uncultured_bacterium_g__Candidatus_Berkiella	OTU3015	0	1	1	1	0	0	4	0	0	4	5	3	0	0	0	19
d__Bacteria	k__norank_d__Bacteria	p__Firmicutes	c__Bacilli	o__Paenibacillales	f__Paenibacillaceae	g__Paenibacillus	s__Paenibacillus_phyllosphaerae	OTU2046	0	0	1	1	0	0	0	0	0	0	0	0	0	0	0	2
d__Bacteria	k__norank_d__Bacteria	p__Bacteroidota	c__Bacteroidia	o__Cytophagales	f__Spirosomaceae	g__Emticicia	s__uncultured_Bacteroidetes_bacterium_g__Emticicia	OTU3853	0	0	0	4	2	2	0	0	0	9	1	3	4	4	1	30
d__Bacteria	k__norank_d__Bacteria	p__Bacteroidota	c__Kryptonia	o__Kryptoniales	f__BSV26	g__norank_f__BSV26	s__uncultured_prokaryote_g__norank_f__BSV26	OTU2779	0	0	0	0	0	0	0	0	1	2	0	0	0	0	0	3
d__Bacteria	k__norank_d__Bacteria	p__Proteobacteria	c__Alphaproteobacteria	o__Rhizobiales	f__unclassified_o__Rhizobiales	g__unclassified_o__Rhizobiales	s__unclassified_o__Rhizobiales	OTU1626	0	0	0	3	119	10	5	0	0	63	10	1	0	0	0	211
d__Bacteria	k__norank_d__Bacteria	p__Proteobacteria	c__Gammaproteobacteria	o__Cellvibrionales	f__Cellvibrionaceae	g__Saccharophagus	s__Saccharophagus_degradans_2-40	OTU4122	0	0	0	0	0	0	0	0	0	0	0	0	0	0	2	2
d__Bacteria	k__norank_d__Bacteria	p__Chloroflexi	c__Anaerolineae	o__Anaerolineales	f__Anaerolineaceae	g__Anaerolinea	s__unclassified_g__Anaerolinea	OTU1974	3	0	0	0	0	1	0	0	0	0	1	0	0	0	0	5
d__Bacteria	k__norank_d__Bacteria	p__Bacteroidota	c__Rhodothermia	o__Balneolales	f__Balneolaceae	g__norank_f__Balneolaceae	s__Aliifodinibius_sp._HME9836	OTU4151	0	0	0	0	0	0	0	0	0	0	0	0	0	3	8	11
d__Bacteria	k__norank_d__Bacteria	p__Planctomycetota	c__Planctomycetes	o__Isosphaerales	f__Isosphaeraceae	g__unclassified_f__Isosphaeraceae	s__unclassified_f__Isosphaeraceae	OTU449	1	0	0	0	1	0	1	0	0	0	0	0	0	0	0	3
d__Bacteria	k__norank_d__Bacteria	p__Verrucomicrobiota	c__Chlamydiae	o__Chlamydiales	f__Parachlamydiaceae	g__norank_f__Parachlamydiaceae	s__metagenome_g__norank_f__Parachlamydiaceae	OTU1827	0	0	0	0	0	0	0	0	1	0	0	0	0	0	0	1
d__Bacteria	k__norank_d__Bacteria	p__Desulfobacterota	c__Desulfuromonadia	o__norank_c__Desulfuromonadia	f__Desulfuromonadaceae	g__norank_f__Desulfuromonadaceae	s__uncultured_bacterium_g__norank_f__Desulfuromonadaceae	OTU319	2	0	0	5	1	0	0	0	0	0	0	0	0	0	0	8
d__Bacteria	k__norank_d__Bacteria	p__Proteobacteria	c__Gammaproteobacteria	o__Alteromonadales	f__Marinobacteraceae	g__Marinobacter	s__Marinobacter_adhaerens_HP15	OTU3977	0	0	0	0	0	0	0	0	0	0	0	0	0	9	179	188
d__Bacteria	k__norank_d__Bacteria	p__Proteobacteria	c__Gammaproteobacteria	o__Burkholderiales	f__Chitinibacteraceae	g__Deefgea	s__unclassified_g__Deefgea	OTU878	0	2	2	0	0	0	0	4	7	0	2	0	0	0	0	17
d__Bacteria	k__norank_d__Bacteria	p__Cyanobacteria	c__Cyanobacteriia	o__Oxyphotobacteria_Incertae_Sedis	f__unclassified_o__Oxyphotobacteria_Incertae_Sedis	g__Leptolyngbya_ANT.L52.2	s__uncultured_Leptolyngbya_sp._g__Leptolyngbya_ANT.L52.2	OTU2016	0	0	1	1	1	0	0	0	0	0	1	0	0	0	0	4
d__Bacteria	k__norank_d__Bacteria	p__Proteobacteria	c__Gammaproteobacteria	o__Diplorickettsiales	f__Diplorickettsiaceae	g__Aquicella	s__unclassified_g__Aquicella	OTU873	0	0	1	0	1	0	0	0	0	0	0	1	0	0	0	3
d__Bacteria	k__norank_d__Bacteria	p__Proteobacteria	c__Gammaproteobacteria	o__Legionellales	f__Legionellaceae	g__Legionella	s__uncultured_bacterium_g__Legionella	OTU661	0	2	0	0	0	0	0	0	0	0	1	0	0	0	0	3
d__Bacteria	k__norank_d__Bacteria	p__Proteobacteria	c__Gammaproteobacteria	o__unclassified_c__Gammaproteobacteria	f__unclassified_c__Gammaproteobacteria	g__unclassified_c__Gammaproteobacteria	s__unclassified_c__Gammaproteobacteria	OTU806	0	1	0	0	0	0	0	0	0	0	0	0	0	0	0	1
d__Bacteria	k__norank_d__Bacteria	p__Bacteroidota	c__Bacteroidia	o__Chitinophagales	f__Saprospiraceae	g__norank_f__Saprospiraceae	s__unclassified_g__norank_f__Saprospiraceae	OTU2650	2	0	0	2	0	1	0	1	2	0	0	0	0	0	0	8
d__Bacteria	k__norank_d__Bacteria	p__Proteobacteria	c__Alphaproteobacteria	o__Micavibrionales	f__Micavibrionaceae	g__norank_f__Micavibrionaceae	s__unclassified_g__norank_f__Micavibrionaceae	OTU1296	0	0	0	19	0	1	0	0	0	0	0	0	0	0	0	20
d__Bacteria	k__norank_d__Bacteria	p__Patescibacteria	c__Saccharimonadia	o__Saccharimonadales	f__norank_o__Saccharimonadales	g__norank_f__norank_o__Saccharimonadales	s__uncultured_bacterium_GC1	OTU3280	0	0	0	0	0	0	0	0	0	10	0	1	0	0	0	11
d__Bacteria	k__norank_d__Bacteria	p__Proteobacteria	c__Alphaproteobacteria	o__Acetobacterales	f__Acetobacteraceae	g__unclassified_f__Acetobacteraceae	s__unclassified_f__Acetobacteraceae	OTU469	1	0	0	0	1	1	1	1	2	0	1	0	0	0	0	8
d__Bacteria	k__norank_d__Bacteria	p__Desulfobacterota	c__Desulfobacteria	o__Desulfobacterales	f__Desulforegulaceae	g__Desulforegula	s__uncultured_bacterium_g__Desulforegula	OTU720	0	2	0	0	0	0	0	5	2	0	0	0	0	1	0	10
d__Bacteria	k__norank_d__Bacteria	p__Proteobacteria	c__Gammaproteobacteria	o__Gammaproteobacteria_Incertae_Sedis	f__unclassified_o__Gammaproteobacteria_Incertae_Sedis	g__Candidatus_Ovatusbacter	s__uncultured_bacterium_g__Candidatus_Ovatusbacter	OTU3436	0	0	0	0	0	0	0	0	0	0	1	2	0	0	0	3
d__Bacteria	k__norank_d__Bacteria	p__Proteobacteria	c__Alphaproteobacteria	o__Rhizobiales	f__unclassified_o__Rhizobiales	g__unclassified_o__Rhizobiales	s__unclassified_o__Rhizobiales	OTU3401	0	0	0	0	0	0	0	0	0	0	5	0	0	0	0	5
d__Bacteria	k__norank_d__Bacteria	p__Firmicutes	c__Bacilli	o__Lactobacillales	f__Aerococcaceae	g__Ignavigranum	s__uncultured_bacterium_g__Ignavigranum	OTU621	0	1	0	0	8	0	0	2	0	0	1	0	0	1	0	13
d__Bacteria	k__norank_d__Bacteria	p__Firmicutes	c__Clostridia	o__Clostridiales	f__Clostridiaceae	g__Clostridium_sensu_stricto_1	s__uncultured_Clostridium_sp._g__Clostridium_sensu_stricto_1	OTU1158	17	6	16	0	6	6	5	4	4	0	6	3	0	0	0	73
d__Bacteria	k__norank_d__Bacteria	p__Proteobacteria	c__Gammaproteobacteria	o__Burkholderiales	f__Comamonadaceae	g__unclassified_f__Comamonadaceae	s__unclassified_f__Comamonadaceae	OTU3481	0	0	0	0	0	0	0	0	0	1	14	3	0	0	0	18
d__Bacteria	k__norank_d__Bacteria	p__Proteobacteria	c__Alphaproteobacteria	o__Rickettsiales	f__Rickettsiaceae	g__unclassified_f__Rickettsiaceae	s__unclassified_f__Rickettsiaceae	OTU2112	0	0	0	0	0	0	3	0	0	0	0	0	1	0	0	4
d__Bacteria	k__norank_d__Bacteria	p__Patescibacteria	c__Saccharimonadia	o__Saccharimonadales	f__norank_o__Saccharimonadales	g__norank_f__norank_o__Saccharimonadales	s__uncultured_bacterium_g__norank_f__norank_o__Saccharimonadales	OTU3031	0	0	0	0	0	0	0	0	0	1	2	9	0	0	0	12
d__Bacteria	k__norank_d__Bacteria	p__Bdellovibrionota	c__Bdellovibrionia	o__Bdellovibrionales	f__Bdellovibrionaceae	g__Bdellovibrio	s__unclassified_g__Bdellovibrio	OTU1992	0	2	2	2	2	3	0	1	0	0	2	0	0	0	0	14
d__Bacteria	k__norank_d__Bacteria	p__Proteobacteria	c__Gammaproteobacteria	o__Pseudomonadales	f__Moraxellaceae	g__Psychrobacter	s__Psychrobacter_meningitidis	OTU1434	0	0	0	14	0	0	0	0	0	0	0	1	0	0	0	15
d__Bacteria	k__norank_d__Bacteria	p__Bacteroidota	c__Bacteroidia	o__Flavobacteriales	f__Flavobacteriaceae	g__Flavobacterium	s__unclassified_g__Flavobacterium	OTU4131	0	0	0	15	1	0	0	0	0	0	0	0	48	51	168	283
d__Bacteria	k__norank_d__Bacteria	p__Cyanobacteria	c__Sericytochromatia	o__norank_c__Sericytochromatia	f__norank_o__norank_c__Sericytochromatia	g__norank_f__norank_o__norank_c__Sericytochromatia	s__unclassified_g__norank_f__norank_o__norank_c__Sericytochromatia	OTU2931	0	0	0	0	0	1	0	0	2	0	0	0	0	0	0	3
d__Bacteria	k__norank_d__Bacteria	p__Actinobacteriota	c__MB-A2-108	o__norank_c__MB-A2-108	f__norank_o__norank_c__MB-A2-108	g__norank_f__norank_o__norank_c__MB-A2-108	s__uncultured_bacterium_g__norank_f__norank_o__norank_c__MB-A2-108	OTU2488	2	2	0	0	0	1	8	0	5	1	2	3	0	0	0	24
d__Bacteria	k__norank_d__Bacteria	p__Actinobacteriota	c__Coriobacteriia	o__Coriobacteriales	f__Eggerthellaceae	g__Gordonibacter	s__Gordonibacter_pamelaeae	OTU1149	0	2	0	0	1	0	0	3	0	0	1	0	0	0	0	7
d__Bacteria	k__norank_d__Bacteria	p__Myxococcota	c__Polyangia	o__Polyangiales	f__Polyangiaceae	g__Polyangium	s__metagenome_g__Polyangium	OTU1237	1	0	0	2	0	0	0	0	0	1	0	0	0	0	0	4
d__Bacteria	k__norank_d__Bacteria	p__Firmicutes	c__Bacilli	o__Mycoplasmatales	f__Mycoplasmataceae	g__Mycoplasma	s__unclassified_g__Mycoplasma	OTU2876	0	0	1	0	0	0	0	0	10	0	0	0	0	0	0	11
d__Bacteria	k__norank_d__Bacteria	p__Firmicutes	c__Clostridia	o__Christensenellales	f__Christensenellaceae	g__Christensenellaceae_R-7_group	s__uncultured_Clostridiales_bacterium_g__Christensenellaceae_R-7_group	OTU2545	0	0	0	0	1	0	0	2	0	0	0	0	0	0	0	3
d__Bacteria	k__norank_d__Bacteria	p__Desulfobacterota	c__Desulfobacteria	o__Desulfatiglandales	f__Desulfatiglandaceae	g__Desulfatiglans	s__unclassified_g__Desulfatiglans	OTU859	2	0	1	3	0	1	4	0	1	0	0	0	0	0	0	12
d__Bacteria	k__norank_d__Bacteria	p__Proteobacteria	c__Gammaproteobacteria	o__Burkholderiales	f__Nitrosomonadaceae	g__MND1	s__unclassified_g__MND1	OTU3718	3	0	0	1	0	0	0	0	0	0	0	1	0	0	0	5
d__Bacteria	k__norank_d__Bacteria	p__Patescibacteria	c__Saccharimonadia	o__Saccharimonadales	f__unclassified_o__Saccharimonadales	g__unclassified_o__Saccharimonadales	s__unclassified_o__Saccharimonadales	OTU3413	0	0	0	0	0	0	0	0	0	1	2	0	0	0	0	3
d__Bacteria	k__norank_d__Bacteria	p__Firmicutes	c__Bacilli	o__Bacillales	f__Bacillaceae	g__norank_f__Bacillaceae	s__unclassified_g__norank_f__Bacillaceae	OTU1876	0	0	1	0	0	1	0	0	0	0	0	0	0	0	0	2
d__Bacteria	k__norank_d__Bacteria	p__Desulfobacterota	c__norank_p__Desulfobacterota	o__norank_c__norank_p__Desulfobacterota	f__norank_o__norank_c__norank_p__Desulfobacterota	g__norank_f__norank_o__norank_c__norank_p__Desulfobacterota	s__uncultured_Desulfuromonadales_bacterium_g__norank_f__norank_o__norank_c__norank_p__Desulfobacterota	OTU68	3	0	0	0	0	0	3	2	0	10	2	7	0	0	0	27
d__Bacteria	k__norank_d__Bacteria	p__Proteobacteria	c__Gammaproteobacteria	o__norank_c__Gammaproteobacteria	f__norank_o__norank_c__Gammaproteobacteria	g__norank_f__norank_o__norank_c__Gammaproteobacteria	s__unclassified_g__norank_f__norank_o__norank_c__Gammaproteobacteria	OTU746	0	1	0	0	0	0	0	0	0	0	0	0	0	0	0	1
d__Bacteria	k__norank_d__Bacteria	p__Proteobacteria	c__Gammaproteobacteria	o__Enterobacterales	f__Erwiniaceae	g__Pantoea	s__unclassified_g__Pantoea	OTU1181	11	16	0	140	1	0	6	30	1	7	8	69	1	1	2	293
d__Bacteria	k__norank_d__Bacteria	p__Dependentiae	c__Babeliae	o__Babeliales	f__Vermiphilaceae	g__norank_f__Vermiphilaceae	s__unclassified_g__norank_f__Vermiphilaceae	OTU2937	2	0	1	0	0	0	0	0	1	0	0	0	0	0	0	4
d__Bacteria	k__norank_d__Bacteria	p__Firmicutes	c__Clostridia	o__Clostridiales	f__Caloramatoraceae	g__Fonticella	s__uncultured_bacterium_g__Fonticella	OTU98	6	0	0	0	0	1	0	0	0	0	1	0	0	0	0	8
d__Bacteria	k__norank_d__Bacteria	p__Verrucomicrobiota	c__Verrucomicrobiae	o__Verrucomicrobiales	f__Verrucomicrobiaceae	g__norank_f__Verrucomicrobiaceae	s__uncultured_verrucomicrobium_DEV006	OTU1049	5	2	4	10	26	43	2	2	9	2	4	2	0	0	0	111
d__Bacteria	k__norank_d__Bacteria	p__Proteobacteria	c__Gammaproteobacteria	o__Cellvibrionales	f__Halieaceae	g__OM60NOR5_clade	s__uncultured_bacterium_g__OM60NOR5_clade	OTU2275	0	2	0	0	0	0	1	0	4	3	1	9	0	0	0	20
d__Bacteria	k__norank_d__Bacteria	p__Actinobacteriota	c__Actinobacteria	o__Micrococcales	f__Micrococcaceae	g__Rothia	s__Rothia_amarae	OTU2985	0	4	0	2	2	0	1	0	0	4	2	0	0	0	0	15
d__Bacteria	k__norank_d__Bacteria	p__Firmicutes	c__Clostridia	o__Monoglobales	f__Monoglobaceae	g__Monoglobus	s__uncultured_organism_g__Monoglobus	OTU1970	0	0	0	0	5	0	1	1	1	0	2	0	0	1	0	11
d__Bacteria	k__norank_d__Bacteria	p__Patescibacteria	c__Saccharimonadia	o__Saccharimonadales	f__norank_o__Saccharimonadales	g__norank_f__norank_o__Saccharimonadales	s__unclassified_g__norank_f__norank_o__Saccharimonadales	OTU3136	0	0	0	0	0	0	0	0	0	2	3	6	0	0	0	11
d__Bacteria	k__norank_d__Bacteria	p__Verrucomicrobiota	c__Verrucomicrobiae	o__Verrucomicrobiales	f__Verrucomicrobiaceae	g__norank_f__Verrucomicrobiaceae	s__uncultured_bacterium_g__norank_f__Verrucomicrobiaceae	OTU531	1	0	3	1	0	0	4	1	5	0	1	2	0	0	0	18
d__Bacteria	k__norank_d__Bacteria	p__Proteobacteria	c__Gammaproteobacteria	o__Methylococcales	f__Methylomonadaceae	g__Methylosarcina	s__uncultured_bacterium_g__Methylosarcina	OTU3598	1	0	1	2	0	0	0	1	0	6	2	0	0	0	0	13
d__Bacteria	k__norank_d__Bacteria	p__Proteobacteria	c__Gammaproteobacteria	o__Aeromonadales	f__Aeromonadaceae	g__Tolumonas	s__uncultured_bacterium_g__Tolumonas	OTU2369	0	19	2	0	1	0	0	286	2	0	0	0	2	58	3	373
d__Bacteria	k__norank_d__Bacteria	p__Sva0485	c__norank_p__Sva0485	o__norank_c__norank_p__Sva0485	f__norank_o__norank_c__norank_p__Sva0485	g__norank_f__norank_o__norank_c__norank_p__Sva0485	s__uncultured_prokaryote_g__norank_f__norank_o__norank_c__norank_p__Sva0485	OTU2722	3	5	3	2	2	1	0	4	23	0	0	0	0	0	0	43
d__Bacteria	k__norank_d__Bacteria	p__Firmicutes	c__Clostridia	o__norank_c__Clostridia	f__Hungateiclostridiaceae	g__unclassified_f__Hungateiclostridiaceae	s__unclassified_f__Hungateiclostridiaceae	OTU536	3	1	3	0	0	0	0	0	0	0	1	1	0	0	0	9
d__Bacteria	k__norank_d__Bacteria	p__Firmicutes	c__Clostridia	o__Peptostreptococcales-Tissierellales	f__Peptostreptococcaceae	g__Acetoanaerobium	s__uncultured_bacterium_g__Acetoanaerobium	OTU1652	0	1	0	0	15	1	0	1	0	0	9	0	0	4	0	31
d__Bacteria	k__norank_d__Bacteria	p__Bacteroidota	c__Bacteroidia	o__Flavobacteriales	f__Flavobacteriaceae	g__Flavobacterium	s__unclassified_g__Flavobacterium	OTU3152	0	0	0	0	0	0	0	0	0	8	0	0	0	0	0	8
d__Bacteria	k__norank_d__Bacteria	p__Bacteroidota	c__Kryptonia	o__Kryptoniales	f__BSV26	g__norank_f__BSV26	s__uncultured_Chlorobi_bacterium_g__norank_f__BSV26	OTU2834	1	0	0	0	0	0	0	0	1	0	0	0	0	0	0	2
d__Bacteria	k__norank_d__Bacteria	p__Proteobacteria	c__Gammaproteobacteria	o__unclassified_c__Gammaproteobacteria	f__unclassified_c__Gammaproteobacteria	g__unclassified_c__Gammaproteobacteria	s__unclassified_c__Gammaproteobacteria	OTU3173	0	2	4	0	0	0	1	10	43	3	0	0	0	1	3	67
d__Bacteria	k__norank_d__Bacteria	p__Proteobacteria	c__Gammaproteobacteria	o__unclassified_c__Gammaproteobacteria	f__unclassified_c__Gammaproteobacteria	g__unclassified_c__Gammaproteobacteria	s__unclassified_c__Gammaproteobacteria	OTU3170	0	0	0	0	1	0	0	0	0	2	0	0	0	0	0	3
d__Bacteria	k__norank_d__Bacteria	p__Actinobacteriota	c__Actinobacteria	o__PeM15	f__norank_o__PeM15	g__norank_f__norank_o__PeM15	s__unclassified_g__norank_f__norank_o__PeM15	OTU1102	27	6	8	3	8	10	7	0	10	2	7	1	0	0	0	89
d__Bacteria	k__norank_d__Bacteria	p__Proteobacteria	c__Gammaproteobacteria	o__Burkholderiales	f__Comamonadaceae	g__Delftia	s__Delftia_tsuruhatensis	OTU3593	0	0	0	166	100	174	0	0	0	182	231	302	60	62	119	1396
d__Bacteria	k__norank_d__Bacteria	p__Proteobacteria	c__Alphaproteobacteria	o__Caulobacterales	f__Caulobacteraceae	g__norank_f__Caulobacteraceae	s__uncultured_Caulobacter_sp._g__norank	OTU3711	0	0	0	0	0	3	0	0	0	1	2	1	0	0	0	7
d__Bacteria	k__norank_d__Bacteria	p__Spirochaetota	c__Brevinematia	o__Brevinematales	f__Brevinemataceae	g__Brevinema	s__unclassified_g__Brevinema	OTU2919	0	0	4	0	0	0	0	0	2	0	0	0	0	0	0	6
d__Bacteria	k__norank_d__Bacteria	p__Gemmatimonadota	c__Gemmatimonadetes	o__Gemmatimonadales	f__Gemmatimonadaceae	g__norank_f__Gemmatimonadaceae	s__unclassified_g__norank_f__Gemmatimonadaceae	OTU890	0	0	1	1	1	0	1	2	1	0	0	1	0	0	0	8
d__Bacteria	k__norank_d__Bacteria	p__Proteobacteria	c__Alphaproteobacteria	o__Rhodobacterales	f__Rhodobacteraceae	g__unclassified_f__Rhodobacteraceae	s__unclassified_f__Rhodobacteraceae	OTU1490	28	44	31	56	344	237	268	66	43	33	169	30	0	0	0	1349
d__Bacteria	k__norank_d__Bacteria	p__Chloroflexi	c__Anaerolineae	o__Anaerolineales	f__Anaerolineaceae	g__norank_f__Anaerolineaceae	s__unclassified_g__norank_f__Anaerolineaceae	OTU1098	0	0	3	0	0	0	0	0	0	0	0	0	0	0	0	3
d__Bacteria	k__norank_d__Bacteria	p__Firmicutes	c__Clostridia	o__Lachnospirales	f__Lachnospiraceae	g__Anaerosporobacter	s__unclassified_g__Anaerosporobacter	OTU1016	1	1	0	0	0	0	1	1	0	0	0	1	0	0	0	5
d__Bacteria	k__norank_d__Bacteria	p__Proteobacteria	c__Gammaproteobacteria	o__Run-SP154	f__norank_o__Run-SP154	g__norank_f__norank_o__Run-SP154	s__metagenome_g__norank_f__norank_o__Run-SP154	OTU1719	114	5	24	32	23	38	20	8	27	2	16	8	0	0	0	317
d__Bacteria	k__norank_d__Bacteria	p__Chloroflexi	c__Chloroflexia	o__Chloroflexales	f__Roseiflexaceae	g__norank_f__Roseiflexaceae	s__uncultured_Roseiflexus_sp._g__norank	OTU4100	0	0	0	0	0	0	0	0	0	0	0	0	3	1	6	10
d__Bacteria	k__norank_d__Bacteria	p__Firmicutes	c__Clostridia	o__Clostridiales	f__Clostridiaceae	g__Clostridium_sensu_stricto_9	s__uncultured_bacterium_g__Clostridium_sensu_stricto_9	OTU929	12	4	6	4	4	4	5	0	6	1	4	1	0	0	0	51
d__Bacteria	k__norank_d__Bacteria	p__Dependentiae	c__Babeliae	o__Babeliales	f__Vermiphilaceae	g__norank_f__Vermiphilaceae	s__uncultured_bacterium_g__norank_f__Vermiphilaceae	OTU2439	0	0	0	0	0	1	0	2	0	0	1	0	1	0	0	5
d__Bacteria	k__norank_d__Bacteria	p__Chloroflexi	c__Anaerolineae	o__SJA-15	f__norank_o__SJA-15	g__norank_f__norank_o__SJA-15	s__unclassified_g__norank_f__norank_o__SJA-15	OTU367	2	0	0	0	0	0	0	1	0	4	2	1	0	0	0	10
d__Bacteria	k__norank_d__Bacteria	p__Chloroflexi	c__Anaerolineae	o__SBR1031	f__norank_o__SBR1031	g__norank_f__norank_o__SBR1031	s__uncultured_Caldilineaceae_bacterium_g__norank_f__norank_o__SBR1031	OTU2293	1	0	1	0	0	0	2	0	0	1	0	1	0	0	0	6
d__Bacteria	k__norank_d__Bacteria	p__Proteobacteria	c__Alphaproteobacteria	o__Caulobacterales	f__Caulobacteraceae	g__Asticcacaulis	s__Asticcacaulis_excentricus_CB_48	OTU1300	0	0	0	34	1	0	0	0	0	12	2	14	1	0	0	64
d__Bacteria	k__norank_d__Bacteria	p__Proteobacteria	c__Gammaproteobacteria	o__Burkholderiales	f__Neisseriaceae	g__norank_f__Neisseriaceae	s__metagenome_g__norank_f__Neisseriaceae	OTU3039	0	0	0	1	0	0	0	0	0	1	0	0	0	0	0	2
d__Bacteria	k__norank_d__Bacteria	p__Bacteroidota	c__Bacteroidia	o__Flavobacteriales	f__Flavobacteriaceae	g__Flavobacterium	s__unclassified_g__Flavobacterium	OTU711	0	1	0	1	0	5	0	0	1	0	0	0	8	22	159	197
d__Bacteria	k__norank_d__Bacteria	p__Proteobacteria	c__Alphaproteobacteria	o__Rhodobacterales	f__Rhodobacteraceae	g__Rubellimicrobium	s__uncultured_bacterium_g__Rubellimicrobium	OTU3373	0	0	0	0	7	8	0	0	1	1	82	28	0	0	0	127
d__Bacteria	k__norank_d__Bacteria	p__SAR324_cladeMarine_group_B	c__norank_p__SAR324_cladeMarine_group_B	o__norank_c__norank_p__SAR324_cladeMarine_group_B	f__norank_o__norank_c__norank_p__SAR324_cladeMarine_group_B	g__norank_f__norank_o__norank_c__norank_p__SAR324_cladeMarine_group_B	s__uncultured_soil_bacterium_g__norank_f__norank_o__norank_c__norank_p__SAR324_cladeMarine_group_B	OTU562	3	0	0	0	0	0	1	0	0	0	0	1	0	0	0	5
d__Bacteria	k__norank_d__Bacteria	p__Actinobacteriota	c__Coriobacteriia	o__Coriobacteriales	f__Eggerthellaceae	g__Gordonibacter	s__unclassified_g__Gordonibacter	OTU2351	0	2	0	0	1	0	0	1	1	0	1	0	0	0	0	6
d__Bacteria	k__norank_d__Bacteria	p__Proteobacteria	c__Alphaproteobacteria	o__Defluviicoccales	f__Defluviicoccaceae	g__Defluviicoccus	s__uncultured_bacterium_g__Defluviicoccus	OTU3808	2	2	0	0	1	1	2	1	0	0	1	2	0	0	0	12
d__Bacteria	k__norank_d__Bacteria	p__Firmicutes	c__Bacilli	o__Paenibacillales	f__Paenibacillaceae	g__Paenibacillus	s__unclassified_g__Paenibacillus	OTU1126	1	0	1	0	0	0	0	0	0	0	0	0	0	0	0	2
d__Bacteria	k__norank_d__Bacteria	p__Firmicutes	c__Bacilli	o__Alicyclobacillales	f__Alicyclobacillaceae	g__Tumebacillus	s__Tumebacillus_avium	OTU2161	2	2	1	3	0	0	2	0	0	0	1	1	0	0	0	12
d__Bacteria	k__norank_d__Bacteria	p__Firmicutes	c__BRH-c20a	o__norank_c__BRH-c20a	f__norank_o__norank_c__BRH-c20a	g__norank_f__norank_o__norank_c__BRH-c20a	s__uncultured_bacterium_mle1-9	OTU3315	0	0	0	0	0	0	0	0	0	0	2	0	0	1	0	3
d__Bacteria	k__norank_d__Bacteria	p__Proteobacteria	c__Alphaproteobacteria	o__Paracaedibacterales	f__Paracaedibacteraceae	g__norank_f__Paracaedibacteraceae	s__uncultured_bacterium_g__norank_f__Paracaedibacteraceae	OTU1494	0	0	0	0	1	1	0	0	0	0	0	1	0	0	0	3
d__Bacteria	k__norank_d__Bacteria	p__Proteobacteria	c__Alphaproteobacteria	o__Rhizobiales	f__Beijerinckiaceae	g__Psychroglaciecola	s__uncultured_bacterium_g__Psychroglaciecola	OTU956	1	0	3	0	0	1	7	1	1	2	38	28	0	0	0	82
d__Bacteria	k__norank_d__Bacteria	p__Bacteroidota	c__Bacteroidia	o__Sphingobacteriales	f__Lentimicrobiaceae	g__norank_f__Lentimicrobiaceae	s__unclassified_g__norank_f__Lentimicrobiaceae	OTU2403	10	8	11	1	0	0	2	13	61	1	0	2	0	0	1	110
d__Bacteria	k__norank_d__Bacteria	p__Bacteroidota	c__Bacteroidia	o__Sphingobacteriales	f__Lentimicrobiaceae	g__norank_f__Lentimicrobiaceae	s__unclassified_g__norank_f__Lentimicrobiaceae	OTU2402	1	0	2	0	0	0	0	1	6	0	0	0	0	0	0	10
d__Bacteria	k__norank_d__Bacteria	p__Proteobacteria	c__Alphaproteobacteria	o__Caulobacterales	f__Caulobacteraceae	g__Brevundimonas	s__Brevundimonas_vesicularis	OTU1319	0	0	0	189	14	9	0	0	0	12	5	13	2	7	3	254
d__Bacteria	k__norank_d__Bacteria	p__Bacteroidota	c__Bacteroidia	o__Bacteroidales	f__SB-5	g__norank_f__SB-5	s__uncultured_bacterium_g__norank_f__SB-5	OTU202	0	0	0	0	0	0	0	0	0	1	0	0	0	0	0	1
d__Bacteria	k__norank_d__Bacteria	p__Actinobacteriota	c__Actinobacteria	o__Corynebacteriales	f__Mycobacteriaceae	g__Mycobacterium	s__unclassified_g__Mycobacterium	OTU3269	105	85	103	14	61	76	115	41	81	13	64	26	21	2	9	816
d__Bacteria	k__norank_d__Bacteria	p__Proteobacteria	c__Gammaproteobacteria	o__Pseudomonadales	f__Moraxellaceae	g__Alkanindiges	s__uncultured_bacterium_g__Alkanindiges	OTU3811	0	0	0	8	0	0	0	0	0	1	0	1	0	0	0	10
d__Bacteria	k__norank_d__Bacteria	p__Firmicutes	c__Bacilli	o__Paenibacillales	f__Paenibacillaceae	g__Paenibacillus	s__Paenibacillus_ruminocola	OTU729	0	0	2	0	0	0	1	0	0	0	0	0	0	0	0	3
d__Bacteria	k__norank_d__Bacteria	p__Firmicutes	c__Bacilli	o__Staphylococcales	f__Staphylococcaceae	g__Staphylococcus	s__Staphylococcus_warneri	OTU3040	15	69	0	6	2	1	3	10	0	8	169	2	0	0	1	286
d__Bacteria	k__norank_d__Bacteria	p__Cyanobacteria	c__Cyanobacteriia	o__Cyanobacteriales	f__Nostocaceae	g__Scytonema_UTEX_2349	s__uncultured_bacterium_g__Scytonema_UTEX_2349	OTU3394	2	0	1	2	1	2	1	0	1	1	10	22	0	0	0	43
d__Bacteria	k__norank_d__Bacteria	p__Acidobacteriota	c__Vicinamibacteria	o__Subgroup_17	f__norank_o__Subgroup_17	g__norank_f__norank_o__Subgroup_17	s__unclassified_g__norank_f__norank_o__Subgroup_17	OTU794	0	1	0	0	0	0	1	0	0	0	0	0	0	0	0	2
d__Bacteria	k__norank_d__Bacteria	p__Proteobacteria	c__Gammaproteobacteria	o__unclassified_c__Gammaproteobacteria	f__unclassified_c__Gammaproteobacteria	g__unclassified_c__Gammaproteobacteria	s__unclassified_c__Gammaproteobacteria	OTU1840	103	5	8	10	5	5	19	5	10	1	8	1	0	0	0	180
d__Bacteria	k__norank_d__Bacteria	p__Verrucomicrobiota	c__Verrucomicrobiae	o__Opitutales	f__unclassified_o__Opitutales	g__unclassified_o__Opitutales	s__unclassified_o__Opitutales	OTU1505	0	0	0	0	4	1	0	0	0	0	0	0	0	0	0	5
d__Bacteria	k__norank_d__Bacteria	p__Verrucomicrobiota	c__Verrucomicrobiae	o__Verrucomicrobiales	f__Verrucomicrobiaceae	g__norank_f__Verrucomicrobiaceae	s__uncultured_bacterium_g__norank_f__Verrucomicrobiaceae	OTU3415	0	0	0	0	0	2	0	0	0	0	1	0	0	0	0	3
d__Bacteria	k__norank_d__Bacteria	p__Proteobacteria	c__Gammaproteobacteria	o__Burkholderiales	f__unclassified_o__Burkholderiales	g__unclassified_o__Burkholderiales	s__unclassified_o__Burkholderiales	OTU1790	0	0	0	0	1	1	0	0	0	2	2	0	0	0	0	6
d__Bacteria	k__norank_d__Bacteria	p__Acidobacteriota	c__Vicinamibacteria	o__Vicinamibacterales	f__norank_o__Vicinamibacterales	g__norank_f__norank_o__Vicinamibacterales	s__unclassified_g__norank_f__norank_o__Vicinamibacterales	OTU3708	0	1	0	2	1	0	0	0	0	13	1	7	0	0	0	25
d__Bacteria	k__norank_d__Bacteria	p__Chloroflexi	c__Anaerolineae	o__Caldilineales	f__Caldilineaceae	g__norank_f__Caldilineaceae	s__unclassified_g__norank_f__Caldilineaceae	OTU2738	6	1	0	0	0	0	1	1	0	0	1	0	0	0	0	10
d__Bacteria	k__norank_d__Bacteria	p__Proteobacteria	c__Gammaproteobacteria	o__Burkholderiales	f__SC-I-84	g__norank_f__SC-I-84	s__unclassified_g__norank_f__SC-I-84	OTU2339	0	0	0	1	0	0	2	1	0	0	0	0	0	0	0	4
d__Bacteria	k__norank_d__Bacteria	p__Actinobacteriota	c__Thermoleophilia	o__Gaiellales	f__norank_o__Gaiellales	g__norank_f__norank_o__Gaiellales	s__unclassified_g__norank_f__norank_o__Gaiellales	OTU3921	0	0	0	0	0	0	0	0	0	0	0	0	2	0	0	2
d__Bacteria	k__norank_d__Bacteria	p__Bacteroidota	c__Bacteroidia	o__Bacteroidales	f__unclassified_o__Bacteroidales	g__unclassified_o__Bacteroidales	s__unclassified_o__Bacteroidales	OTU2524	0	1	0	0	0	0	0	1	13	0	0	0	0	0	0	15
d__Bacteria	k__norank_d__Bacteria	p__Actinobacteriota	c__Actinobacteria	o__PeM15	f__norank_o__PeM15	g__norank_f__norank_o__PeM15	s__unclassified_g__norank_f__norank_o__PeM15	OTU3883	119	83	178	3	40	77	85	53	89	16	52	61	124	42	37	1059
d__Bacteria	k__norank_d__Bacteria	p__Firmicutes	c__Clostridia	o__Clostridiales	f__Clostridiaceae	g__Clostridium_sensu_stricto_1	s__Clostridium_beijerinckii	OTU974	78	30	27	12	7	30	28	13	22	5	16	9	1	0	0	278
d__Bacteria	k__norank_d__Bacteria	p__Proteobacteria	c__Alphaproteobacteria	o__Rickettsiales	f__Rickettsiaceae	g__Candidatus_Cryptoprodotis	s__unclassified_g__Candidatus_Cryptoprodotis	OTU3944	0	0	0	0	0	0	1	0	0	0	0	0	2	0	0	3
d__Bacteria	k__norank_d__Bacteria	p__Actinobacteriota	c__Coriobacteriia	o__OPB41	f__norank_o__OPB41	g__norank_f__norank_o__OPB41	s__uncultured_bacterium_g__norank_f__norank_o__OPB41	OTU381	6	1	4	1	3	6	5	4	2	2	4	2	0	0	0	40
d__Bacteria	k__norank_d__Bacteria	p__Proteobacteria	c__Gammaproteobacteria	o__Burkholderiales	f__Comamonadaceae	g__unclassified_f__Comamonadaceae	s__unclassified_f__Comamonadaceae	OTU1810	2	1	0	0	0	1	0	0	1	1	2	1	0	0	0	9
d__Bacteria	k__norank_d__Bacteria	p__Proteobacteria	c__Gammaproteobacteria	o__Burkholderiales	f__Sulfuricellaceae	g__Ferritrophicum	s__unclassified_g__Ferritrophicum	OTU1340	0	0	0	2	0	0	0	0	2	1	0	0	0	0	1	6
d__Bacteria	k__norank_d__Bacteria	p__Firmicutes	c__Clostridia	o__Clostridiales	f__Clostridiaceae	g__Clostridium_sensu_stricto_11	s__unclassified_g__Clostridium_sensu_stricto_11	OTU1154	13	1	4	2	4	4	4	1	5	2	1	1	0	0	0	42
d__Bacteria	k__norank_d__Bacteria	p__Firmicutes	c__Clostridia	o__Clostridiales	f__Clostridiaceae	g__Clostridium_sensu_stricto_1	s__unclassified_g__Clostridium_sensu_stricto_1	OTU167	2	1	0	2	0	0	2	1	0	0	0	2	0	0	0	10
d__Bacteria	k__norank_d__Bacteria	p__Firmicutes	c__Bacilli	o__Thermoactinomycetales	f__Thermoactinomycetaceae	g__norank_f__Thermoactinomycetaceae	s__uncultured_compost_bacterium_g__norank_f__Thermoactinomycetaceae	OTU552	0	0	0	0	0	0	1	0	0	0	0	0	0	0	0	1
d__Bacteria	k__norank_d__Bacteria	p__Actinobacteriota	c__Actinobacteria	o__Frankiales	f__unclassified_o__Frankiales	g__unclassified_o__Frankiales	s__unclassified_o__Frankiales	OTU3874	0	0	0	0	0	0	0	0	0	0	0	0	12	0	0	12
d__Bacteria	k__norank_d__Bacteria	p__Actinobacteriota	c__Actinobacteria	o__Micromonosporales	f__Micromonosporaceae	g__norank_f__Micromonosporaceae	s__unclassified_g__norank_f__Micromonosporaceae	OTU2627	0	0	1	0	1	1	1	0	1	0	1	0	0	0	0	6
d__Bacteria	k__norank_d__Bacteria	p__Firmicutes	c__Clostridia	o__Clostridiales	f__Clostridiaceae	g__Clostridium_sensu_stricto_1	s__unclassified_g__Clostridium_sensu_stricto_1	OTU160	350	149	215	45	119	170	279	81	113	27	137	68	0	0	0	1753
d__Bacteria	k__norank_d__Bacteria	p__Proteobacteria	c__Gammaproteobacteria	o__Competibacterales	f__Competibacteraceae	g__Candidatus_Competibacter	s__unclassified_g__Candidatus_Competibacter	OTU3208	0	0	1	0	0	0	1	0	0	1	0	0	0	0	0	3
d__Bacteria	k__norank_d__Bacteria	p__Proteobacteria	c__Alphaproteobacteria	o__Rhizobiales	f__Rhizobiaceae	g__unclassified_f__Rhizobiaceae	s__unclassified_f__Rhizobiaceae	OTU1231	10	7	2	90	24	31	16	1	0	10	43	7	1	1	1	244
d__Bacteria	k__norank_d__Bacteria	p__Proteobacteria	c__Gammaproteobacteria	o__Burkholderiales	f__Burkholderiaceae	g__Cupriavidus	s__Cupriavidus_sp.	OTU2337	0	1	1	0	0	0	1	0	0	0	0	0	0	0	0	3
d__Bacteria	k__norank_d__Bacteria	p__Firmicutes	c__Clostridia	o__Peptostreptococcales-Tissierellales	f__Anaerovoracaceae	g__Anaerovorax	s__uncultured_bacterium_g__Anaerovorax	OTU530	2	1	0	0	0	2	0	0	0	0	0	0	0	0	0	5
d__Bacteria	k__norank_d__Bacteria	p__Proteobacteria	c__Gammaproteobacteria	o__unclassified_c__Gammaproteobacteria	f__unclassified_c__Gammaproteobacteria	g__unclassified_c__Gammaproteobacteria	s__unclassified_c__Gammaproteobacteria	OTU724	0	2	2	0	0	0	0	1	0	0	0	0	0	0	0	5
d__Bacteria	k__norank_d__Bacteria	p__Firmicutes	c__Bacilli	o__Mycoplasmatales	f__Mycoplasmataceae	g__Mycoplasma	s__unclassified_g__Mycoplasma	OTU2011	0	1	0	0	0	0	1	3	4	0	0	0	0	0	0	9
d__Bacteria	k__norank_d__Bacteria	p__Firmicutes	c__Clostridia	o__Lachnospirales	f__Lachnospiraceae	g__Epulopiscium	s__uncultured_bacterium_g__Epulopiscium	OTU727	1	2	2	0	0	1	1	0	0	0	0	0	0	0	0	7
d__Bacteria	k__norank_d__Bacteria	p__Firmicutes	c__Clostridia	o__Oscillospirales	f__Ruminococcaceae	g__Ruminococcus	s__uncultured_Papillibacter_sp.	OTU256	1	0	0	2	0	0	0	0	0	1	0	1	0	0	0	5
d__Bacteria	k__norank_d__Bacteria	p__Proteobacteria	c__Gammaproteobacteria	o__Burkholderiales	f__Rhodocyclaceae	g__unclassified_f__Rhodocyclaceae	s__unclassified_f__Rhodocyclaceae	OTU3097	0	0	0	1	0	0	0	0	0	4	2	0	0	0	0	7
d__Bacteria	k__norank_d__Bacteria	p__Proteobacteria	c__Gammaproteobacteria	o__Burkholderiales	f__B1-7BS	g__norank_f__B1-7BS	s__uncultured_bacterium_g__norank_f__B1-7BS	OTU2600	2	0	0	1	0	0	2	0	0	0	0	0	0	0	0	5
d__Bacteria	k__norank_d__Bacteria	p__Proteobacteria	c__Gammaproteobacteria	o__Enterobacterales	f__Pectobacteriaceae	g__Pectobacterium	s__Dickeya_fangzhongdai_g__Pectobacterium	OTU2682	0	0	0	0	0	0	0	0	2	0	0	0	0	0	1	3
d__Bacteria	k__norank_d__Bacteria	p__Bacteroidota	c__Bacteroidia	o__Chitinophagales	f__Saprospiraceae	g__norank_f__Saprospiraceae	s__unclassified_g__norank_f__Saprospiraceae	OTU3316	0	0	0	0	0	0	0	0	0	1	1	0	0	0	0	2
d__Bacteria	k__norank_d__Bacteria	p__Firmicutes	c__Clostridia	o__Lachnospirales	f__Lachnospiraceae	g__Butyrivibrio	s__unclassified_g__Butyrivibrio	OTU2467	0	0	0	0	0	0	0	2	0	0	0	0	0	0	0	2
d__Bacteria	k__norank_d__Bacteria	p__Dependentiae	c__Babeliae	o__Babeliales	f__Vermiphilaceae	g__norank_f__Vermiphilaceae	s__uncultured_Candidatus_Dependentiae_bacterium_g__norank_f__Vermiphilaceae	OTU1761	0	0	0	0	0	1	1	0	0	0	0	0	0	0	0	2
d__Bacteria	k__norank_d__Bacteria	p__Planctomycetota	c__OM190	o__norank_c__OM190	f__norank_o__norank_c__OM190	g__norank_f__norank_o__norank_c__OM190	s__planctomycete_A-2	OTU2850	1	0	0	0	1	0	0	0	1	0	0	0	0	0	0	3
d__Bacteria	k__norank_d__Bacteria	p__SAR324_cladeMarine_group_B	c__norank_p__SAR324_cladeMarine_group_B	o__norank_c__norank_p__SAR324_cladeMarine_group_B	f__norank_o__norank_c__norank_p__SAR324_cladeMarine_group_B	g__norank_f__norank_o__norank_c__norank_p__SAR324_cladeMarine_group_B	s__uncultured_bacterium_zdt-33i5	OTU2348	0	0	0	0	0	0	0	1	0	0	0	0	0	3	0	4
d__Bacteria	k__norank_d__Bacteria	p__Myxococcota	c__Myxococcia	o__Myxococcales	f__Anaeromyxobacteraceae	g__Anaeromyxobacter	s__uncultured_bacterium_g__Anaeromyxobacter	OTU2676	0	0	0	0	0	0	0	0	1	1	0	0	0	0	0	2
d__Bacteria	k__norank_d__Bacteria	p__Proteobacteria	c__Gammaproteobacteria	o__Run-SP154	f__norank_o__Run-SP154	g__norank_f__norank_o__Run-SP154	s__metagenome_g__norank_f__norank_o__Run-SP154	OTU1843	0	2	17	1	5	11	0	4	16	1	2	0	0	0	0	59
d__Bacteria	k__norank_d__Bacteria	p__Actinobacteriota	c__Thermoleophilia	o__Gaiellales	f__norank_o__Gaiellales	g__norank_f__norank_o__Gaiellales	s__uncultured_prokaryote_g__norank_f__norank_o__Gaiellales	OTU128	7	0	0	1	0	0	3	0	0	0	0	0	0	0	0	11
d__Bacteria	k__norank_d__Bacteria	p__Firmicutes	c__Limnochordia	o__norank_c__Limnochordia	f__norank_o__norank_c__Limnochordia	g__Hydrogenispora	s__uncultured_bacterium_g__Hydrogenispora	OTU2808	2	0	1	0	0	0	2	0	1	2	1	0	0	0	0	9
d__Bacteria	k__norank_d__Bacteria	p__Proteobacteria	c__Gammaproteobacteria	o__Burkholderiales	f__unclassified_o__Burkholderiales	g__unclassified_o__Burkholderiales	s__unclassified_o__Burkholderiales	OTU778	0	2	0	0	0	0	0	0	0	0	0	0	0	0	0	2
d__Bacteria	k__norank_d__Bacteria	p__Dependentiae	c__Babeliae	o__Babeliales	f__unclassified_o__Babeliales	g__unclassified_o__Babeliales	s__unclassified_o__Babeliales	OTU3471	0	2	1	0	0	0	0	1	0	5	3	4	0	0	0	16
d__Bacteria	k__norank_d__Bacteria	p__Proteobacteria	c__Alphaproteobacteria	o__Rhizobiales	f__unclassified_o__Rhizobiales	g__unclassified_o__Rhizobiales	s__unclassified_o__Rhizobiales	OTU2133	4	11	6	4	5	4	13	5	5	1	6	2	0	0	0	66
d__Bacteria	k__norank_d__Bacteria	p__Proteobacteria	c__Alphaproteobacteria	o__Micavibrionales	f__norank_o__Micavibrionales	g__norank_f__norank_o__Micavibrionales	s__unclassified_g__norank_f__norank_o__Micavibrionales	OTU1516	0	0	0	3	15	41	0	0	0	6	8	7	2	1	0	83
d__Bacteria	k__norank_d__Bacteria	p__Proteobacteria	c__Gammaproteobacteria	o__Diplorickettsiales	f__Diplorickettsiaceae	g__norank_f__Diplorickettsiaceae	s__unclassified_g__norank_f__Diplorickettsiaceae	OTU1543	0	0	0	0	2	0	0	0	0	0	0	0	0	0	0	2
d__Bacteria	k__norank_d__Bacteria	p__Firmicutes	c__Limnochordia	o__norank_c__Limnochordia	f__norank_o__norank_c__Limnochordia	g__Hydrogenispora	s__uncultured_bacterium_g__Hydrogenispora	OTU83	8	0	0	0	0	0	0	0	0	0	0	0	0	0	0	8
d__Bacteria	k__norank_d__Bacteria	p__Verrucomicrobiota	c__Verrucomicrobiae	o__Pedosphaerales	f__Pedosphaeraceae	g__ADurb.Bin063-1	s__unclassified_g__ADurb.Bin063-1	OTU2551	1	0	1	0	0	0	0	1	0	0	0	0	0	0	0	3
d__Bacteria	k__norank_d__Bacteria	p__Chloroflexi	c__Chloroflexia	o__Thermomicrobiales	f__JG30-KF-CM45	g__norank_f__JG30-KF-CM45	s__uncultured_Thermomicrobium_sp._g__norank_f__JG30-KF-CM45	OTU313	0	1	0	1	0	0	0	0	0	0	0	0	0	0	0	2
d__Bacteria	k__norank_d__Bacteria	p__Bacteroidota	c__Bacteroidia	o__Chitinophagales	f__Chitinophagaceae	g__Cnuella	s__uncultured_bacterium_g__Cnuella	OTU3830	0	0	0	0	0	1	0	0	0	0	3	4	0	0	0	8
d__Bacteria	k__norank_d__Bacteria	p__Desulfobacterota	c__Desulfobacteria	o__Desulfobacterales	f__Desulfosarcinaceae	g__unclassified_f__Desulfosarcinaceae	s__unclassified_f__Desulfosarcinaceae	OTU528	0	0	1	1	0	0	0	0	0	0	0	0	0	0	0	2
d__Bacteria	k__norank_d__Bacteria	p__Myxococcota	c__Polyangia	o__Polyangiales	f__Sandaracinaceae	g__norank_f__Sandaracinaceae	s__uncultured_delta_proteobacterium_g__norank_f__Sandaracinaceae	OTU407	2	0	0	0	0	0	0	0	0	0	0	0	0	0	0	2
d__Bacteria	k__norank_d__Bacteria	p__Firmicutes	c__Bacilli	o__Thermoactinomycetales	f__Thermoactinomycetaceae	g__Planifilum	s__uncultured_compost_bacterium_g__Planifilum	OTU1466	2	2	1	1	2	0	3	0	0	0	0	0	0	0	0	11
d__Bacteria	k__norank_d__Bacteria	p__Proteobacteria	c__Gammaproteobacteria	o__HOC36	f__norank_o__HOC36	g__norank_f__norank_o__HOC36	s__uncultured_bacterium_g__norank_f__norank_o__HOC36	OTU2105	2	0	0	1	0	0	0	0	0	0	0	0	0	0	0	3
d__Bacteria	k__norank_d__Bacteria	p__Proteobacteria	c__Gammaproteobacteria	o__Burkholderiales	f__Rhodocyclaceae	g__Candidatus_Accumulibacter	s__uncultured_bacterium_g__Candidatus_Accumulibacter	OTU637	0	4	7	0	0	0	0	3	15	0	0	0	0	0	0	29
d__Bacteria	k__norank_d__Bacteria	p__Proteobacteria	c__Alphaproteobacteria	o__unclassified_c__Alphaproteobacteria	f__unclassified_c__Alphaproteobacteria	g__unclassified_c__Alphaproteobacteria	s__unclassified_c__Alphaproteobacteria	OTU1248	0	0	0	0	2	0	0	0	0	0	0	0	5	4	0	11
d__Bacteria	k__norank_d__Bacteria	p__Proteobacteria	c__Gammaproteobacteria	o__Burkholderiales	f__unclassified_o__Burkholderiales	g__unclassified_o__Burkholderiales	s__unclassified_o__Burkholderiales	OTU1779	0	0	0	3	7	15	0	0	0	5	13	8	0	0	0	51
d__Bacteria	k__norank_d__Bacteria	p__Verrucomicrobiota	c__Chlamydiae	o__Chlamydiales	f__Parachlamydiaceae	g__norank_f__Parachlamydiaceae	s__metagenome_g__norank_f__Parachlamydiaceae	OTU1598	0	2	2	0	2	2	2	1	1	0	0	0	0	0	0	12
d__Bacteria	k__norank_d__Bacteria	p__Verrucomicrobiota	c__Chlamydiae	o__Chlamydiales	f__Parachlamydiaceae	g__Neochlamydia	s__unclassified_g__Neochlamydia	OTU1807	1	2	0	0	0	3	2	1	0	0	2	3	0	0	0	14
d__Bacteria	k__norank_d__Bacteria	p__Bacteroidota	c__Ignavibacteria	o__Ignavibacteriales	f__LD-RB-34	g__norank_f__LD-RB-34	s__uncultured_bacterium_g__norank_f__LD-RB-34	OTU949	7	1	3	3	0	3	1	2	2	2	1	3	0	0	0	28
d__Bacteria	k__norank_d__Bacteria	p__Firmicutes	c__Clostridia	o__Clostridiales	f__Clostridiaceae	g__Clostridium_sensu_stricto_12	s__uncultured_Clostridiales_bacterium_g__Clostridium_sensu_stricto_12	OTU231	5	0	1	1	0	0	2	0	0	0	0	0	0	0	0	9
d__Bacteria	k__norank_d__Bacteria	p__Proteobacteria	c__Alphaproteobacteria	o__Rhizobiales	f__Devosiaceae	g__Devosia	s__Devosia_sp._I507	OTU4212	0	0	0	5	2	1	0	0	0	1	3	0	4	0	1	17
d__Bacteria	k__norank_d__Bacteria	p__Firmicutes	c__Clostridia	o__Oscillospirales	f__Ruminococcaceae	g__norank_f__Ruminococcaceae	s__unclassified_g__norank_f__Ruminococcaceae	OTU557	1	0	1	0	0	0	0	0	0	0	1	0	0	0	0	3
d__Bacteria	k__norank_d__Bacteria	p__Cyanobacteria	c__Sericytochromatia	o__norank_c__Sericytochromatia	f__norank_o__norank_c__Sericytochromatia	g__norank_f__norank_o__norank_c__Sericytochromatia	s__uncultured_soil_bacterium_g__norank_f__norank_o__norank_c__Sericytochromatia	OTU360	1	0	0	0	0	0	0	0	2	0	0	0	0	0	0	3
d__Bacteria	k__norank_d__Bacteria	p__Proteobacteria	c__Gammaproteobacteria	o__Diplorickettsiales	f__Diplorickettsiaceae	g__Aquicella	s__uncultured_bacterium_g__Aquicella	OTU218	2	0	0	0	0	1	1	0	0	0	1	0	0	0	0	5
d__Bacteria	k__norank_d__Bacteria	p__Proteobacteria	c__Alphaproteobacteria	o__Rickettsiales	f__SM2D12	g__norank_f__SM2D12	s__unclassified_g__norank_f__SM2D12	OTU3484	0	0	0	0	0	0	0	0	0	3	1	0	0	0	0	4
d__Bacteria	k__norank_d__Bacteria	p__Chloroflexi	c__Anaerolineae	o__Caldilineales	f__Caldilineaceae	g__norank_f__Caldilineaceae	s__unclassified_g__norank_f__Caldilineaceae	OTU1597	0	0	0	3	3	0	0	0	0	1	0	0	0	0	0	7
d__Bacteria	k__norank_d__Bacteria	p__Desulfobacterota	c__Desulfovibrionia	o__Desulfovibrionales	f__Desulfovibrionaceae	g__Desulfovibrio	s__Desulfovibrio_desulfuricans	OTU2378	0	1	0	0	0	0	0	7	0	1	0	0	3	6	0	18
d__Bacteria	k__norank_d__Bacteria	p__Proteobacteria	c__Alphaproteobacteria	o__Rickettsiales	f__SM2D12	g__norank_f__SM2D12	s__uncultured_bacterium_g__norank_f__SM2D12	OTU4184	0	0	0	0	0	0	0	0	0	4	0	0	0	0	1	5
d__Bacteria	k__norank_d__Bacteria	p__Planctomycetota	c__Planctomycetes	o__Isosphaerales	f__Isosphaeraceae	g__norank_f__Isosphaeraceae	s__unclassified_g__norank_f__Isosphaeraceae	OTU741	0	2	0	0	1	0	0	2	0	0	0	0	0	0	0	5
d__Bacteria	k__norank_d__Bacteria	p__Patescibacteria	c__Saccharimonadia	o__Saccharimonadales	f__norank_o__Saccharimonadales	g__norank_f__norank_o__Saccharimonadales	s__unclassified_g__norank_f__norank_o__Saccharimonadales	OTU3817	3	0	0	0	1	0	1	0	4	2	2	4	0	0	0	17
d__Bacteria	k__norank_d__Bacteria	p__Actinobacteriota	c__Thermoleophilia	o__norank_c__Thermoleophilia	f__norank_o__norank_c__Thermoleophilia	g__norank_f__norank_o__norank_c__Thermoleophilia	s__uncultured_bacterium_g__norank_f__norank_o__norank_c__Thermoleophilia	OTU3462	8	1	1	2	2	3	1	3	4	1	4	0	0	0	0	30
d__Bacteria	k__norank_d__Bacteria	p__Acidobacteriota	c__Blastocatellia	o__Blastocatellales	f__Blastocatellaceae	g__Blastocatella	s__uncultured_bacterium_g__Blastocatella	OTU1351	0	0	0	12	2	3	0	0	0	17	22	18	0	0	0	74
d__Bacteria	k__norank_d__Bacteria	p__Firmicutes	c__Clostridia	o__Christensenellales	f__Christensenellaceae	g__Christensenellaceae_R-7_group	s__uncultured_prokaryote_g__Christensenellaceae_R-7_group	OTU4009	0	0	0	0	0	0	0	2	0	0	0	0	0	1	0	3
d__Bacteria	k__norank_d__Bacteria	p__Firmicutes	c__Clostridia	o__Oscillospirales	f__Butyricicoccaceae	g__unclassified_f__Butyricicoccaceae	s__unclassified_f__Butyricicoccaceae	OTU232	1	0	1	0	0	0	0	0	0	0	0	0	0	0	0	2
d__Bacteria	k__norank_d__Bacteria	p__Actinobacteriota	c__Actinobacteria	o__Propionibacteriales	f__Nocardioidaceae	g__Nocardioides	s__uncultured_bacterium_g__Nocardioides	OTU525	3	3	5	1	2	1	7	1	2	0	3	1	0	0	0	29
d__Bacteria	k__norank_d__Bacteria	p__Proteobacteria	c__Gammaproteobacteria	o__Methylococcales	f__Methylomonadaceae	g__Crenothrix	s__uncultured_bacterium_g__Crenothrix	OTU2745	0	2	5	0	0	0	0	2	4	0	0	0	0	0	0	13
d__Bacteria	k__norank_d__Bacteria	p__Proteobacteria	c__Alphaproteobacteria	o__Rhizobiales	f__Rhizobiales_Incertae_Sedis	g__Phreatobacter	s__uncultured_bacterium_g__Phreatobacter	OTU1556	0	0	0	10	28	97	1	0	1	5	27	8	1	0	0	178
d__Bacteria	k__norank_d__Bacteria	p__Acidobacteriota	c__Vicinamibacteria	o__Vicinamibacterales	f__norank_o__Vicinamibacterales	g__norank_f__norank_o__Vicinamibacterales	s__uncultured_bacterium_g__norank_f__norank_o__Vicinamibacterales	OTU3618	5	2	0	2	0	0	3	0	6	1	3	10	0	0	0	32
d__Bacteria	k__norank_d__Bacteria	p__Planctomycetota	c__Planctomycetes	o__Isosphaerales	f__Isosphaeraceae	g__norank_f__Isosphaeraceae	s__unclassified_g__norank_f__Isosphaeraceae	OTU885	1	3	0	0	1	2	1	0	2	0	1	0	0	0	0	11
d__Bacteria	k__norank_d__Bacteria	p__Firmicutes	c__Bacilli	o__Bacillales	f__Bacillaceae	g__Fictibacillus	s__Fictibacillus_arsenicus	OTU1767	33	23	37	18	12	23	55	13	14	8	18	18	9	4	0	285
d__Bacteria	k__norank_d__Bacteria	p__Actinobacteriota	c__Thermoleophilia	o__Solirubrobacterales	f__Solirubrobacteraceae	g__unclassified_f__Solirubrobacteraceae	s__unclassified_f__Solirubrobacteraceae	OTU1768	0	0	0	0	0	3	0	0	0	0	2	0	0	0	0	5
d__Bacteria	k__norank_d__Bacteria	p__SAR324_cladeMarine_group_B	c__norank_p__SAR324_cladeMarine_group_B	o__norank_c__norank_p__SAR324_cladeMarine_group_B	f__norank_o__norank_c__norank_p__SAR324_cladeMarine_group_B	g__norank_f__norank_o__norank_c__norank_p__SAR324_cladeMarine_group_B	s__unclassified_g__norank_f__norank_o__norank_c__norank_p__SAR324_cladeMarine_group_B	OTU1172	0	0	0	2	0	0	0	0	0	4	0	0	0	0	0	6
d__Bacteria	k__norank_d__Bacteria	p__unclassified_k__norank_d__Bacteria	c__unclassified_k__norank_d__Bacteria	o__unclassified_k__norank_d__Bacteria	f__unclassified_k__norank_d__Bacteria	g__unclassified_k__norank_d__Bacteria	s__unclassified_k__norank_d__Bacteria	OTU100	1	0	0	0	0	0	0	0	0	0	0	0	0	0	0	1
d__Bacteria	k__norank_d__Bacteria	p__SAR324_cladeMarine_group_B	c__norank_p__SAR324_cladeMarine_group_B	o__norank_c__norank_p__SAR324_cladeMarine_group_B	f__norank_o__norank_c__norank_p__SAR324_cladeMarine_group_B	g__norank_f__norank_o__norank_c__norank_p__SAR324_cladeMarine_group_B	s__unclassified_g__norank_f__norank_o__norank_c__norank_p__SAR324_cladeMarine_group_B	OTU1174	0	0	0	1	0	0	1	0	0	1	0	1	0	0	0	4
d__Bacteria	k__norank_d__Bacteria	p__Bdellovibrionota	c__Oligoflexia	o__0319-6G20	f__norank_o__0319-6G20	g__norank_f__norank_o__0319-6G20	s__unclassified_g__norank_f__norank_o__0319-6G20	OTU2120	0	0	0	0	0	0	1	0	0	0	0	0	0	0	0	1
d__Bacteria	k__norank_d__Bacteria	p__Desulfobacterota	c__Desulfuromonadia	o__MA-28-I98C	f__norank_o__MA-28-I98C	g__norank_f__norank_o__MA-28-I98C	s__unclassified_g__norank_f__norank_o__MA-28-I98C	OTU332	1	0	1	0	0	0	0	0	3	0	0	0	0	0	0	5
d__Bacteria	k__norank_d__Bacteria	p__unclassified_k__norank_d__Bacteria	c__unclassified_k__norank_d__Bacteria	o__unclassified_k__norank_d__Bacteria	f__unclassified_k__norank_d__Bacteria	g__unclassified_k__norank_d__Bacteria	s__unclassified_k__norank_d__Bacteria	OTU550	2	0	0	0	0	0	1	1	0	0	0	0	0	0	1	5
d__Bacteria	k__norank_d__Bacteria	p__Patescibacteria	c__Saccharimonadia	o__Saccharimonadales	f__norank_o__Saccharimonadales	g__norank_f__norank_o__Saccharimonadales	s__unclassified_g__norank_f__norank_o__Saccharimonadales	OTU3260	0	0	0	0	0	0	0	1	0	4	0	0	0	0	0	5
d__Bacteria	k__norank_d__Bacteria	p__Cyanobacteria	c__Sericytochromatia	o__norank_c__Sericytochromatia	f__norank_o__norank_c__Sericytochromatia	g__norank_f__norank_o__norank_c__Sericytochromatia	s__unclassified_g__norank_f__norank_o__norank_c__Sericytochromatia	OTU1110	0	0	1	0	0	0	0	0	0	0	0	0	0	0	0	1
d__Bacteria	k__norank_d__Bacteria	p__Myxococcota	c__Myxococcia	o__Myxococcales	f__Myxococcaceae	g__norank_f__Myxococcaceae	s__uncultured_bacterium_g__norank_f__Myxococcaceae	OTU37	0	0	2	0	0	1	0	0	1	0	0	1	0	0	0	5
d__Bacteria	k__norank_d__Bacteria	p__Verrucomicrobiota	c__Chlamydiae	o__Chlamydiales	f__Parachlamydiaceae	g__Neochlamydia	s__metagenome_g__Neochlamydia	OTU1989	0	0	0	0	1	2	0	2	0	0	1	0	0	0	0	6
d__Bacteria	k__norank_d__Bacteria	p__Cyanobacteria	c__Cyanobacteriia	o__Cyanobacteriales	f__Coleofasciculaceae	g__Wilmottia_Ant-Ph58	s__unclassified_g__Wilmottia_Ant-Ph58	OTU3663	0	0	0	0	1	1	0	0	0	0	7	170	0	0	0	179
d__Bacteria	k__norank_d__Bacteria	p__FCPU426	c__norank_p__FCPU426	o__norank_c__norank_p__FCPU426	f__norank_o__norank_c__norank_p__FCPU426	g__norank_f__norank_o__norank_c__norank_p__FCPU426	s__uncultured_bacterium_g__norank_f__norank_o__norank_c__norank_p__FCPU426	OTU4074	0	0	0	0	0	0	0	0	0	1	0	0	0	0	18	19
d__Bacteria	k__norank_d__Bacteria	p__Actinobacteriota	c__Thermoleophilia	o__Solirubrobacterales	f__Solirubrobacteraceae	g__unclassified_f__Solirubrobacteraceae	s__unclassified_f__Solirubrobacteraceae	OTU2160	0	0	0	0	0	0	2	0	0	0	0	1	0	0	0	3
d__Bacteria	k__norank_d__Bacteria	p__Proteobacteria	c__Gammaproteobacteria	o__Burkholderiales	f__Hydrogenophilaceae	g__norank_f__Hydrogenophilaceae	s__unclassified_g__norank_f__Hydrogenophilaceae	OTU870	0	1	0	0	0	0	0	0	5	0	0	0	0	0	0	6
d__Bacteria	k__norank_d__Bacteria	p__Proteobacteria	c__Alphaproteobacteria	o__Sphingomonadales	f__Sphingomonadaceae	g__Sphingoaurantiacus	s__uncultured_bacterium_g__Sphingoaurantiacus	OTU3595	0	0	0	1	0	0	0	0	0	0	6	0	0	0	0	7
d__Bacteria	k__norank_d__Bacteria	p__Proteobacteria	c__Gammaproteobacteria	o__SZB7	f__norank_o__SZB7	g__norank_f__norank_o__SZB7	s__unclassified_g__norank_f__norank_o__SZB7	OTU2950	23	8	29	1	5	9	8	14	34	3	2	0	0	0	0	136
d__Bacteria	k__norank_d__Bacteria	p__unclassified_k__norank_d__Bacteria	c__unclassified_k__norank_d__Bacteria	o__unclassified_k__norank_d__Bacteria	f__unclassified_k__norank_d__Bacteria	g__unclassified_k__norank_d__Bacteria	s__unclassified_k__norank_d__Bacteria	OTU951	0	0	7	0	0	0	0	4	3	0	0	0	0	0	0	14
d__Bacteria	k__norank_d__Bacteria	p__SAR324_cladeMarine_group_B	c__norank_p__SAR324_cladeMarine_group_B	o__norank_c__norank_p__SAR324_cladeMarine_group_B	f__norank_o__norank_c__norank_p__SAR324_cladeMarine_group_B	g__norank_f__norank_o__norank_c__norank_p__SAR324_cladeMarine_group_B	s__unclassified_g__norank_f__norank_o__norank_c__norank_p__SAR324_cladeMarine_group_B	OTU630	0	1	0	0	0	0	0	0	1	0	0	0	0	0	0	2
d__Bacteria	k__norank_d__Bacteria	p__unclassified_k__norank_d__Bacteria	c__unclassified_k__norank_d__Bacteria	o__unclassified_k__norank_d__Bacteria	f__unclassified_k__norank_d__Bacteria	g__unclassified_k__norank_d__Bacteria	s__unclassified_k__norank_d__Bacteria	OTU955	1	0	0	0	0	0	0	0	0	0	0	0	0	0	0	1
d__Bacteria	k__norank_d__Bacteria	p__unclassified_k__norank_d__Bacteria	c__unclassified_k__norank_d__Bacteria	o__unclassified_k__norank_d__Bacteria	f__unclassified_k__norank_d__Bacteria	g__unclassified_k__norank_d__Bacteria	s__unclassified_k__norank_d__Bacteria	OTU954	0	0	1	0	0	0	0	0	0	0	0	0	0	0	0	1
d__Bacteria	k__norank_d__Bacteria	p__Deinococcota	c__Deinococci	o__Deinococcales	f__Deinococcaceae	g__Deinococcus	s__unclassified_g__Deinococcus	OTU3843	0	0	0	0	0	0	0	0	0	0	0	3	0	0	0	3
[truncated: 2,276 more rows]
